# Supplementary material for: Tunable bis(pyridinium amidate) ligands efficiently promote palladium-catalyzed ethylene polymerization
Source: Catal Sci Technol. 2025 Oct 30;15(24):7464–72. doi: 10.1039/d5cy01102g (PMC12614071; doi:10.1039/d5cy01102g)
Supplement: CY-015-D5CY01102G-s002 [file CY-015-D5CY01102G-s002.cif]

# Supplementary Information (SI) for Catalysis Science & Technology.
# This journal is © The Royal Society of Chemistry 2025

####################################################################### 
# 
# This file contains crystal structure data downloaded from the 
# Cambridge Structural Database (CSD) hosted by the Cambridge 
# Crystallographic Data Centre (CCDC).
# 
# Full information about CCDC data access policies and citation 
# guidelines are available at http://www.ccdc.cam.ac.uk/access/V1 
# 
# Audit and citation data items may have been added by the CCDC. 
# Please retain this information to preserve the provenance of 
# this file and to allow appropriate attribution of the data. 
# 
#######################################################################

data_22ma006_Er-0341
_database_code_depnum_ccdc_archive 'CCDC 2440549'
loop_
_audit_author_name
_audit_author_address
'Lorraine Malaspina'
;University of Bern
Switzerland
;
_audit_update_record             
;
2025-04-02 deposited with the CCDC.	2025-10-30 downloaded from the CCDC.
;
_audit_creation_date             2022-02-03
_audit_creation_method           
;
Olex2 1.3
(compiled 2020.11.12 svn.r5f609507 for OlexSys, GUI svn.r6408)
;
_shelx_SHELXL_version_number     2018/3
_chemical_name_common            ?
_chemical_name_systematic        ?
_chemical_formula_moiety         '2(F6 P), C18 H24 N4 O2'
_chemical_formula_sum            'C18 H24 F12 N4 O2 P2'
_chemical_formula_weight         618.35
_chemical_melting_point          ?
_chemical_oxdiff_formula         C18H24F12N4O2P2
loop_
_atom_type_symbol
_atom_type_description
_atom_type_scat_dispersion_real
_atom_type_scat_dispersion_imag
_atom_type_scat_source
C C 0.0181 0.0091 'International Tables Vol C Tables 4.2.6.8 and 6.1.1.4'
H H 0.0000 0.0000 'International Tables Vol C Tables 4.2.6.8 and 6.1.1.4'
F F 0.0727 0.0534 'International Tables Vol C Tables 4.2.6.8 and 6.1.1.4'
N N 0.0311 0.0180 'International Tables Vol C Tables 4.2.6.8 and 6.1.1.4'
O O 0.0492 0.0322 'International Tables Vol C Tables 4.2.6.8 and 6.1.1.4'
P P 0.2955 0.4335 'International Tables Vol C Tables 4.2.6.8 and 6.1.1.4'

_shelx_space_group_comment       
;
The symmetry employed for this shelxl refinement is uniquely defined
by the following loop, which should always be used as a source of
symmetry information in preference to the above space-group names.
They are only intended as comments.
;
_space_group_crystal_system      monoclinic
_space_group_IT_number           14
_space_group_name_H-M_alt        'P 1 21/n 1'
_space_group_name_Hall           '-P 2yn'
loop_
_space_group_symop_operation_xyz
'x, y, z'
'-x+1/2, y+1/2, -z+1/2'
'-x, -y, -z'
'x-1/2, -y-1/2, z-1/2'

_cell_length_a                   5.83359(4)
_cell_length_b                   11.41940(9)
_cell_length_c                   18.48940(14)
_cell_angle_alpha                90
_cell_angle_beta                 93.5921(7)
_cell_angle_gamma                90
_cell_volume                     1229.272(16)
_cell_formula_units_Z            2
_cell_measurement_reflns_used    10869
_cell_measurement_temperature    173.01(10)
_cell_measurement_theta_max      79.4750
_cell_measurement_theta_min      2.3370
_shelx_estimated_absorpt_T_max   0.718
_shelx_estimated_absorpt_T_min   0.546
_exptl_absorpt_coefficient_mu    2.712
_exptl_absorpt_correction_T_max  1.00000
_exptl_absorpt_correction_T_min  0.49015
_exptl_absorpt_correction_type   multi-scan
_exptl_absorpt_process_details   
;
CrysAlisPro 1.171.41.105a (Rigaku Oxford Diffraction, 2021)
Empirical absorption correction using spherical harmonics,
implemented in SCALE3 ABSPACK scaling algorithm.
;
_exptl_absorpt_special_details   ?
_exptl_crystal_colour            colourless
_exptl_crystal_colour_primary    colourless
_exptl_crystal_density_diffrn    1.671
_exptl_crystal_density_meas      ?
_exptl_crystal_density_method    ?
_exptl_crystal_description       block
_exptl_crystal_F_000             628
loop_
_exptl_crystal_face_index_h
_exptl_crystal_face_index_k
_exptl_crystal_face_index_l
_exptl_crystal_face_perp_dist
2 -1 -1 0.1256
-2 1 1 0.0905
-1 -7 -2 0.0961
-4 0 0 0.1156
4 -2 -1 0.1311
-1 1 12 0.0837
3 -3 -3 0.1558
4 -2 0 0.1560
-1 -5 8 0.0653
-1 -6 5 0.0779
-2 -7 1 0.0856
2 7 -1 0.0598
-1 -3 -11 0.0812
0 6 -8 0.1027
-1 -5 8 0.0334
1 6 -8 0.0851

_exptl_crystal_size_max          0.254
_exptl_crystal_size_mid          0.211
_exptl_crystal_size_min          0.131
loop_
_exptl_oxdiff_crystal_face_indexfrac_h
_exptl_oxdiff_crystal_face_indexfrac_k
_exptl_oxdiff_crystal_face_indexfrac_l
_exptl_oxdiff_crystal_face_x
_exptl_oxdiff_crystal_face_y
_exptl_oxdiff_crystal_face_z
2.0001 -0.9994 -1.0005 -0.0094 -0.0343 0.5464
-2.0001 0.9994 1.0005 0.0094 0.0343 -0.5464
-1.2242 -6.8874 -1.9015 -0.7597 0.6491 -0.0397
-3.7844 0.0309 0.4794 -0.2232 0.1792 -0.9581
3.6077 -2.2241 -1.2437 -0.0145 0.0103 0.9998
-0.5976 1.3524 11.7428 0.8288 0.5048 -0.2413
3.3526 -2.9657 -3.4947 -0.2372 -0.0223 0.9712
3.6716 -1.7615 -0.0660 0.1033 0.0226 0.9944
-1.2619 -5.3294 7.5598 -0.0241 0.9899 -0.1400
-1.2396 -6.2216 5.4486 -0.2311 0.9684 -0.0933
-1.5228 -6.7817 0.7076 -0.6024 0.7879 -0.1277
1.6099 6.7038 -0.7382 0.6001 -0.7852 0.1528
-0.6691 -2.9505 -10.6488 -0.9723 -0.2327 -0.0210
-0.4591 5.5868 -7.6547 -0.0781 -0.9495 -0.3040
-1.0806 -4.9446 8.4612 0.0775 0.9907 -0.1119
0.9914 5.5373 -7.5209 0.0250 -0.9977 0.0636

_exptl_transmission_factor_max   ?
_exptl_transmission_factor_min   ?
_diffrn_reflns_av_R_equivalents  0.0247
_diffrn_reflns_av_unetI/netI     0.0154
_diffrn_reflns_Laue_measured_fraction_full 1.000
_diffrn_reflns_Laue_measured_fraction_max 0.999
_diffrn_reflns_limit_h_max       7
_diffrn_reflns_limit_h_min       -5
_diffrn_reflns_limit_k_max       14
_diffrn_reflns_limit_k_min       -13
_diffrn_reflns_limit_l_max       23
_diffrn_reflns_limit_l_min       -23
_diffrn_reflns_number            12824
_diffrn_reflns_point_group_measured_fraction_full 1.000
_diffrn_reflns_point_group_measured_fraction_max 0.999
_diffrn_reflns_theta_full        67.684
_diffrn_reflns_theta_max         74.228
_diffrn_reflns_theta_min         4.554
_diffrn_ambient_environment      N~2~
_diffrn_ambient_temperature      173.01(10)
_diffrn_detector                 'Hybrid Pixel Array Detector'
_diffrn_detector_area_resol_mean 10.0000
_diffrn_detector_type            HyPix
_diffrn_measured_fraction_theta_full 1.000
_diffrn_measured_fraction_theta_max 0.999
_diffrn_measurement_details      
;
List of Runs (angles in degrees, time in seconds):

  # Type    Start    End  Width  t~exp~   \w     \q     \k     \f   Frames
#--------------------------------------------------------------------------
  1  \w    -56.00   7.00   0.50    0.25    --  -23.00 103.00  -0.00  126
  2  \w     15.00  83.00   0.50    0.25    --   49.64-103.00-102.00  136
  3  \w    106.00 177.00   0.50    0.80    --  111.50 103.00  -0.00  142
  4  \w     41.00 107.00   0.50    0.80    --  111.50-103.00-102.00  132
  5  \w    -68.00 -12.00   0.50    0.25    --  -23.00 125.00 150.00  112
  6  \w    -68.00 -12.00   0.50    0.25    --  -23.00 125.00  90.00  112
  7  \w    -23.00  23.00   0.50    0.25    --   49.64 -19.00   0.00   92
  8  \w    -23.00  23.00   0.50    0.25    --   49.64 -19.00 -90.00   92
  9  \w    -22.00  40.00   0.50    0.25    --   49.64 -38.00 150.00  124
 10  \w     41.00  68.00   0.50    0.80    --  111.50 -61.00   0.00   54
 11  \w     41.00 102.00   0.50    0.80    --  111.50 -77.00 -90.00  122
 12  \w    104.00 177.00   0.50    0.80    --  111.50  15.00-180.00  146
 13  \w     41.00 102.00   0.50    0.80    --  111.50 -77.00-120.00  122
 14  \w    104.00 177.00   0.50    0.80    --  111.50  30.00-150.00  146
 15  \w    104.00 177.00   0.50    0.80    --  111.50  30.00 -90.00  146
 16  \w     41.00 102.00   0.50    0.80    --  111.50 -77.00  30.00  122
 17  \w     41.00  68.00   0.50    0.80    --  111.50 -61.00-180.00   54
 18  \w    104.00 177.00   0.50    0.80    --  111.50  15.00 120.00  146
 19  \w     41.00 102.00   0.50    0.80    --  111.50 -77.00 -60.00  122
 20  \w     41.00 105.00   0.50    0.80    --  111.50 -94.00 -30.00  128
 21  \w     41.00 102.00   0.50    0.80    --  111.50 -77.00 -30.00  122
 22  \w     41.00  68.00   0.50    0.80    --  111.50 -61.00 -90.00   54
 23  \w     41.00  68.00   0.50    0.80    --  111.50 -61.00  30.00   54
 24  \w     41.00  68.00   0.50    0.80    --  111.50 -61.00  90.00   54
 25  \w     37.00 122.00   0.50    0.25    --   49.64  57.00 -60.00  170
 26  \w     29.00 122.00   0.50    0.25    --   49.64  77.00 150.00  186
 27  \w     37.00 122.00   0.50    0.25    --   49.64  57.00  60.00  170
;
_diffrn_measurement_device       'four-circle diffractometer'
_diffrn_measurement_device_type  'XtaLAB Synergy, Dualflex, HyPix'
_diffrn_measurement_method       '\w scans'
_diffrn_orient_matrix_type       
'CrysAlisPro convention (1999,Acta A55,543-557)'
_diffrn_orient_matrix_UB_11      0.0678512000
_diffrn_orient_matrix_UB_12      0.0803562000
_diffrn_orient_matrix_UB_13      0.0647809000
_diffrn_orient_matrix_UB_21      -0.0415355000
_diffrn_orient_matrix_UB_22      -0.1013666000
_diffrn_orient_matrix_UB_23      0.0525451000
_diffrn_orient_matrix_UB_31      0.2524499000
_diffrn_orient_matrix_UB_32      -0.0381980000
_diffrn_orient_matrix_UB_33      -0.0033050000
_diffrn_radiation_monochromator  mirror
_diffrn_radiation_probe          x-ray
_diffrn_radiation_type           'Cu K\a'
_diffrn_radiation_wavelength     1.54184
_diffrn_source                   'micro-focus sealed X-ray tube'
_diffrn_source_type              'PhotonJet (Cu) X-ray Source'
_reflns_Friedel_coverage         0.000
_reflns_Friedel_fraction_full    .
_reflns_Friedel_fraction_max     .
_reflns_number_gt                2418
_reflns_number_total             2503
_reflns_odcompleteness_completeness 99.92
_reflns_odcompleteness_iscentric 1
_reflns_odcompleteness_theta     74.33
_reflns_special_details          
;
 Reflections were merged by SHELXL according to the crystal
 class for the calculation of statistics and refinement.
 
 _reflns_Friedel_fraction is defined as the number of unique
 Friedel pairs measured divided by the number that would be
 possible theoretically, ignoring centric projections and
 systematic absences.
;
_reflns_threshold_expression     'I > 2\s(I)'
_computing_cell_refinement       'CrysAlisPro 1.171.41.105a (Rigaku OD, 2021)'
_computing_data_collection       'CrysAlisPro 1.171.41.105a (Rigaku OD, 2021)'
_computing_data_reduction        'CrysAlisPro 1.171.41.105a (Rigaku OD, 2021)'
_computing_molecular_graphics    'Olex2 1.3 (Dolomanov et al., 2009)'
_computing_publication_material  'Olex2 1.3 (Dolomanov et al., 2009)'
_computing_structure_refinement  'SHELXL 2018/3 (Sheldrick, 2015)'
_computing_structure_solution    'SHELXT 2018/2 (Sheldrick, 2018)'
_refine_diff_density_max         0.905
_refine_diff_density_min         -0.783
_refine_diff_density_rms         0.069
_refine_ls_extinction_coef       0.0029(5)
_refine_ls_extinction_expression Fc^*^=kFc[1+0.001xFc^2^\l^3^/sin(2\q)]^-1/4^
_refine_ls_extinction_method     'SHELXL-2018/3 (Sheldrick 2018)'
_refine_ls_goodness_of_fit_ref   1.068
_refine_ls_hydrogen_treatment    constr
_refine_ls_matrix_type           full
_refine_ls_number_parameters     213
_refine_ls_number_reflns         2503
_refine_ls_number_restraints     12
_refine_ls_R_factor_all          0.0578
_refine_ls_R_factor_gt           0.0563
_refine_ls_restrained_S_all      1.130
_refine_ls_shift/su_max          0.000
_refine_ls_shift/su_mean         0.000
_refine_ls_structure_factor_coef Fsqd
_refine_ls_weighting_details     
'w=1/[\s^2^(Fo^2^)+(0.0758P)^2^+1.6053P] where P=(Fo^2^+2Fc^2^)/3'
_refine_ls_weighting_scheme      calc
_refine_ls_wR_factor_gt          0.1492
_refine_ls_wR_factor_ref         0.1501
_refine_special_details          ?
_olex2_refinement_description    
;
1. Fixed Uiso
 At 1.2 times of:
  All C(H) groups, All N(H) groups
 At 1.5 times of:
  All C(H,H,H) groups
2. Uiso/Uaniso restraints and constraints
Uanis(F2A) \\sim Ueq, Uanis(F3B) \\sim Ueq: with sigma of 0.005 and sigma for
terminal atoms of 0.005
Uanis(F3B) \\sim Ueq, Uanis(F2A) \\sim Ueq: with sigma of 0.005 and sigma for
terminal atoms of 0.005
3. Others
 Sof(F1A)=Sof(F4A)=Sof(F3A)=Sof(F2A)=1-FVAR(1)
 Sof(F3B)=Sof(F2B)=Sof(F1B)=Sof(F4B)=FVAR(1)
4.a Aromatic/amide H refined with riding coordinates:
 N2(H2), C6(H6), C3(H3)
4.b Idealised Me refined as rotating group:
 C1(H1A,H1B,H1C), C8(H8A,H8B,H8C), C7(H7A,H7B,H7C)
;
_atom_sites_solution_hydrogens   geom
_atom_sites_solution_primary     dual
_atom_sites_solution_secondary   ?
loop_
_atom_site_label
_atom_site_type_symbol
_atom_site_fract_x
_atom_site_fract_y
_atom_site_fract_z
_atom_site_U_iso_or_equiv
_atom_site_adp_type
_atom_site_occupancy
_atom_site_site_symmetry_order
_atom_site_calc_flag
_atom_site_refinement_flags_posn
_atom_site_refinement_flags_adp
_atom_site_refinement_flags_occupancy
_atom_site_disorder_assembly
_atom_site_disorder_group
P1 P 0.87987(10) 0.20187(5) 0.35199(3) 0.0318(2) Uani 1 1 d . . . . .
O1 O 0.5486(3) 0.50785(14) 0.59369(8) 0.0304(4) Uani 1 1 d . . . . .
N2 N 0.5952(3) 0.35316(16) 0.51746(9) 0.0257(4) Uani 1 1 d . . . . .
H2 H 0.588380 0.330506 0.471883 0.031 Uiso 1 1 calc R U . . .
N1 N 0.7672(4) 0.12684(18) 0.68668(10) 0.0303(5) Uani 1 1 d . . . . .
F5 F 0.9960(4) 0.29283(19) 0.40729(12) 0.0715(7) Uani 1 1 d . . . . .
F6 F 0.7577(4) 0.1140(2) 0.29548(15) 0.0891(9) Uani 1 1 d . . . . .
C4 C 0.6635(4) 0.27223(19) 0.57258(11) 0.0242(5) Uani 1 1 d . . . . .
C2 C 0.8563(4) 0.2963(2) 0.61944(12) 0.0273(5) Uani 1 1 d . . . . .
C9 C 0.5403(4) 0.46481(19) 0.53365(11) 0.0235(5) Uani 1 1 d . . . . .
C5 C 0.5351(4) 0.1699(2) 0.57990(12) 0.0271(5) Uani 1 1 d . . . . .
C6 C 0.5933(4) 0.0993(2) 0.63897(13) 0.0311(5) Uani 1 1 d . . . . .
H6 H 0.508013 0.029787 0.645879 0.037 Uiso 1 1 calc R U . . .
C3 C 0.8992(4) 0.2209(2) 0.67682(13) 0.0314(5) Uani 1 1 d . . . . .
H3 H 1.025808 0.235917 0.710361 0.038 Uiso 1 1 calc R U . . .
C1 C 1.0184(4) 0.3957(2) 0.60773(14) 0.0362(6) Uani 1 1 d . . . . .
H1A H 1.049588 0.399940 0.556326 0.054 Uiso 1 1 calc R U . . .
H1B H 1.162616 0.382788 0.636743 0.054 Uiso 1 1 calc R U . . .
H1C H 0.948872 0.469393 0.622495 0.054 Uiso 1 1 calc R U . . .
C8 C 0.3377(5) 0.1378(2) 0.52787(14) 0.0374(6) Uani 1 1 d . . . . .
H8A H 0.225764 0.201930 0.525124 0.056 Uiso 1 1 calc R U . . .
H8B H 0.264181 0.066544 0.544685 0.056 Uiso 1 1 calc R U . . .
H8C H 0.394137 0.124095 0.479774 0.056 Uiso 1 1 calc R U . . .
F3B F 0.6562(12) 0.2027(6) 0.3912(4) 0.090(2) Uani 0.607(8) 1 d . U P A 1
C7 C 0.8114(5) 0.0558(2) 0.75321(13) 0.0415(6) Uani 1 1 d . . . . .
H7A H 0.774133 0.101881 0.795598 0.062 Uiso 1 1 calc R U . . .
H7B H 0.973791 0.033203 0.757835 0.062 Uiso 1 1 calc R U . . .
H7C H 0.715667 -0.014787 0.750164 0.062 Uiso 1 1 calc R U . . .
F2B F 0.8022(9) 0.3183(3) 0.3066(3) 0.0761(17) Uani 0.607(8) 1 d . . P A 1
F1B F 1.1072(11) 0.2014(4) 0.3064(4) 0.091(2) Uani 0.607(8) 1 d . . P A 1
F4B F 0.9637(9) 0.0882(3) 0.3893(3) 0.079(2) Uani 0.607(8) 1 d . . P A 1
F1A F 1.1255(10) 0.1562(9) 0.3496(5) 0.083(3) Uani 0.393(8) 1 d . . P A 2
F4A F 0.8541(13) 0.1350(7) 0.4311(4) 0.075(3) Uani 0.393(8) 1 d . . P A 2
F3A F 0.6228(11) 0.2451(8) 0.3663(4) 0.057(2) Uani 0.393(8) 1 d . . P A 2
F2A F 0.8924(14) 0.2660(9) 0.2836(4) 0.081(2) Uani 0.393(8) 1 d . U P A 2

loop_
_atom_site_aniso_label
_atom_site_aniso_U_11
_atom_site_aniso_U_22
_atom_site_aniso_U_33
_atom_site_aniso_U_23
_atom_site_aniso_U_13
_atom_site_aniso_U_12
P1 0.0287(4) 0.0299(4) 0.0362(4) -0.0031(2) -0.0019(3) -0.0015(2)
O1 0.0433(10) 0.0292(8) 0.0185(7) -0.0013(6) -0.0018(6) 0.0043(7)
N2 0.0370(10) 0.0225(9) 0.0174(8) 0.0000(7) -0.0010(7) 0.0018(8)
N1 0.0400(11) 0.0280(10) 0.0227(9) 0.0037(8) 0.0009(8) 0.0100(8)
F5 0.0766(15) 0.0659(14) 0.0687(13) -0.0178(10) -0.0207(11) -0.0209(11)
F6 0.0628(13) 0.0870(17) 0.117(2) -0.0670(16) -0.0009(13) -0.0103(12)
C4 0.0296(11) 0.0237(10) 0.0194(9) 0.0006(8) 0.0017(8) 0.0043(9)
C2 0.0282(11) 0.0287(11) 0.0252(10) -0.0014(8) 0.0022(8) 0.0036(9)
C9 0.0263(10) 0.0240(10) 0.0200(10) 0.0023(8) 0.0000(8) -0.0009(8)
C5 0.0315(11) 0.0241(11) 0.0256(11) -0.0005(8) 0.0006(9) 0.0026(9)
C6 0.0385(12) 0.0245(11) 0.0305(11) 0.0029(9) 0.0035(9) 0.0028(9)
C3 0.0319(12) 0.0350(12) 0.0267(11) -0.0013(9) -0.0026(9) 0.0068(10)
C1 0.0292(12) 0.0394(14) 0.0399(13) 0.0013(11) 0.0000(10) -0.0040(10)
C8 0.0415(13) 0.0311(12) 0.0383(13) 0.0016(10) -0.0077(11) -0.0040(11)
F3B 0.078(3) 0.092(4) 0.103(4) -0.043(3) 0.046(3) -0.024(3)
C7 0.0602(17) 0.0390(14) 0.0254(11) 0.0106(10) 0.0015(11) 0.0164(13)
F2B 0.103(3) 0.0305(16) 0.087(3) -0.0006(17) -0.055(3) 0.0136(18)
F1B 0.082(4) 0.060(3) 0.140(5) -0.025(3) 0.070(4) -0.023(2)
F4B 0.110(4) 0.0366(18) 0.085(3) 0.0221(19) -0.043(3) -0.010(2)
F1A 0.025(2) 0.120(8) 0.105(6) -0.059(5) 0.001(3) 0.008(4)
F4A 0.086(4) 0.083(5) 0.056(4) 0.025(4) -0.006(3) -0.033(4)
F3A 0.026(2) 0.078(5) 0.067(4) -0.018(3) -0.008(2) 0.013(3)
F2A 0.080(4) 0.106(5) 0.057(3) 0.030(3) -0.003(3) -0.037(3)

_geom_special_details            
;
 All esds (except the esd in the dihedral angle between two l.s. planes)
 are estimated using the full covariance matrix.  The cell esds are taken
 into account individually in the estimation of esds in distances, angles
 and torsion angles; correlations between esds in cell parameters are only
 used when they are defined by crystal symmetry.  An approximate (isotropic)
 treatment of cell esds is used for estimating esds involving l.s. planes.
;
loop_
_geom_bond_atom_site_label_1
_geom_bond_atom_site_label_2
_geom_bond_distance
_geom_bond_site_symmetry_2
_geom_bond_publ_flag
P1 F5 1.5802(19) . ?
P1 F6 1.586(2) . ?
P1 F3B 1.532(6) . ?
P1 F2B 1.622(3) . ?
P1 F1B 1.616(4) . ?
P1 F4B 1.536(3) . ?
P1 F1A 1.528(6) . ?
P1 F4A 1.665(5) . ?
P1 F3A 1.616(7) . ?
P1 F2A 1.467(6) . ?
O1 C9 1.212(3) . ?
N2 H2 0.8800 . ?
N2 C4 1.414(3) . ?
N2 C9 1.353(3) . ?
N1 C6 1.339(3) . ?
N1 C3 1.340(3) . ?
N1 C7 1.483(3) . ?
C4 C2 1.403(3) . ?
C4 C5 1.399(3) . ?
C2 C3 1.377(3) . ?
C2 C1 1.503(3) . ?
C9 C9 1.530(4) 3_666 ?
C5 C6 1.383(3) . ?
C5 C8 1.499(3) . ?
C6 H6 0.9500 . ?
C3 H3 0.9500 . ?
C1 H1A 0.9800 . ?
C1 H1B 0.9800 . ?
C1 H1C 0.9800 . ?
C8 H8A 0.9800 . ?
C8 H8B 0.9800 . ?
C8 H8C 0.9800 . ?
C7 H7A 0.9800 . ?
C7 H7B 0.9800 . ?
C7 H7C 0.9800 . ?

loop_
_geom_angle_atom_site_label_1
_geom_angle_atom_site_label_2
_geom_angle_atom_site_label_3
_geom_angle
_geom_angle_site_symmetry_1
_geom_angle_site_symmetry_3
_geom_angle_publ_flag
F5 P1 F6 178.08(14) . . ?
F5 P1 F2B 83.74(16) . . ?
F5 P1 F1B 90.4(3) . . ?
F5 P1 F4A 78.0(3) . . ?
F5 P1 F3A 93.3(3) . . ?
F6 P1 F2B 94.49(17) . . ?
F6 P1 F1B 90.2(3) . . ?
F6 P1 F4A 103.1(3) . . ?
F6 P1 F3A 85.3(3) . . ?
F3B P1 F5 91.9(3) . . ?
F3B P1 F6 87.4(3) . . ?
F3B P1 F2B 91.2(3) . . ?
F3B P1 F1B 176.8(4) . . ?
F3B P1 F4B 92.8(3) . . ?
F1B P1 F2B 86.8(3) . . ?
F4B P1 F5 98.82(18) . . ?
F4B P1 F6 83.01(19) . . ?
F4B P1 F2B 175.1(3) . . ?
F4B P1 F1B 89.1(3) . . ?
F1A P1 F5 83.0(3) . . ?
F1A P1 F6 98.5(3) . . ?
F1A P1 F4A 90.3(5) . . ?
F1A P1 F3A 172.0(4) . . ?
F3A P1 F4A 81.9(4) . . ?
F2A P1 F5 100.8(4) . . ?
F2A P1 F6 78.0(4) . . ?
F2A P1 F1A 92.7(5) . . ?
F2A P1 F4A 176.6(5) . . ?
F2A P1 F3A 95.0(4) . . ?
C4 N2 H2 119.5 . . ?
C9 N2 H2 119.5 . . ?
C9 N2 C4 121.09(17) . . ?
C6 N1 C3 121.1(2) . . ?
C6 N1 C7 120.2(2) . . ?
C3 N1 C7 118.7(2) . . ?
C2 C4 N2 119.7(2) . . ?
C5 C4 N2 119.1(2) . . ?
C5 C4 C2 121.1(2) . . ?
C4 C2 C1 123.1(2) . . ?
C3 C2 C4 117.0(2) . . ?
C3 C2 C1 119.9(2) . . ?
O1 C9 N2 126.04(19) . . ?
O1 C9 C9 121.6(2) . 3_666 ?
N2 C9 C9 112.3(2) . 3_666 ?
C4 C5 C8 122.4(2) . . ?
C6 C5 C4 117.2(2) . . ?
C6 C5 C8 120.3(2) . . ?
N1 C6 C5 121.5(2) . . ?
N1 C6 H6 119.3 . . ?
C5 C6 H6 119.3 . . ?
N1 C3 C2 121.8(2) . . ?
N1 C3 H3 119.1 . . ?
C2 C3 H3 119.1 . . ?
C2 C1 H1A 109.5 . . ?
C2 C1 H1B 109.5 . . ?
C2 C1 H1C 109.5 . . ?
H1A C1 H1B 109.5 . . ?
H1A C1 H1C 109.5 . . ?
H1B C1 H1C 109.5 . . ?
C5 C8 H8A 109.5 . . ?
C5 C8 H8B 109.5 . . ?
C5 C8 H8C 109.5 . . ?
H8A C8 H8B 109.5 . . ?
H8A C8 H8C 109.5 . . ?
H8B C8 H8C 109.5 . . ?
N1 C7 H7A 109.5 . . ?
N1 C7 H7B 109.5 . . ?
N1 C7 H7C 109.5 . . ?
H7A C7 H7B 109.5 . . ?
H7A C7 H7C 109.5 . . ?
H7B C7 H7C 109.5 . . ?

loop_
_geom_torsion_atom_site_label_1
_geom_torsion_atom_site_label_2
_geom_torsion_atom_site_label_3
_geom_torsion_atom_site_label_4
_geom_torsion
_geom_torsion_site_symmetry_1
_geom_torsion_site_symmetry_2
_geom_torsion_site_symmetry_3
_geom_torsion_site_symmetry_4
_geom_torsion_publ_flag
N2 C4 C2 C3 173.0(2) . . . . ?
N2 C4 C2 C1 -9.6(3) . . . . ?
N2 C4 C5 C6 -173.4(2) . . . . ?
N2 C4 C5 C8 4.9(3) . . . . ?
C4 N2 C9 O1 2.2(4) . . . . ?
C4 N2 C9 C9 -177.1(2) . . . 3_666 ?
C4 C2 C3 N1 1.8(3) . . . . ?
C4 C5 C6 N1 -0.9(3) . . . . ?
C2 C4 C5 C6 5.8(3) . . . . ?
C2 C4 C5 C8 -175.9(2) . . . . ?
C9 N2 C4 C2 -58.8(3) . . . . ?
C9 N2 C4 C5 120.4(2) . . . . ?
C5 C4 C2 C3 -6.2(3) . . . . ?
C5 C4 C2 C1 171.3(2) . . . . ?
C6 N1 C3 C2 3.0(4) . . . . ?
C3 N1 C6 C5 -3.5(4) . . . . ?
C1 C2 C3 N1 -175.8(2) . . . . ?
C8 C5 C6 N1 -179.2(2) . . . . ?
C7 N1 C6 C5 174.1(2) . . . . ?
C7 N1 C3 C2 -174.6(2) . . . . ?

_smtbx_masks_void_probe_radius   1.2
_smtbx_masks_void_truncation_radius 1.2
_shelx_res_file                  
;
TITL 22ma006_a.res in P2(1)/n
    22ma006.res
    created by SHELXL-2018/3 at 10:37:27 on 03-Feb-2022
REM Old TITL 22ma006_c.res in P2(1)
REM SHELXT solution in P2(1)/n: R1 0.212, Rweak 0.011, Alpha 0.050
REM <I/s> 1.083 for 139 systematic absences, Orientation as input
REM Formula found by SHELXT: C16 N2 O P
CELL 1.54184 5.833593 11.419399 18.489397 90 93.5921 90
ZERR 2 0.000038 0.000092 0.000136 0 0.0007 0
LATT 1
SYMM 0.5-X,0.5+Y,0.5-Z
SFAC C H F N O P
UNIT 36 48 24 8 4 4
ISOR 0.005 0.005 F2A F3B
ISOR 0.005 0.005 F3B F2A

L.S. 10
PLAN  19
SIZE 0.131 0.211 0.254
TEMP -100
CONF
BOND
list 4
MORE -1
BOND $H
fmap 2
acta
SHEL 999.99 0.801
REM <olex2.extras>
REM <HklSrc "%.\\22MA006.hkl">
REM </olex2.extras>

WGHT    0.075800    1.605300
EXTI    0.002874
FVAR       0.74231   0.60710
P1    6    0.879867    0.201871    0.351986    11.00000    0.02865    0.02988 =
         0.03625   -0.00311   -0.00188   -0.00154
O1    5    0.548613    0.507850    0.593685    11.00000    0.04326    0.02916 =
         0.01846   -0.00128   -0.00181    0.00426
N2    4    0.595244    0.353159    0.517459    11.00000    0.03700    0.02247 =
         0.01742   -0.00001   -0.00101    0.00180
AFIX  43
H2    2    0.588380    0.330506    0.471883    11.00000   -1.20000
AFIX   0
N1    4    0.767193    0.126844    0.686682    11.00000    0.04000    0.02804 =
         0.02269    0.00370    0.00087    0.00998

F5    3    0.996021    0.292828    0.407295    11.00000    0.07659    0.06593 =
         0.06875   -0.01776   -0.02071   -0.02086
F6    3    0.757684    0.113968    0.295477    11.00000    0.06276    0.08695 =
         0.11675   -0.06697   -0.00092   -0.01027
C4    1    0.663541    0.272232    0.572576    11.00000    0.02957    0.02374 =
         0.01936    0.00062    0.00170    0.00430
C2    1    0.856323    0.296261    0.619444    11.00000    0.02815    0.02868 =
         0.02518   -0.00143    0.00216    0.00359
C9    1    0.540299    0.464808    0.533647    11.00000    0.02633    0.02396 =
         0.01997    0.00228    0.00000   -0.00092
C5    1    0.535096    0.169930    0.579897    11.00000    0.03153    0.02414 =
         0.02557   -0.00051    0.00057    0.00260
C6    1    0.593279    0.099339    0.638974    11.00000    0.03850    0.02453 =
         0.03045    0.00294    0.00352    0.00280
AFIX  43
H6    2    0.508013    0.029787    0.645879    11.00000   -1.20000
AFIX   0
C3    1    0.899161    0.220867    0.676822    11.00000    0.03193    0.03501 =
         0.02674   -0.00131   -0.00261    0.00676
AFIX  43
H3    2    1.025808    0.235917    0.710361    11.00000   -1.20000
AFIX   0
C1    1    1.018445    0.395745    0.607734    11.00000    0.02919    0.03938 =
         0.03989    0.00128    0.00002   -0.00399
AFIX 137
H1A   2    1.049588    0.399940    0.556326    11.00000   -1.50000
H1B   2    1.162616    0.382788    0.636743    11.00000   -1.50000
H1C   2    0.948872    0.469393    0.622495    11.00000   -1.50000
AFIX   0
C8    1    0.337711    0.137848    0.527867    11.00000    0.04152    0.03114 =
         0.03826    0.00157   -0.00774   -0.00402
AFIX 137
H8A   2    0.225764    0.201930    0.525124    11.00000   -1.50000
H8B   2    0.264181    0.066544    0.544685    11.00000   -1.50000
H8C   2    0.394137    0.124095    0.479774    11.00000   -1.50000
AFIX   0

PART 1
F3B   3    0.656197    0.202719    0.391180    21.00000    0.07841    0.09208 =
         0.10344   -0.04309    0.04642   -0.02386

PART 0
C7    1    0.811448    0.055759    0.753210    11.00000    0.06019    0.03895 =
         0.02535    0.01057    0.00151    0.01636
AFIX 137
H7A   2    0.774133    0.101881    0.795598    11.00000   -1.50000
H7B   2    0.973791    0.033203    0.757835    11.00000   -1.50000
H7C   2    0.715667   -0.014787    0.750164    11.00000   -1.50000
AFIX   0

PART 1
F2B   3    0.802190    0.318271    0.306570    21.00000    0.10328    0.03045 =
         0.08683   -0.00058   -0.05485    0.01364
F1B   3    1.107175    0.201437    0.306359    21.00000    0.08209    0.05992 =
         0.14022   -0.02451    0.06984   -0.02292
F4B   3    0.963671    0.088193    0.389316    21.00000    0.10997    0.03664 =
         0.08456    0.02214   -0.04340   -0.00998
PART 2
F1A   3    1.125531    0.156177    0.349553   -21.00000    0.02503    0.12011 =
         0.10450   -0.05872    0.00143    0.00833
F4A   3    0.854058    0.134968    0.431087   -21.00000    0.08592    0.08317 =
         0.05573    0.02518   -0.00638   -0.03253
F3A   3    0.622838    0.245059    0.366343   -21.00000    0.02610    0.07782 =
         0.06657   -0.01819   -0.00777    0.01252
F2A   3    0.892446    0.265995    0.283579   -21.00000    0.07959    0.10613 =
         0.05699    0.02977   -0.00295   -0.03691
HKLF 4


REM  22ma006_a.res in P2(1)/n
REM wR2 = 0.1501, GooF = S = 1.068, Restrained GooF = 1.130 for all data
REM R1 = 0.0563 for 2418 Fo > 4sig(Fo) and 0.0578 for all 2503 data
REM 213 parameters refined using 12 restraints

END

WGHT      0.0757      1.6040

REM Highest difference peak  0.905,  deepest hole -0.783,  1-sigma level  0.069
Q1    1   0.8314  0.0624  0.3356  11.00000  0.05    0.90
Q2    1   0.8959  0.1903  0.2654  11.00000  0.05    0.50
Q3    1   0.8933  0.3231  0.3639  11.00000  0.05    0.50
Q4    1   0.7098  0.2887  0.3416  11.00000  0.05    0.48
Q5    1   0.6096  0.1807  0.3361  11.00000  0.05    0.47
Q6    1   0.8005  0.1971  0.4216  11.00000  0.05    0.43
Q7    1   0.5000  0.5000  0.5000  10.50000  0.05    0.36
Q8    1   1.0321  0.1122  0.3641  11.00000  0.05    0.31
Q9    1   1.1164  0.2575  0.3794  11.00000  0.05    0.28
Q10   1   0.8980  0.1267  0.4010  11.00000  0.05    0.27
Q11   1   0.6019  0.1258  0.6016  11.00000  0.05    0.25
Q12   1   0.5851  0.2233  0.5848  11.00000  0.05    0.25
Q13   1   1.1925  0.1449  0.3576  11.00000  0.05    0.23
Q14   1   0.7881  0.2853  0.5958  11.00000  0.05    0.22
Q15   1   0.6293  0.3236  0.5445  11.00000  0.05    0.20
Q16   1   0.9082  0.3434  0.6172  11.00000  0.05    0.20
Q17   1   0.8320 -0.0270  0.7361  11.00000  0.05    0.18
Q18   1   0.6447  0.0612  0.7787  11.00000  0.05    0.16
Q19   1   1.1383  0.2203  0.3150  11.00000  0.05    0.16
;
_shelx_res_checksum              71540
_olex2_submission_special_instructions 'No special instructions were received'
_oxdiff_exptl_absorpt_empirical_details 
;
Empirical correction (ABSPACK) includes:
- Absorption correction using spherical harmonics
- Frame scaling
;
_oxdiff_exptl_absorpt_empirical_full_max 1.537
_oxdiff_exptl_absorpt_empirical_full_min 0.816
####################################################################### 
# 
# This file contains crystal structure data downloaded from the 
# Cambridge Structural Database (CSD) hosted by the Cambridge 
# Crystallographic Data Centre (CCDC).
# 
# Full information about CCDC data access policies and citation 
# guidelines are available at http://www.ccdc.cam.ac.uk/access/V1 
# 
# Audit and citation data items may have been added by the CCDC. 
# Please retain this information to preserve the provenance of 
# this file and to allow appropriate attribution of the data. 
# 
#######################################################################

data_21MA185_ER-0300
_database_code_depnum_ccdc_archive 'CCDC 2440550'
loop_
_audit_author_name
_audit_author_address
'Lorraine Malaspina'
;University of Bern
Switzerland
;
_audit_update_record             
;
2025-04-02 deposited with the CCDC.	2025-10-30 downloaded from the CCDC.
;

_audit_creation_date             2021-10-12T19:14:18-00:00

#----------------------------------------------------------------------------#
#                   CHEMICAL INFORMATION                                     #
#----------------------------------------------------------------------------#

_chemical_formula_moiety         '2(F6 P), C16 H20 N4 O2'
_chemical_formula_sum            'C16 H20 F12 N4 O2 P2'
_chemical_formula_weight         590.3

#----------------------------------------------------------------------------#
#                   UNIT CELL INFORMATION                                    #
#----------------------------------------------------------------------------#

_symmetry_cell_setting           monoclinic
_symmetry_space_group_name_H-M   'P 1 21/c 1'
_symmetry_space_group_name_Hall  '-P 2ybc'
_symmetry_Int_Tables_number      14
loop_
_symmetry_equiv_pos_as_xyz
'x, y, z'
'-x, y+1/2, -z+1/2'
'-x, -y, -z'
'x, -y-1/2, z-1/2'

_cell_length_a                   7.13858(7)
_cell_length_b                   21.77525(16)
_cell_length_c                   7.76094(8)
_cell_angle_alpha                90
_cell_angle_beta                 108.0825(11)
_cell_angle_gamma                90
_cell_volume                     1146.811(19)
_cell_formula_units_Z            2
_cell_measurement_temperature    173.1(5)
_cell_measurement_reflns_used    21719
_cell_measurement_theta_min      2.04
_cell_measurement_theta_max      79.464

#----------------------------------------------------------------------------#
#                   CRYSTAL INFORMATION                                      #
#----------------------------------------------------------------------------#

_exptl_crystal_description       block
_exptl_crystal_colour            colourless
_exptl_crystal_size_max          0.282
_exptl_crystal_size_mid          0.121
_exptl_crystal_size_min          0.081
_exptl_crystal_density_diffrn    1.709
_exptl_crystal_F_000             596
loop_
_exptl_crystal_face_index_h
_exptl_crystal_face_index_k
_exptl_crystal_face_index_l
_exptl_crystal_face_perp_dist
-1 1 1 0.1228
1 -1 -1 0.1332
-1 1 0 0.1052
1 -1 0 0.1292
0 0 -1 0.0578
0 0 1 0.0637
1 -1 1 0.1019
-1 1 -1 0.0901
-1 0 1 0.1295
1 0 -1 0.1374
1 0 0 0.1349
-1 0 0 0.1164
1 1 1 0.1071
-1 -1 -1 0.0912
1 1 -1 0.1384
-1 -1 1 0.1292
0 1 1 0.0696
0 -1 -1 0.0621
0 -1 0 0.0351
0 1 0 0.0458
0 -7 4 0.0676
0 -4 5 0.066
3 11 0 0.0923

loop_
_exptl_oxdiff_crystal_face_indexfrac_h
_exptl_oxdiff_crystal_face_indexfrac_k
_exptl_oxdiff_crystal_face_indexfrac_l
_exptl_oxdiff_crystal_face_x
_exptl_oxdiff_crystal_face_y
_exptl_oxdiff_crystal_face_z
-1.0006 1.0005 1.0003 0.1806 0.0065 0.1954
1.0006 -1.0005 -1.0003 -0.1806 -0.0065 -0.1954
-1.0005 1.0007 0 0.2371 0.0187 -0.0054
1.0005 -1.0007 0 -0.2371 -0.0187 0.0054
0 0.0001 -1.0003 0.0565 0.0122 -0.2008
0 -0.0001 1.0003 -0.0565 -0.0122 0.2008
1.0005 -1.0008 1.0004 -0.2935 -0.0309 0.2062
-1.0005 1.0008 -1.0004 0.2935 0.0309 -0.2062
-1.0007 0.0003 1.0003 0.1543 0.0721 0.1919
1.0007 -0.0003 -1.0003 -0.1543 -0.0721 -0.1919
1.0007 -0.0005 0 -0.2107 -0.0843 0.0089
-1.0007 0.0005 0 0.2107 0.0843 -0.0089
1.0007 0.9996 1.0004 -0.2408 -0.1621 0.2131
-1.0007 -0.9996 -1.0004 0.2408 0.1621 -0.2131
1.0008 0.9999 -1.0003 -0.1279 -0.1376 -0.1884
-1.0008 -0.9999 1.0003 0.1279 0.1376 0.1884
0.0001 1.0001 1.0004 -0.0301 -0.0778 0.2042
-0.0001 -1.0001 -1.0004 0.0301 0.0778 -0.2042
-0.0001 -1.0002 0 -0.0264 0.0656 -0.0035
0.0001 1.0002 0 0.0264 -0.0656 0.0035
-0.001 -7.0021 4.0012 -0.4103 0.4103 0.7787
-0.0006 -4.0016 5.0016 -0.3877 0.2013 0.9899
3.0032 11.001 0.0003 -0.3423 -0.9743 0.0648


#----------------------------------------------------------------------------#
#                   ABSORPTION CORRECTION                                    #
#----------------------------------------------------------------------------#

_exptl_absorpt_coefficient_mu    2.875
_exptl_absorpt_correction_type   multi-scan
_exptl_absorpt_process_details   
;
        CrysAlisPro 1.171.41.112a (Rigaku Oxford Diffraction, 2021)
        Empirical absorption correction using spherical harmonics,
        implemented in SCALE3 ABSPACK scaling algorithm.
;
_exptl_absorpt_correction_T_min  0.82999
_exptl_absorpt_correction_T_max  1
_shelx_estimated_absorpt_T_min   0.498
_shelx_estimated_absorpt_T_max   0.8
_oxdiff_exptl_absorpt_empirical_details 
;
        Empirical correction (ABSPACK) includes:
        - Absorption correction using spherical harmonics
        - Frame scaling
;
_oxdiff_exptl_absorpt_empirical_full_max 1.466
_oxdiff_exptl_absorpt_empirical_full_min 0.732

#----------------------------------------------------------------------------#
#                   DATA COLLECTION                                          #
#----------------------------------------------------------------------------#

_diffrn_source                   'micro-focus sealed X-ray tube'
_diffrn_source_type              'PhotonJet (Cu) X-ray Source'
_diffrn_ambient_temperature      173.1(5)
_diffrn_ambient_environment      N~2~
_diffrn_radiation_wavelength     1.54184
_diffrn_radiation_type           'Cu K\a'
_diffrn_radiation_monochromator  mirror
_diffrn_radiation_probe          x-ray
_diffrn_detector                 'Hybrid Pixel Array Detector'
_diffrn_detector_type            HyPix
_diffrn_detector_area_resol_mean 10
_diffrn_orient_matrix_type       
'CrysAlisPro convention (1999,Acta A55,543-557)'
_diffrn_orient_matrix_ub_11      -0.2105602
_diffrn_orient_matrix_ub_12      0.0263714
_diffrn_orient_matrix_ub_13      -0.05644
_diffrn_orient_matrix_ub_21      -0.0842485
_diffrn_orient_matrix_ub_22      -0.0655606
_diffrn_orient_matrix_ub_23      -0.0122177
_diffrn_orient_matrix_ub_31      0.0088588
_diffrn_orient_matrix_ub_32      0.0034662
_diffrn_orient_matrix_ub_33      0.200688
_diffrn_measurement_device       'four-circle diffractometer'
_diffrn_measurement_device_type  'XtaLAB Synergy, Dualflex, HyPix'
_diffrn_measurement_method       '\w scans'
_diffrn_reflns_av_R_equivalents  0.0525
_diffrn_reflns_av_unetI/netI     0.0334
_diffrn_reflns_number            27914
_diffrn_reflns_limit_h_min       -8
_diffrn_reflns_limit_h_max       8
_diffrn_reflns_limit_k_min       -27
_diffrn_reflns_limit_k_max       27
_diffrn_reflns_limit_l_min       -7
_diffrn_reflns_limit_l_max       9
_diffrn_reflns_theta_min         4.06
_diffrn_reflns_theta_max         74.486
_diffrn_reflns_theta_full        67.684
_diffrn_measured_fraction_theta_full 1
_diffrn_measured_fraction_theta_max 1
_diffrn_reflns_Laue_measured_fraction_full 1
_diffrn_reflns_Laue_measured_fraction_max 1
_diffrn_reflns_point_group_measured_fraction_full 1
_diffrn_reflns_point_group_measured_fraction_max 1
_reflns_Friedel_coverage         0
_reflns_number_total             2336
_reflns_number_gt                2290
_reflns_threshold_expression     'I > 2\s(I)'
_diffrn_measurement_details      
;
        List of Runs (angles in degrees, time in seconds):
  # Type    Start    End  Width  t~exp~   \w     \q     \k     \f   Frames
#--------------------------------------------------------------------------
  1  \w    -72.00 -14.00   0.50    0.10    --  -23.00 128.00 148.00  116
  2  \w    -80.00 -21.00   0.50    0.10    --  -23.00 142.00 -40.00  118
  3  \w    -95.00 -10.00   0.50    0.10    --  -23.00 -45.00 120.00  170
  4  \w    -95.00   0.00   0.50    0.10    --  -23.00 -77.00  90.00  190
  5  \w    -94.00  -8.00   0.50    0.10    --  -23.00 -57.00-120.00  172
  6  \w    -70.00 -12.00   0.50    0.10    --  -23.00 125.00   0.00  116
  7  \w    -26.00  23.00   0.50    0.10    --   47.95 -19.00 -30.00   98
  8  \w    -26.00  23.00   0.50    0.10    --   47.95 -19.00  90.00   98
  9  \w     33.00 119.00   0.50    0.10    --   47.95  57.00  60.00  172
 10  \w    -26.00  23.00   0.50    0.10    --   47.95 -19.00 120.00   98
 11  \w     42.00 106.00   0.50    0.50    --  113.25 -94.00   0.00  128
 12  \w     42.00 106.00   0.50    0.50    --  113.25 -94.00-150.00  128
 13  \w     42.00 106.00   0.50    0.50    --  113.25 -94.00 150.00  128
 14  \w    101.00 177.00   0.50    0.50    --  113.25  45.00 -60.00  152
 15  \w     97.00 177.00   0.50    0.50    --  113.25  61.00  60.00  160
 16  \w     42.00  68.00   0.50    0.50    --  113.25 -61.00  30.00   52
 17  \w     42.00 106.00   0.50    0.50    --  113.25 -94.00 -60.00  128
 18  \w    101.00 177.00   0.50    0.50    --  113.25  45.00   0.00  152
 19  \w     42.00 106.00   0.50    0.50    --  113.25 -94.00  60.00  128
 20  \w    101.00 177.00   0.50    0.50    --  113.25  45.00 -30.00  152
 21  \w    101.00 177.00   0.50    0.50    --  113.25  45.00  60.00  152
 22  \w     42.00  68.00   0.50    0.50    --  113.25 -61.00 -60.00   52
 23  \w     42.00  68.00   0.50    0.50    --  113.25 -61.00 -30.00   52
 24  \w     42.00 108.00   0.50    0.50    --  113.25-111.00 -31.75  132
 25  \w     91.00 177.00   0.50    0.50    --  113.25  75.00 -71.07  172
 26  \w     42.00 106.00   0.50    0.50    --  113.25 -94.00-120.00  128
 27  \w    101.00 177.00   0.50    0.50    --  113.25  45.00-180.00  152
 28  \w     42.00  68.00   0.50    0.50    --  113.25 -61.00-120.00   52
 29  \w     42.00 102.00   0.50    0.50    --  113.25 -77.00 -60.00  120
 30  \w     42.00  68.00   0.50    0.50    --  113.25 -61.00   0.00   52
 31  \w    100.00 177.00   0.50    0.50    --  113.25  15.00 150.00  154
 32  \w    101.00 177.00   0.50    0.50    --  113.25  30.00 -60.00  152
 33  \w     42.00 106.00   0.50    0.50    --  113.25 -94.00  30.00  128
 34  \w     42.00 106.00   0.50    0.50    --  113.25 -94.00  90.00  128
 35  \w     42.00  68.00   0.50    0.50    --  113.25 -61.00 150.00   52
 36  \w     42.00 102.00   0.50    0.50    --  113.25 -77.00-180.00  120
 37  \w     42.00 106.00   0.50    0.50    --  113.25 -94.00 120.00  128
 38  \w     91.00 177.00   0.50    0.50    --  113.25  75.00  38.48  172
 39  \w     93.00 177.00   0.50    0.50    --  113.25  70.00-138.15  168
 40  \w    -70.00 -12.00   0.50    0.10    --  -23.00 125.00-150.00  116
 41  \w     25.00 120.00   0.50    0.10    --   47.95  77.00  60.00  190
 42  \w     25.00 120.00   0.50    0.10    --   47.95  77.00 120.00  190
 43  \w     25.00 120.00   0.50    0.10    --   47.95  77.00-150.00  190
 44  \w     25.00 120.00   0.50    0.10    --   47.95  77.00 -90.00  190
 45  \w     25.00 120.00   0.50    0.10    --   47.95  77.00 -30.00  190
 46  \w     25.00 120.00   0.50    0.10    --   47.95  77.00-120.00  190
 47  \w     36.00 121.00   0.50    0.10    --   47.95  38.00 150.00  170
 48  \w     -1.00  81.00   0.50    0.10    --   47.95 -99.00 150.00  164
 49  \w     25.00 120.00   0.50    0.10    --   47.95  77.00-180.00  190
 50  \w     91.00 177.00   0.50    0.50    --  113.25  77.00   0.00  172
 51  \w    101.00 177.00   0.50    0.50    --  113.25  45.00 -90.00  152
 52  \w     97.00 177.00   0.50    0.50    --  113.25  61.00  90.00  160
 53  \w    101.00 177.00   0.50    0.50    --  113.25  45.00 150.00  152
 54  \w    101.00 177.00   0.50    0.50    --  113.25  45.00-150.00  152
 55  \w     97.00 150.00   0.50    0.50    --  113.25  61.00 120.00  106
 56  \w     97.00 177.00   0.50    0.50    --  113.25  61.00  30.00  160
;

#----------------------------------------------------------------------------#
#                   COMPUTER PROGRAMS USED                                   #
#----------------------------------------------------------------------------#

_computing_data_collection       'CrysAlisPro 1.171.41.112a (Rigaku OD, 2021)'
_computing_cell_refinement       'CrysAlisPro 1.171.41.112a (Rigaku OD, 2021)'
_computing_data_reduction        'CrysAlisPro 1.171.41.112a (Rigaku OD, 2021)'
_computing_structure_solution    'SHELXT 2018/2 (Sheldrick, 2018)'
_computing_structure_refinement  'SHELXL 2018/3 (Sheldrick, 2015)'
_computing_molecular_graphics    'Olex2 1.3 (Dolomanov et al., 2009)'
_computing_publication_material  'Olex2 1.3 (Dolomanov et al., 2009)'

#----------------------------------------------------------------------------#
#                   STRUCTURE SOLUTION                                       #
#----------------------------------------------------------------------------#

_atom_sites_solution_primary     dual
_atom_sites_solution_hydrogens   mixed

#----------------------------------------------------------------------------#
#                   REFINEMENT INFORMATION                                   #
#----------------------------------------------------------------------------#

_shelx_SHELXL_version_number     2018/3
_refine_ls_structure_factor_coef Fsqd
_refine_ls_matrix_type           full
_refine_ls_weighting_scheme      calc
_refine_ls_weighting_details     
'w=1/[\s^2^(Fo^2^)+(0.0438P)^2^+0.5790P] where P=(Fo^2^+2Fc^2^)/3'
_refine_ls_hydrogen_treatment    mixed
_refine_ls_extinction_method     'SHELXL-2018/3 (Sheldrick 2018)'
_refine_ls_extinction_expression Fc^*^=kFc[1+0.001xFc^2^\l^3^/sin(2\q)]^-1/4^
_refine_ls_extinction_coef       0.0017(3)
_refine_ls_number_reflns         2336
_refine_ls_number_parameters     265
_refine_ls_number_restraints     76
_refine_ls_R_factor_all          0.0369
_refine_ls_R_factor_gt           0.0364
_refine_ls_wR_factor_ref         0.0962
_refine_ls_wR_factor_gt          0.0958
_refine_ls_goodness_of_fit_ref   1.078
_refine_ls_restrained_S_all      1.127
_refine_ls_shift/su_max          0
_refine_ls_shift/su_mean         0
_refine_diff_density_max         0.362
_refine_diff_density_min         -0.242
_refine_diff_density_rms         0.041
_olex2_refinement_description    
;
        1. Fixed Uiso
 At 1.2 times of:
  All N(H) groups
        2. Restrained distances
 P1-F5A \\sim P1-F5 \\sim P1-F6A \\sim P1-F6 \\sim P1-F3A \\sim P1-F3 \\sim
        P1-F4A \\sim P1-F4
 with sigma of 0.0002
        3. Uiso/Uaniso restraints and constraints
F6 \\sim F4: within 1.7A with sigma of 0.004 and sigma for terminal atoms of
        0.004 within 1.7A
F5A \\sim F3A: within 1.7A with sigma of 0.004 and sigma for terminal atoms of
        0.004 within 1.7A
F3 \\sim F5: within 1.7A with sigma of 0.004 and sigma for terminal atoms of
        0.004 within 1.7A
F6A \\sim F4A: within 1.7A with sigma of 0.004 and sigma for terminal atoms of
        0.004 within 1.7A
Uanis(F6A) \\sim Ueq, Uanis(F3A) \\sim Ueq, Uanis(F4A) \\sim Ueq, Uanis(F4)
\\sim Ueq, Uanis(F5) \\sim Ueq, Uanis(F6) \\sim Ueq, Uanis(F3) \\sim Ueq: with
        sigma of 0.01 and sigma for terminal atoms of 0.01
Uanis(F5A) \\sim Ueq: with sigma of 0.01 and sigma for terminal atoms of 0.02
        4. Others
 Sof(F3A)=Sof(F6A)=Sof(F5A)=Sof(F4A)=Sof(O1A)=1-FVAR(1)
 Sof(F4)=Sof(F5)=Sof(F3)=Sof(F6)=Sof(O1)=FVAR(1)
 Sof(C3A)=Sof(N2A)=1-FVAR(2)
 Sof(C3)=Sof(N2)=FVAR(2)
        5.a Aromatic/amide H refined with riding coordinates:
 N1(H1)
;

#----------------------------------------------------------------------------#
#                   CONSTRAINTS AND RESTRAINTS                               #
#----------------------------------------------------------------------------#


#----------------------------------------------------------------------------#
#                   ATOMIC TYPES, COORDINATES AND THERMAL PARAMETERS         #
#----------------------------------------------------------------------------#

loop_
_atom_type_symbol
_atom_type_description
_atom_type_scat_dispersion_real
_atom_type_scat_dispersion_imag
_atom_type_scat_source
C C 0.0181 0.0091 'International Tables Vol C Tables 4.2.6.8 and 6.1.1.4'
H H 0 0 'International Tables Vol C Tables 4.2.6.8 and 6.1.1.4'
F F 0.0727 0.0534 'International Tables Vol C Tables 4.2.6.8 and 6.1.1.4'
N N 0.0311 0.018 'International Tables Vol C Tables 4.2.6.8 and 6.1.1.4'
O O 0.0492 0.0322 'International Tables Vol C Tables 4.2.6.8 and 6.1.1.4'
P P 0.2955 0.4335 'International Tables Vol C Tables 4.2.6.8 and 6.1.1.4'

loop_
_atom_site_label
_atom_site_type_symbol
_atom_site_fract_x
_atom_site_fract_y
_atom_site_fract_z
_atom_site_U_iso_or_equiv
_atom_site_adp_type
_atom_site_occupancy
_atom_site_site_symmetry_order
_atom_site_calc_flag
_atom_site_refinement_flags_posn
_atom_site_refinement_flags_adp
_atom_site_refinement_flags_occupancy
_atom_site_disorder_assembly
_atom_site_disorder_group
P1 P 0.68989(6) 0.35329(2) 0.57185(5) 0.03777(17) Uani 1 1 d D . . . .
F1 F 0.7057(2) 0.41523(5) 0.46359(15) 0.0597(4) Uani 1 1 d . . . . .
F2 F 0.6754(2) 0.29239(5) 0.6775(2) 0.0659(4) Uani 1 1 d . . . . .
F4 F 0.4650(3) 0.3709(3) 0.5282(12) 0.0698(16) Uani 0.551(11) 1 d D U P A 1
F5 F 0.7450(12) 0.3896(2) 0.7574(4) 0.0689(17) Uani 0.551(11) 1 d D U P A 1
F3 F 0.6353(9) 0.3221(2) 0.3785(3) 0.0620(12) Uani 0.551(11) 1 d D U P A 1
F6 F 0.9120(3) 0.3349(2) 0.6011(9) 0.0667(12) Uani 0.551(11) 1 d D U P A 1
N1 N 0.4215(2) 0.43818(8) 0.1113(2) 0.0548(5) Uani 1 1 d . . . . .
H1 H 0.53328 0.435769 0.200379 0.066 Uiso 1 1 calc R U . . .
C3 C 0.138(4) 0.4122(11) 0.232(4) 0.037(4) Uani 0.35(2) 1 d . . P B 1
N2 N 0.245(3) 0.3493(14) 0.025(3) 0.025(3) Uani 0.35(2) 1 d . . P B 1
C2 C 0.2691(2) 0.39723(8) 0.1122(2) 0.0330(4) Uani 1 1 d . . . . .
C4 C 0.0070(3) 0.37259(9) 0.2225(3) 0.0434(4) Uani 1 1 d . . . . .
C5 C -0.0198(3) 0.31813(9) 0.1314(3) 0.0439(4) Uani 1 1 d . . . . .
C6 C 0.1006(3) 0.30350(8) 0.0307(3) 0.0443(4) Uani 1 1 d . . . . .
C1 C 0.4060(2) 0.48058(10) -0.0173(3) 0.0546(6) Uani 1 1 d . . . . .
C7 C 0.1806(4) 0.46972(11) 0.3220(4) 0.0648(7) Uani 1 1 d . . . . .
C8 C 0.3762(4) 0.32582(17) -0.0913(4) 0.0695(7) Uani 1 1 d . . . . .
H5 H -0.120(4) 0.2938(11) 0.140(3) 0.058(6) Uiso 1 1 d . . . . .
H6 H 0.087(3) 0.2658(11) -0.034(3) 0.059(6) Uiso 1 1 d . . . . .
H4 H -0.068(3) 0.3837(11) 0.302(3) 0.055(6) Uiso 1 1 d . . . . .
H8A H 0.500(5) 0.3373(14) -0.037(4) 0.086(9) Uiso 1 1 d . . . . .
H7A H 0.157(4) 0.5028(16) 0.236(4) 0.093(10) Uiso 1 1 d . . . . .
H8B H 0.339(5) 0.3497(15) -0.200(5) 0.089(10) Uiso 1 1 d . . . . .
H7B H 0.317(5) 0.4730(16) 0.390(5) 0.103(11) Uiso 1 1 d . . . . .
H7C H 0.086(5) 0.4738(15) 0.380(5) 0.095(10) Uiso 1 1 d . . . . .
H8C H 0.349(6) 0.283(2) -0.134(6) 0.137(15) Uiso 1 1 d . . . . .
O1 O 0.2796(9) 0.4797(3) -0.1684(8) 0.0530(13) Uani 0.551(11) 1 d . . P A 1
F3A F 0.6926(13) 0.3120(2) 0.4049(6) 0.082(2) Uani 0.449(11) 1 d D U P A 2
F6A F 0.92242(16) 0.3583(4) 0.6394(13) 0.086(2) Uani 0.449(11) 1 d D U P A 2
F5A F 0.6845(15) 0.3928(3) 0.7412(6) 0.079(2) Uani 0.449(11) 1 d D U P A 2
F4A F 0.45712(15) 0.3512(4) 0.5143(15) 0.0649(18) Uani 0.449(11) 1 d D U P A 2
O1A O 0.2494(10) 0.4996(4) -0.1177(12) 0.0605(19) Uani 0.449(11) 1 d . . P A 2
C3A C 0.248(2) 0.3380(9) 0.014(2) 0.039(3) Uani 0.65(2) 1 d . . P B 2
N2A N 0.1559(16) 0.4120(4) 0.2071(16) 0.030(2) Uani 0.65(2) 1 d . . P B 2

loop_
_atom_site_aniso_label
_atom_site_aniso_U_11
_atom_site_aniso_U_22
_atom_site_aniso_U_33
_atom_site_aniso_U_23
_atom_site_aniso_U_13
_atom_site_aniso_U_12
P1 0.0490(3) 0.0323(2) 0.0345(3) 0.00632(16) 0.01647(19) 0.01110(17)
F1 0.1033(10) 0.0390(6) 0.0380(6) 0.0115(4) 0.0239(6) 0.0078(6)
F2 0.0862(9) 0.0424(6) 0.0871(9) 0.0244(6) 0.0531(8) 0.0181(6)
F4 0.067(2) 0.087(4) 0.064(2) 0.028(3) 0.035(2) 0.0419(17)
F5 0.116(4) 0.055(2) 0.0267(15) 0.0070(13) 0.0092(15) -0.003(2)
F3 0.090(3) 0.0513(19) 0.0478(16) -0.0158(12) 0.0266(15) 0.0047(16)
F6 0.0563(17) 0.069(3) 0.085(3) 0.037(2) 0.0370(17) 0.0201(12)
N1 0.0304(7) 0.0616(10) 0.0602(10) 0.0361(8) -0.0035(7) -0.0171(7)
C3 0.035(6) 0.052(6) 0.031(4) 0.010(4) 0.020(4) 0.015(5)
N2 0.025(3) 0.029(10) 0.026(4) 0.002(5) 0.016(3) -0.001(4)
C2 0.0269(7) 0.0339(8) 0.0355(8) 0.0144(7) 0.0058(6) -0.0044(6)
C4 0.0333(9) 0.0543(11) 0.0462(10) 0.0058(8) 0.0175(7) -0.0060(8)
C5 0.0396(9) 0.0448(10) 0.0441(9) 0.0125(8) 0.0085(7) -0.0164(7)
C6 0.0498(10) 0.0354(9) 0.0413(9) -0.0013(7) 0.0048(8) -0.0092(8)
C1 0.0312(9) 0.0598(12) 0.0627(12) 0.0348(10) 0.0000(8) -0.0142(8)
C7 0.0515(13) 0.0460(12) 0.0872(18) -0.0232(12) 0.0071(12) 0.0044(9)
C8 0.0560(14) 0.106(2) 0.0527(13) -0.0122(14) 0.0267(11) 0.0053(14)
O1 0.036(2) 0.063(3) 0.050(2) 0.0277(19) -0.0032(14) -0.0160(19)
F3A 0.142(6) 0.042(2) 0.105(4) -0.016(2) 0.100(4) -0.006(3)
F6A 0.046(2) 0.102(5) 0.097(4) 0.052(4) 0.0036(18) -0.0107(17)
F5A 0.138(6) 0.066(3) 0.048(3) -0.017(3) 0.051(3) -0.036(3)
F4A 0.044(2) 0.082(4) 0.062(3) 0.020(3) 0.0057(18) 0.0072(14)
O1A 0.030(2) 0.065(4) 0.075(5) 0.041(3) -0.001(2) -0.010(2)
C3A 0.048(3) 0.033(5) 0.032(2) -0.003(2) 0.008(2) 0.006(2)
N2A 0.026(2) 0.0263(18) 0.038(4) -0.0030(17) 0.011(2) -0.0055(16)


#----------------------------------------------------------------------------#
#                   MOLECULAR GEOMETRY                                       #
#----------------------------------------------------------------------------#

_geom_special_details            
;
 All esds (except the esd in the dihedral angle between two l.s. planes)
 are estimated using the full covariance matrix.  The cell esds are taken
 into account individually in the estimation of esds in distances, angles
 and torsion angles; correlations between esds in cell parameters are only
 used when they are defined by crystal symmetry.  An approximate (isotropic)
 treatment of cell esds is used for estimating esds involving l.s. planes.
;
loop_
_geom_bond_atom_site_label_1
_geom_bond_atom_site_label_2
_geom_bond_distance
_geom_bond_site_symmetry_2
_geom_bond_publ_flag
P1 F1 1.6115(11) . ?
P1 F2 1.5792(12) . ?
P1 F4 1.5817(9) . ?
P1 F5 1.5817(9) . ?
P1 F3 1.5818(9) . ?
P1 F6 1.5817(9) . ?
P1 F3A 1.5817(9) . ?
P1 F6A 1.5817(9) . ?
P1 F5A 1.5817(9) . ?
P1 F4A 1.5817(9) . ?
N1 H1 0.88 . ?
N1 C2 1.409(2) . ?
N1 C1 1.339(2) . ?
C3 C2 1.54(3) . ?
C3 C4 1.26(3) . ?
C3 C7 1.42(2) . ?
N2 C2 1.22(3) . ?
N2 C6 1.44(2) . ?
N2 C8 1.58(2) . ?
C2 C3A 1.480(19) . ?
C2 N2A 1.292(15) . ?
C4 C5 1.363(3) . ?
C4 H4 0.97(2) . ?
C4 N2A 1.399(10) . ?
C5 C6 1.366(3) . ?
C5 H5 0.91(2) . ?
C6 H6 0.95(2) . ?
C6 C3A 1.333(15) . ?
C1 C1 1.537(3) 3_665 ?
C1 O1 1.238(6) . ?
C1 O1A 1.220(7) . ?
C7 H7A 0.96(3) . ?
C7 H7B 0.96(3) . ?
C7 H7C 0.93(4) . ?
C7 N2A 1.520(9) . ?
C8 H8A 0.89(3) . ?
C8 H8B 0.95(3) . ?
C8 H8C 0.99(4) . ?
C8 C3A 1.429(15) . ?

loop_
_geom_angle_atom_site_label_1
_geom_angle_atom_site_label_2
_geom_angle_atom_site_label_3
_geom_angle
_geom_angle_site_symmetry_1
_geom_angle_site_symmetry_3
_geom_angle_publ_flag
F2 P1 F1 179.66(7) . . ?
F2 P1 F4 95.1(3) . . ?
F2 P1 F5 89.1(2) . . ?
F2 P1 F3 95.5(2) . . ?
F2 P1 F6 86.4(2) . . ?
F2 P1 F3A 88.1(2) . . ?
F2 P1 F6A 96.7(3) . . ?
F2 P1 F5A 90.2(3) . . ?
F2 P1 F4A 83.7(3) . . ?
F4 P1 F1 85.2(3) . . ?
F4 P1 F5 91.3(4) . . ?
F4 P1 F3 88.0(4) . . ?
F4 P1 F6 176.1(4) . . ?
F5 P1 F1 91.0(2) . . ?
F5 P1 F3 175.4(3) . . ?
F5 P1 F6 92.3(3) . . ?
F3 P1 F1 84.3(2) . . ?
F6 P1 F1 93.3(2) . . ?
F6 P1 F3 88.2(3) . . ?
F3A P1 F1 91.6(2) . . ?
F3A P1 F6A 91.8(4) . . ?
F3A P1 F4A 91.8(5) . . ?
F6A P1 F1 83.1(3) . . ?
F6A P1 F4A 176.4(5) . . ?
F5A P1 F1 90.1(3) . . ?
F5A P1 F3A 178.2(4) . . ?
F5A P1 F6A 88.9(5) . . ?
F5A P1 F4A 87.5(5) . . ?
F4A P1 F1 96.6(3) . . ?
C2 N1 H1 118.1 . . ?
C1 N1 H1 118.1 . . ?
C1 N1 C2 123.71(14) . . ?
C4 C3 C2 113.5(18) . . ?
C4 C3 C7 133(2) . . ?
C7 C3 C2 113.8(17) . . ?
C2 N2 C6 123.7(15) . . ?
C2 N2 C8 125.7(12) . . ?
C6 N2 C8 110(2) . . ?
N1 C2 C3 118.9(9) . . ?
N1 C2 C3A 120.2(5) . . ?
N2 C2 N1 121.0(7) . . ?
N2 C2 C3 120.1(11) . . ?
N2A C2 N1 117.8(3) . . ?
N2A C2 C3A 121.9(6) . . ?
C3 C4 C5 127.5(14) . . ?
C3 C4 H4 109.8(19) . . ?
C5 C4 H4 122.4(14) . . ?
C5 C4 N2A 118.4(5) . . ?
N2A C4 H4 119.1(15) . . ?
C4 C5 C6 119.21(16) . . ?
C4 C5 H5 117.1(15) . . ?
C6 C5 H5 123.7(15) . . ?
N2 C6 H6 122.6(18) . . ?
C5 C6 N2 115.8(11) . . ?
C5 C6 H6 121.6(14) . . ?
C3A C6 C5 125.4(8) . . ?
C3A C6 H6 113.0(17) . . ?
N1 C1 C1 112.53(18) . 3_665 ?
O1 C1 N1 124.3(3) . . ?
O1 C1 C1 120.9(3) . 3_665 ?
O1A C1 N1 123.9(4) . . ?
O1A C1 C1 120.2(4) . 3_665 ?
C3 C7 H7A 111(2) . . ?
C3 C7 H7B 111(2) . . ?
C3 C7 H7C 104(2) . . ?
H7A C7 H7B 105(3) . . ?
H7A C7 H7C 106(3) . . ?
H7B C7 H7C 120(3) . . ?
N2A C7 H7A 104(2) . . ?
N2A C7 H7B 107(2) . . ?
N2A C7 H7C 113(2) . . ?
N2 C8 H8A 109(2) . . ?
N2 C8 H8B 106(2) . . ?
N2 C8 H8C 114(3) . . ?
H8A C8 H8B 103(3) . . ?
H8A C8 H8C 119(3) . . ?
H8B C8 H8C 104(3) . . ?
C3A C8 H8A 113(2) . . ?
C3A C8 H8B 111(2) . . ?
C3A C8 H8C 106(3) . . ?
C6 C3A C2 113.5(11) . . ?
C6 C3A C8 128.0(15) . . ?
C8 C3A C2 118.4(10) . . ?
C2 N2A C4 121.5(6) . . ?
C2 N2A C7 124.1(7) . . ?
C4 N2A C7 114.2(10) . . ?

loop_
_geom_torsion_atom_site_label_1
_geom_torsion_atom_site_label_2
_geom_torsion_atom_site_label_3
_geom_torsion_atom_site_label_4
_geom_torsion
_geom_torsion_site_symmetry_1
_geom_torsion_site_symmetry_2
_geom_torsion_site_symmetry_3
_geom_torsion_site_symmetry_4
_geom_torsion_publ_flag
N1 C2 C3A C6 178.6(7) . . . . ?
N1 C2 C3A C8 -4.8(14) . . . . ?
N1 C2 N2A C4 -176.9(5) . . . . ?
N1 C2 N2A C7 -1.9(10) . . . . ?
C3 C4 C5 C6 -2.6(14) . . . . ?
C2 N1 C1 C1 179.3(2) . . . 3_665 ?
C2 N1 C1 O1 -17.8(5) . . . . ?
C2 N1 C1 O1A 20.2(7) . . . . ?
C2 C3 C4 C5 5(2) . . . . ?
C2 N2 C6 C5 4(2) . . . . ?
C4 C3 C2 N1 -179.9(11) . . . . ?
C4 C3 C2 N2 -3(2) . . . . ?
C4 C5 C6 N2 -2.0(10) . . . . ?
C4 C5 C6 C3A 1.1(9) . . . . ?
C5 C4 N2A C2 -1.3(10) . . . . ?
C5 C4 N2A C7 -176.8(4) . . . . ?
C5 C6 C3A C2 -2.3(14) . . . . ?
C5 C6 C3A C8 -178.6(9) . . . . ?
C6 N2 C2 N1 175.5(11) . . . . ?
C6 N2 C2 C3 -2(3) . . . . ?
C1 N1 C2 C3 -98.6(11) . . . . ?
C1 N1 C2 N2 84.1(12) . . . . ?
C1 N1 C2 C3A 87.4(8) . . . . ?
C1 N1 C2 N2A -95.7(6) . . . . ?
C7 C3 C2 N1 4(2) . . . . ?
C7 C3 C2 N2 -179.0(15) . . . . ?
C7 C3 C4 C5 -179.6(15) . . . . ?
C8 N2 C2 N1 2(2) . . . . ?
C8 N2 C2 C3 -175.6(15) . . . . ?
C8 N2 C6 C5 178.7(7) . . . . ?
C3A C2 N2A C4 0.0(13) . . . . ?
C3A C2 N2A C7 175.0(9) . . . . ?
N2A C2 C3A C6 1.8(15) . . . . ?
N2A C2 C3A C8 178.4(9) . . . . ?
N2A C4 C5 C6 0.9(5) . . . . ?

loop_
_geom_hbond_atom_site_label_D
_geom_hbond_atom_site_label_H
_geom_hbond_atom_site_label_A
_geom_hbond_distance_DH
_geom_hbond_distance_HA
_geom_hbond_distance_DA
_geom_hbond_angle_DHA
_geom_hbond_site_symmetry_A
_geom_hbond_publ_flag
N1 H1 F1 0.88 2.08 2.8974(19) 154.1 . yes
C5 H5 F2 0.91(2) 2.45(3) 3.338(2) 165(2) 4_465 yes
C4 H4 F1 0.97(2) 2.43(2) 3.389(2) 171.7(19) 1_455 yes
C7 H7A F5 0.96(3) 2.44(3) 3.201(6) 136(2) 3_666 yes
C7 H7A F5A 0.96(3) 2.52(3) 3.228(8) 130(2) 3_666 yes
C7 H7B F4 0.96(3) 2.55(3) 3.050(6) 113(2) . yes


#----------------------------------------------------------------------------#
#                       SHELX RES FILE                                       #
#----------------------------------------------------------------------------#

_shelx_res_file                  
;
TITL 21ma185_er-0300_a.res in P2(1)/c
    21ma185_er-0300.res
    created by SHELXL-2018/3 at 18:56:19 on 12-Oct-2021
REM Old TITL 21MA185_ER-0300 in P2(1)/c
REM SHELXT solution in P2(1)/c: R1 0.246, Rweak 0.032, Alpha 0.057
REM <I/s> 1.846 for 78 systematic absences, Orientation as input
REM Formula found by SHELXT: C10 O2 F5 P
CELL 1.54184 7.138583 21.775246 7.760939 90 108.0825 90
ZERR 2 0.000069 0.000159 0.000075 0 0.0011 0
LATT 1
SYMM -X,0.5+Y,0.5-Z
SFAC C H F N O P
UNIT 32 40 24 8 4 4
EQIV $1 -1+X,0.5-Y,-0.5+Z
EQIV $2 -1+X,+Y,+Z
EQIV $3 1-X,1-Y,1-Z
SADI 0.0002 P1 F5A P1 F5 P1 F6A P1 F6 P1 F3A P1 F3 P1 F4A P1 F4
SIMU 0.004 0.004 1.7 F6 F4
SIMU 0.004 0.004 1.7 F5A F3A
SIMU 0.004 0.004 1.7 F3 F5
ISOR 0.01 0.01 F6A F3A F4A F4 F5 F6 F3
ISOR 0.01 0.02 F5A
SIMU 0.004 0.004 1.7 F6A F4A

L.S. 10 0 0
PLAN  20
SIZE 0.081 0.121 0.282
TEMP -100
CONF
HTAB N1 F1
HTAB C5 F2_$1
HTAB C4 F1_$2
HTAB C7 F5_$3
HTAB C7 F5A_$3
HTAB C7 F4
BOND
list 4
MORE -1
BOND $H
fmap 2 53
acta
SHEL 999.99 0.8
REM <olex2.extras>
REM <HklSrc "%.\\21MA185_ER-0300.hkl">
REM </olex2.extras>

WGHT    0.043800    0.579000
EXTI    0.001723
FVAR       0.57444   0.55117   0.34598
P1    6    0.689889    0.353288    0.571854    11.00000    0.04897    0.03228 =
         0.03448    0.00632    0.01647    0.01110
F1    3    0.705669    0.415234    0.463586    11.00000    0.10328    0.03904 =
         0.03801    0.01151    0.02393    0.00782
F2    3    0.675351    0.292394    0.677488    11.00000    0.08620    0.04236 =
         0.08713    0.02443    0.05313    0.01813
PART 1
F4    3    0.464952    0.370852    0.528249    21.00000    0.06741    0.08724 =
         0.06441    0.02774    0.03450    0.04190
F5    3    0.745018    0.389608    0.757379    21.00000    0.11577    0.05524 =
         0.02669    0.00701    0.00919   -0.00315
F3    3    0.635272    0.322112    0.378479    21.00000    0.09041    0.05133 =
         0.04780   -0.01580    0.02657    0.00473
F6    3    0.912002    0.334942    0.601061    21.00000    0.05630    0.06927 =
         0.08486    0.03657    0.03703    0.02006

PART 0
N1    4    0.421533    0.438183    0.111345    11.00000    0.03044    0.06160 =
         0.06022    0.03610   -0.00350   -0.01707
AFIX  43
H1    2    0.533280    0.435769    0.200379    11.00000   -1.20000
AFIX   0
PART 1
C3    1    0.137715    0.412223    0.231781    31.00000    0.03475    0.05202 =
         0.03060    0.00960    0.01979    0.01457
N2    4    0.244712    0.349311    0.025459    31.00000    0.02549    0.02914 =
         0.02634    0.00182    0.01620   -0.00111
PART 0
C2    1    0.269093    0.397230    0.112240    11.00000    0.02689    0.03391 =
         0.03549    0.01441    0.00581   -0.00442
C4    1    0.006952    0.372587    0.222508    11.00000    0.03330    0.05432 =
         0.04615    0.00584    0.01751   -0.00597
C5    1   -0.019752    0.318135    0.131381    11.00000    0.03957    0.04481 =
         0.04415    0.01250    0.00846   -0.01640
C6    1    0.100592    0.303498    0.030745    11.00000    0.04978    0.03540 =
         0.04133   -0.00127    0.00480   -0.00921
C1    1    0.406026    0.480580   -0.017323    11.00000    0.03117    0.05981 =
         0.06271    0.03477    0.00003   -0.01422
C7    1    0.180575    0.469723    0.321974    11.00000    0.05146    0.04596 =
         0.08717   -0.02316    0.00705    0.00444
C8    1    0.376239    0.325817   -0.091283    11.00000    0.05601    0.10648 =
         0.05266   -0.01218    0.02673    0.00534
H5    2   -0.120203    0.293816    0.139778    11.00000    0.05798
H6    2    0.087103    0.265771   -0.033727    11.00000    0.05878
H4    2   -0.067768    0.383733    0.302420    11.00000    0.05476
H8A   2    0.499839    0.337340   -0.037182    11.00000    0.08611
H7A   2    0.157142    0.502798    0.235658    11.00000    0.09346
H8B   2    0.339301    0.349652   -0.199939    11.00000    0.08935
H7B   2    0.317207    0.473040    0.390280    11.00000    0.10298
H7C   2    0.085550    0.473798    0.380394    11.00000    0.09541
H8C   2    0.349132    0.282751   -0.133645    11.00000    0.13693
PART 1
O1    5    0.279638    0.479704   -0.168413    21.00000    0.03558    0.06255 =
         0.04972    0.02773   -0.00318   -0.01595

PART 2
F3A   3    0.692634    0.312016    0.404941   -21.00000    0.14154    0.04229 =
         0.10524   -0.01636    0.10016   -0.00581
F6A   3    0.922424    0.358263    0.639429   -21.00000    0.04596    0.10237 =
         0.09710    0.05241    0.00364   -0.01070
F5A   3    0.684457    0.392832    0.741194   -21.00000    0.13833    0.06602 =
         0.04839   -0.01666    0.05120   -0.03613
F4A   3    0.457122    0.351178    0.514268   -21.00000    0.04408    0.08164 =
         0.06175    0.02020    0.00574    0.00719

O1A   5    0.249390    0.499568   -0.117749   -21.00000    0.02987    0.06485 =
         0.07472    0.04079   -0.00143   -0.01040
C3A   1    0.248386    0.337993    0.014467   -31.00000    0.04782    0.03278 =
         0.03195   -0.00326    0.00774    0.00625
N2A   4    0.155856    0.411957    0.207127   -31.00000    0.02610    0.02625 =
         0.03828   -0.00303    0.01141   -0.00546
HKLF 4


REM  21ma185_er-0300_a.res in P2(1)/c
REM wR2 = 0.0962, GooF = S = 1.078, Restrained GooF = 1.127 for all data
REM R1 = 0.0364 for 2290 Fo > 4sig(Fo) and 0.0369 for all 2336 data
REM 265 parameters refined using 76 restraints

END

WGHT      0.0438      0.5790

REM Highest difference peak  0.362,  deepest hole -0.242,  1-sigma level  0.041
Q1    1   0.5510  0.3972  0.6435  11.00000  0.05    0.36
Q2    1   0.5073  0.3232  0.4030  11.00000  0.05    0.32
Q3    1   0.8362  0.3177  0.4813  11.00000  0.05    0.29
Q4    1   0.6062  0.4242  0.4927  11.00000  0.05    0.25
Q5    1   0.8787  0.3822  0.7374  11.00000  0.05    0.22
Q6    1   0.0290  0.3396  0.2010  11.00000  0.05    0.21
Q7    1   0.7013  0.3587  0.7407  11.00000  0.05    0.18
Q8    1   0.4678  0.3616 -0.0823  11.00000  0.05    0.17
Q9    1   0.0705  0.3028  0.1272  11.00000  0.05    0.17
Q10   1   0.5000  0.5000  0.0000  10.50000  0.05    0.15
Q11   1   0.5867  0.3172  0.6059  11.00000  0.05    0.15
Q12   1   0.5086  0.2993 -0.0061  11.00000  0.05    0.15
Q13   1   0.6699  0.3972  0.3828  11.00000  0.05    0.15
Q14   1   0.2869  0.4592  0.4583  11.00000  0.05    0.14
Q15   1   0.4314  0.4392  0.0239  11.00000  0.05    0.14
Q16   1   0.3489  0.4190  0.1089  11.00000  0.05    0.14
Q17   1   0.1601  0.3418  0.0030  11.00000  0.05    0.14
Q18   1   0.8054  0.4178  0.5183  11.00000  0.05    0.14
Q19   1   0.0609  0.5000  0.2681  11.00000  0.05    0.13
Q20   1   0.2360  0.3742  0.0340  11.00000  0.05    0.13
;
_shelx_res_checksum              28864
####################################################################### 
# 
# This file contains crystal structure data downloaded from the 
# Cambridge Structural Database (CSD) hosted by the Cambridge 
# Crystallographic Data Centre (CCDC).
# 
# Full information about CCDC data access policies and citation 
# guidelines are available at http://www.ccdc.cam.ac.uk/access/V1 
# 
# Audit and citation data items may have been added by the CCDC. 
# Please retain this information to preserve the provenance of 
# this file and to allow appropriate attribution of the data. 
# 
#######################################################################

data_21MA212_ER-390
_database_code_depnum_ccdc_archive 'CCDC 2440551'
loop_
_audit_author_name
_audit_author_address
'Lorraine Malaspina'
;University of Bern
Switzerland
;
_audit_update_record             
;
2025-04-02 deposited with the CCDC.	2025-10-30 downloaded from the CCDC.
;

_audit_creation_date             2022-01-10T17:58:45-00:00

#----------------------------------------------------------------------------#
#                   CHEMICAL INFORMATION                                     #
#----------------------------------------------------------------------------#

_chemical_formula_moiety         'C14 H14 N4 O2'
_chemical_formula_sum            'C14 H14 N4 O2'
_chemical_formula_weight         270.29

#----------------------------------------------------------------------------#
#                   UNIT CELL INFORMATION                                    #
#----------------------------------------------------------------------------#

_symmetry_cell_setting           monoclinic
_symmetry_space_group_name_H-M   'P 1 21/c 1'
_symmetry_space_group_name_Hall  '-P 2ybc'
_symmetry_Int_Tables_number      14
loop_
_symmetry_equiv_pos_as_xyz
'x, y, z'
'-x, y+1/2, -z+1/2'
'-x, -y, -z'
'x, -y-1/2, z-1/2'

_cell_length_a                   7.29001(8)
_cell_length_b                   24.7363(2)
_cell_length_c                   7.53443(8)
_cell_angle_alpha                90
_cell_angle_beta                 113.3237(13)
_cell_angle_gamma                90
_cell_volume                     1247.64(2)
_cell_formula_units_Z            4
_cell_measurement_temperature    173.01(10)
_cell_measurement_reflns_used    21307
_cell_measurement_theta_min      3.554
_cell_measurement_theta_max      79.922

#----------------------------------------------------------------------------#
#                   CRYSTAL INFORMATION                                      #
#----------------------------------------------------------------------------#

_exptl_crystal_description       block
_exptl_crystal_colour            yellow
_exptl_crystal_size_max          0.193
_exptl_crystal_size_mid          0.148
_exptl_crystal_size_min          0.147
_exptl_crystal_density_diffrn    1.439
_exptl_crystal_F_000             568
loop_
_exptl_crystal_face_index_h
_exptl_crystal_face_index_k
_exptl_crystal_face_index_l
_exptl_crystal_face_perp_dist
0 0 1 0.0738
0 0 -1 0.0857
-1 1 0 0.0902
1 -1 0 0.0969
-1 1 1 0.076
0 1 1 0.0863
0 -1 -1 0.0811
1 0 1 0.0944
-1 0 -1 0.0983
-1 1 -1 0.1035
1 -1 1 0.0962
0 1 0 0.0985
0 -1 0 0.0483
1 1 1 0.0918
-1 -1 -1 0.0936
1 1 0 0.0979
-1 -1 0 0.1071
-3 -9 4 0.0814
2 9 -4 0.095
4 8 -2 0.0964
0 1 -1 0.0989
1 1 -1 0.0739
1 0 0 0.0902
-1 -1 1 0.0813
1 0 -1 0.0685
-1 0 1 0.0797
1 -12 -3 0.0515

loop_
_exptl_oxdiff_crystal_face_indexfrac_h
_exptl_oxdiff_crystal_face_indexfrac_k
_exptl_oxdiff_crystal_face_indexfrac_l
_exptl_oxdiff_crystal_face_x
_exptl_oxdiff_crystal_face_y
_exptl_oxdiff_crystal_face_z
0.0001 0.0058 0.9999 0.1269 -0.0407 -0.1784
-0.0001 -0.0058 -0.9999 -0.1269 0.0407 0.1784
-0.9994 1.0011 0.0001 0.1231 -0.0115 0.2037
0.9994 -1.0011 -0.0001 -0.1231 0.0115 -0.2037
-0.9993 1.0069 1 0.25 -0.0522 0.0253
0.001 1.0056 0.9999 0.1535 0.0153 -0.1725
-0.001 -1.0056 -0.9999 -0.1535 -0.0153 0.1725
1.0004 0.0045 0.9999 0.0304 0.0268 -0.3762
-1.0004 -0.0045 -0.9999 -0.0304 -0.0268 0.3762
-0.9995 0.9953 -0.9999 -0.0038 0.0292 0.3822
0.9995 -0.9953 0.9999 0.0038 -0.0292 -0.3822
0.0009 0.9998 0 0.0266 0.056 0.0059
-0.0009 -0.9998 0 -0.0266 -0.056 -0.0059
1.0012 1.0043 0.9998 0.057 0.0828 -0.3703
-1.0012 -1.0043 -0.9998 -0.057 -0.0828 0.3703
1.0012 0.9985 -0.0001 -0.0699 0.1235 -0.1919
-1.0012 -0.9985 0.0001 0.0699 -0.1235 0.1919
-3.1423 -8.7897 3.5728 0.5213 -0.8505 -0.0698
1.914 8.5407 -4.1239 -0.4794 0.7762 0.4095
4.0938 7.6821 -2.3512 -0.4878 0.8027 -0.3432
0.0008 0.9939 -0.9999 -0.1003 0.0967 0.1843
1.0011 0.9926 -1 -0.1968 0.1642 -0.0135
1.0003 -0.0013 -0.0001 -0.0965 0.0675 -0.1978
-1.0011 -0.9926 1 0.1968 -0.1642 0.0135
1.0002 -0.0071 -1 -0.2234 0.1082 -0.0194
-1.0002 0.0071 1 0.2234 -0.1082 0.0194
1.4016 -11.6414 -3.3671 -0.8725 -0.4182 0.2527


#----------------------------------------------------------------------------#
#                   ABSORPTION CORRECTION                                    #
#----------------------------------------------------------------------------#

_exptl_absorpt_coefficient_mu    0.823
_exptl_absorpt_correction_type   multi-scan
_exptl_absorpt_process_details   
;
        CrysAlisPro 1.171.41.112a (Rigaku Oxford Diffraction, 2021)
        Empirical absorption correction using spherical harmonics,
        implemented in SCALE3 ABSPACK scaling algorithm.
;
_exptl_absorpt_correction_T_min  0.73189
_exptl_absorpt_correction_T_max  1
_shelx_estimated_absorpt_T_min   0.857
_shelx_estimated_absorpt_T_max   0.889
_oxdiff_exptl_absorpt_empirical_details 
;
        Empirical correction (ABSPACK) includes:
        - Absorption correction using spherical harmonics
        - Frame scaling
;
_oxdiff_exptl_absorpt_empirical_full_max 1.657
_oxdiff_exptl_absorpt_empirical_full_min 0.79

#----------------------------------------------------------------------------#
#                   DATA COLLECTION                                          #
#----------------------------------------------------------------------------#

_diffrn_source                   'micro-focus sealed X-ray tube'
_diffrn_source_type              'PhotonJet (Cu) X-ray Source'
_diffrn_ambient_temperature      173.01(10)
_diffrn_ambient_environment      N~2~
_diffrn_radiation_wavelength     1.54184
_diffrn_radiation_type           'Cu K\a'
_diffrn_radiation_monochromator  mirror
_diffrn_radiation_probe          x-ray
_diffrn_detector                 'Hybrid Pixel Array Detector'
_diffrn_detector_type            HyPix
_diffrn_detector_area_resol_mean 10
_diffrn_orient_matrix_type       
'CrysAlisPro convention (1999,Acta A55,543-557)'
_diffrn_orient_matrix_ub_11      -0.0964245
_diffrn_orient_matrix_ub_12      0.0266805
_diffrn_orient_matrix_ub_13      0.1267433
_diffrn_orient_matrix_ub_21      0.0675534
_diffrn_orient_matrix_ub_22      0.0559268
_diffrn_orient_matrix_ub_23      -0.0410466
_diffrn_orient_matrix_ub_31      -0.1977648
_diffrn_orient_matrix_ub_32      0.0060977
_diffrn_orient_matrix_ub_33      -0.1784593
_diffrn_measurement_device       'four-circle diffractometer'
_diffrn_measurement_device_type  'XtaLAB Synergy, Dualflex, HyPix'
_diffrn_measurement_method       '\w scans'
_diffrn_reflns_av_R_equivalents  0.0272
_diffrn_reflns_av_unetI/netI     0.0306
_diffrn_reflns_number            24882
_diffrn_reflns_limit_h_min       -8
_diffrn_reflns_limit_h_max       8
_diffrn_reflns_limit_k_min       -30
_diffrn_reflns_limit_k_max       30
_diffrn_reflns_limit_l_min       -9
_diffrn_reflns_limit_l_max       9
_diffrn_reflns_theta_min         3.574
_diffrn_reflns_theta_max         70.855
_diffrn_reflns_theta_full        67.684
_diffrn_measured_fraction_theta_full 1
_diffrn_measured_fraction_theta_max 1
_diffrn_reflns_Laue_measured_fraction_full 1
_diffrn_reflns_Laue_measured_fraction_max 1
_diffrn_reflns_point_group_measured_fraction_full 1
_diffrn_reflns_point_group_measured_fraction_max 1
_reflns_Friedel_coverage         0
_reflns_number_total             2399
_reflns_number_gt                2321
_reflns_threshold_expression     'I > 2\s(I)'
_diffrn_measurement_details      
;
        List of Runs (angles in degrees, time in seconds):
  # Type    Start    End  Width  t~exp~   \w     \q     \k     \f   Frames
#--------------------------------------------------------------------------
  1  \w    -84.00 -25.00   0.50    0.10    --  -23.00 149.00  88.00  118
  2  \w    -69.00 -11.00   0.50    0.10    --  -23.00 123.00 -75.00  116
  3  \w    -95.00   0.00   0.50    0.10    --  -23.00 -77.00 -90.00  190
  4  \w    -25.00  40.00   0.50    0.10    --   47.88 -38.00-180.00  130
  5  \w    -26.00  23.00   0.50    0.10    --   47.88 -19.00 -60.00   98
  6  \w     25.00 120.00   0.50    0.10    --   47.88  77.00-150.00  190
  7  \w    -23.00  63.00   0.50    0.10    --   47.88 -57.00-120.00  172
  8  \w     25.00 120.00   0.50    0.10    --   47.88  77.00   0.00  190
  9  \w     42.00  68.00   0.50    0.50    --  113.25 -61.00 -30.00   52
 10  \w     42.00  68.00   0.50    0.50    --  113.25 -61.00 120.00   52
 11  \w     42.00 102.00   0.50    0.50    --  113.25 -77.00-120.00  120
 12  \w    100.00 177.00   0.50    0.50    --  113.25  15.00 -30.00  154
 13  \w    101.00 177.00   0.50    0.50    --  113.25  45.00-150.00  152
 14  \w    101.00 177.00   0.50    0.50    --  113.25  45.00  30.00  152
 15  \w     42.00  68.00   0.50    0.50    --  113.25 -61.00-150.00   52
 16  \w     42.00 106.00   0.50    0.50    --  113.25 -94.00-180.00  128
 17  \w     42.00 102.00   0.50    0.50    --  113.25 -77.00  30.00  120
 18  \w     42.00 106.00   0.50    0.50    --  113.25 -94.00  90.00  128
 19  \w     42.00 106.00   0.50    0.50    --  113.25 -94.00  30.00  128
 20  \w     42.00  68.00   0.50    0.50    --  113.25 -61.00-120.00   52
 21  \w     42.00  68.00   0.50    0.50    --  113.25 -61.00-180.00   52
 22  \w     42.00 106.00   0.50    0.50    --  113.25 -94.00-120.00  128
 23  \w     42.00  68.00   0.50    0.50    --  113.25 -61.00   0.00   52
 24  \w     42.00 106.00   0.50    0.50    --  113.25 -94.00 -30.00  128
 25  \w     42.00  68.00   0.50    0.50    --  113.25 -61.00 -90.00   52
 26  \w     42.00 106.00   0.50    0.50    --  113.25 -94.00  60.00  128
 27  \w     97.00 177.00   0.50    0.50    --  113.25  61.00  30.00  160
 28  \w     42.00 106.00   0.50    0.50    --  113.25 -94.00-150.00  128
 29  \w    101.00 177.00   0.50    0.50    --  113.25  45.00-120.00  152
 30  \w     42.00 106.00   0.50    0.50    --  113.25 -94.00   0.00  128
 31  \w     97.00 177.00   0.50    0.50    --  113.25  61.00 120.00  160
 32  \w     42.00 102.00   0.50    0.50    --  113.25 -77.00 -60.00  120
 33  \w     42.00 102.00   0.50    0.50    --  113.25 -77.00  90.00  120
 34  \w     97.00 177.00   0.50    0.50    --  113.25  61.00   0.00  160
 35  \w     42.00 109.00   0.50    0.50    --  113.25-113.00-166.65  134
 36  \w    101.00 177.00   0.50    0.50    --  113.25  45.00  60.00  152
 37  \w     42.00 141.00   0.50    0.50    --  113.25 -88.00 127.74  198
 38  \w    101.00 177.00   0.50    0.50    --  113.25  30.00-180.00  152
 39  \w    -96.00 -10.00   0.50    0.10    --  -23.00 -38.00  90.00  172
 40  \w    -70.00 -12.00   0.50    0.10    --  -23.00 125.00  60.00  116
 41  \w     25.00 120.00   0.50    0.10    --   47.88  77.00 150.00  190
 42  \w     33.00 119.00   0.50    0.10    --   47.88  57.00 -30.00  172
 43  \w     25.00 120.00   0.50    0.10    --   47.88  77.00  60.00  190
 44  \w     -1.00  81.00   0.50    0.10    --   47.88 -99.00 120.00  164
 45  \w     25.00 120.00   0.50    0.10    --   47.88  77.00 -90.00  190
 46  \w     25.00 120.00   0.50    0.10    --   47.88  77.00  90.00  190
 47  \w     33.00 119.00   0.50    0.10    --   47.88  57.00 -90.00  172
 48  \w    101.00 156.00   0.50    0.50    --  113.25  45.00 -90.00  110
;

#----------------------------------------------------------------------------#
#                   COMPUTER PROGRAMS USED                                   #
#----------------------------------------------------------------------------#

_computing_data_collection       'CrysAlisPro 1.171.41.112a (Rigaku OD, 2021)'
_computing_cell_refinement       'CrysAlisPro 1.171.41.112a (Rigaku OD, 2021)'
_computing_data_reduction        'CrysAlisPro 1.171.41.112a (Rigaku OD, 2021)'
_computing_structure_solution    'SHELXT 2018/2 (Sheldrick, 2018)'
_computing_structure_refinement  'SHELXL 2018/3 (Sheldrick, 2015)'
_computing_molecular_graphics    'Olex2 1.3 (Dolomanov et al., 2009)'
_computing_publication_material  'Olex2 1.3 (Dolomanov et al., 2009)'

#----------------------------------------------------------------------------#
#                   STRUCTURE SOLUTION                                       #
#----------------------------------------------------------------------------#

_atom_sites_solution_primary     dual
_atom_sites_solution_hydrogens   difmap

#----------------------------------------------------------------------------#
#                   REFINEMENT INFORMATION                                   #
#----------------------------------------------------------------------------#

_shelx_SHELXL_version_number     2018/3
_refine_ls_structure_factor_coef Fsqd
_refine_ls_matrix_type           full
_refine_ls_weighting_scheme      calc
_refine_ls_weighting_details     
'w=1/[\s^2^(Fo^2^)+(0.0420P)^2^+0.4085P] where P=(Fo^2^+2Fc^2^)/3'
_refine_ls_hydrogen_treatment    refall
_refine_ls_extinction_method     'SHELXL-2018/3 (Sheldrick 2018)'
_refine_ls_extinction_expression Fc^*^=kFc[1+0.001xFc^2^\l^3^/sin(2\q)]^-1/4^
_refine_ls_extinction_coef       0.0042(4)
_refine_ls_number_reflns         2399
_refine_ls_number_parameters     238
_refine_ls_number_restraints     0
_refine_ls_R_factor_all          0.0329
_refine_ls_R_factor_gt           0.032
_refine_ls_wR_factor_ref         0.0851
_refine_ls_wR_factor_gt          0.0845
_refine_ls_goodness_of_fit_ref   1.052
_refine_ls_restrained_S_all      1.052
_refine_ls_shift/su_max          0.001
_refine_ls_shift/su_mean         0
_refine_diff_density_max         0.252
_refine_diff_density_min         -0.17
_refine_diff_density_rms         0.034
_olex2_refinement_description    
;
;

#----------------------------------------------------------------------------#
#                   CONSTRAINTS AND RESTRAINTS                               #
#----------------------------------------------------------------------------#


#----------------------------------------------------------------------------#
#                   ATOMIC TYPES, COORDINATES AND THERMAL PARAMETERS         #
#----------------------------------------------------------------------------#

loop_
_atom_type_symbol
_atom_type_description
_atom_type_scat_dispersion_real
_atom_type_scat_dispersion_imag
_atom_type_scat_source
C C 0.0181 0.0091 'International Tables Vol C Tables 4.2.6.8 and 6.1.1.4'
H H 0 0 'International Tables Vol C Tables 4.2.6.8 and 6.1.1.4'
N N 0.0311 0.018 'International Tables Vol C Tables 4.2.6.8 and 6.1.1.4'
O O 0.0492 0.0322 'International Tables Vol C Tables 4.2.6.8 and 6.1.1.4'

loop_
_atom_site_label
_atom_site_type_symbol
_atom_site_fract_x
_atom_site_fract_y
_atom_site_fract_z
_atom_site_U_iso_or_equiv
_atom_site_adp_type
_atom_site_occupancy
_atom_site_site_symmetry_order
_atom_site_calc_flag
_atom_site_refinement_flags_posn
_atom_site_refinement_flags_adp
_atom_site_refinement_flags_occupancy
_atom_site_disorder_assembly
_atom_site_disorder_group
O2 O 0.34466(13) 0.60720(3) 0.15412(13) 0.0356(2) Uani 1 1 d . . . . .
O1 O 0.74798(15) 0.60235(4) 0.11876(13) 0.0452(3) Uani 1 1 d . . . . .
N1 N 1.03888(14) 0.55831(4) 0.70410(13) 0.0252(2) Uani 1 1 d . . . . .
N4 N 0.37829(14) 0.77538(4) 0.23847(13) 0.0259(2) Uani 1 1 d . . . . .
N2 N 0.78547(14) 0.59518(4) 0.44158(13) 0.0261(2) Uani 1 1 d . . . . .
N3 N 0.50796(14) 0.69103(4) 0.23261(14) 0.0279(2) Uani 1 1 d . . . . .
C1 C 0.97058(16) 0.57476(4) 0.51347(15) 0.0238(2) Uani 1 1 d . . . . .
C9 C 0.34943(16) 0.72017(4) 0.22536(15) 0.0250(2) Uani 1 1 d . . . . .
C8 C 0.49399(17) 0.63666(5) 0.20963(15) 0.0263(2) Uani 1 1 d . . . . .
C2 C 1.10990(17) 0.57010(4) 0.42510(17) 0.0275(3) Uani 1 1 d . . . . .
C10 C 0.16076(18) 0.70187(5) 0.21513(18) 0.0304(3) Uani 1 1 d . . . . .
C7 C 0.69579(17) 0.60982(4) 0.25339(16) 0.0272(3) Uani 1 1 d . . . . .
C3 C 1.29992(18) 0.55160(5) 0.52530(18) 0.0321(3) Uani 1 1 d . . . . .
C13 C 0.23373(19) 0.81023(5) 0.23779(18) 0.0329(3) Uani 1 1 d . . . . .
C5 C 1.22663(18) 0.53859(5) 0.80125(18) 0.0308(3) Uani 1 1 d . . . . .
C6 C 0.9064(2) 0.56196(6) 0.80843(18) 0.0326(3) Uani 1 1 d . . . . .
C14 C 0.57044(19) 0.79806(5) 0.2542(2) 0.0343(3) Uani 1 1 d . . . . .
C4 C 1.35935(18) 0.53490(5) 0.71690(19) 0.0352(3) Uani 1 1 d . . . . .
C12 C 0.05286(19) 0.79283(5) 0.22472(19) 0.0358(3) Uani 1 1 d . . . . .
C11 C 0.01719(18) 0.73710(5) 0.21658(18) 0.0326(3) Uani 1 1 d . . . . .
H2 H 1.066(2) 0.5809(6) 0.294(2) 0.031(3) Uiso 1 1 d . . . . .
H11 H -0.113(2) 0.7232(6) 0.212(2) 0.039(4) Uiso 1 1 d . . . . .
H3 H 1.394(2) 0.5502(6) 0.461(2) 0.037(4) Uiso 1 1 d . . . . .
H10 H 0.139(2) 0.6629(6) 0.207(2) 0.038(4) Uiso 1 1 d . . . . .
H12 H -0.046(2) 0.8196(7) 0.224(2) 0.047(4) Uiso 1 1 d . . . . .
H5 H 1.256(2) 0.5286(6) 0.933(2) 0.036(4) Uiso 1 1 d . . . . .
H4 H 1.491(3) 0.5208(7) 0.789(2) 0.054(5) Uiso 1 1 d . . . . .
H14A H 0.584(3) 0.7956(7) 0.134(3) 0.056(5) Uiso 1 1 d . . . . .
H6A H 0.980(3) 0.5584(8) 0.939(3) 0.080(6) Uiso 1 1 d . . . . .
H13 H 0.276(2) 0.8478(6) 0.252(2) 0.037(4) Uiso 1 1 d . . . . .
H14B H 0.678(3) 0.7772(7) 0.345(3) 0.057(5) Uiso 1 1 d . . . . .
H6B H 0.835(3) 0.5951(9) 0.780(3) 0.073(6) Uiso 1 1 d . . . . .
H14C H 0.581(3) 0.8359(8) 0.302(3) 0.067(5) Uiso 1 1 d . . . . .
H6C H 0.802(3) 0.5358(9) 0.761(3) 0.080(6) Uiso 1 1 d . . . . .

loop_
_atom_site_aniso_label
_atom_site_aniso_U_11
_atom_site_aniso_U_22
_atom_site_aniso_U_33
_atom_site_aniso_U_23
_atom_site_aniso_U_13
_atom_site_aniso_U_12
O2 0.0306(5) 0.0303(4) 0.0452(5) -0.0064(4) 0.0141(4) -0.0010(3)
O1 0.0438(6) 0.0664(7) 0.0294(5) 0.0091(4) 0.0187(4) 0.0234(5)
N1 0.0255(5) 0.0242(5) 0.0259(5) 0.0005(3) 0.0103(4) -0.0002(3)
N4 0.0253(5) 0.0257(5) 0.0263(5) 0.0002(4) 0.0098(4) 0.0018(4)
N2 0.0259(5) 0.0259(5) 0.0271(5) 0.0007(4) 0.0112(4) 0.0034(4)
N3 0.0246(5) 0.0273(5) 0.0306(5) 0.0007(4) 0.0098(4) 0.0036(4)
C1 0.0268(6) 0.0189(5) 0.0260(5) -0.0014(4) 0.0109(4) -0.0009(4)
C9 0.0266(6) 0.0262(5) 0.0209(5) 0.0016(4) 0.0080(4) 0.0035(4)
C8 0.0284(6) 0.0283(6) 0.0223(5) 0.0013(4) 0.0101(4) 0.0030(4)
C2 0.0301(6) 0.0251(5) 0.0295(6) 0.0008(4) 0.0143(5) 0.0013(4)
C10 0.0296(6) 0.0276(6) 0.0356(6) 0.0012(5) 0.0146(5) 0.0010(5)
C7 0.0295(6) 0.0249(5) 0.0284(6) 0.0002(4) 0.0128(5) 0.0027(4)
C3 0.0294(6) 0.0305(6) 0.0405(7) -0.0004(5) 0.0183(5) 0.0016(5)
C13 0.0355(7) 0.0266(6) 0.0385(6) 0.0015(5) 0.0165(5) 0.0056(5)
C5 0.0284(6) 0.0314(6) 0.0286(6) 0.0030(5) 0.0071(5) 0.0016(5)
C6 0.0327(6) 0.0401(7) 0.0288(6) 0.0038(5) 0.0162(5) 0.0029(5)
C14 0.0298(6) 0.0310(6) 0.0434(7) -0.0033(5) 0.0160(6) -0.0030(5)
C4 0.0254(6) 0.0377(7) 0.0395(7) 0.0035(5) 0.0098(5) 0.0052(5)
C12 0.0329(6) 0.0336(6) 0.0447(7) 0.0029(5) 0.0196(6) 0.0093(5)
C11 0.0281(6) 0.0368(7) 0.0350(6) 0.0021(5) 0.0148(5) 0.0026(5)


#----------------------------------------------------------------------------#
#                   MOLECULAR GEOMETRY                                       #
#----------------------------------------------------------------------------#

_geom_special_details            
;
 All esds (except the esd in the dihedral angle between two l.s. planes)
 are estimated using the full covariance matrix.  The cell esds are taken
 into account individually in the estimation of esds in distances, angles
 and torsion angles; correlations between esds in cell parameters are only
 used when they are defined by crystal symmetry.  An approximate (isotropic)
 treatment of cell esds is used for estimating esds involving l.s. planes.
;
loop_
_geom_bond_atom_site_label_1
_geom_bond_atom_site_label_2
_geom_bond_distance
_geom_bond_site_symmetry_2
_geom_bond_publ_flag
O2 C8 1.2371(14) . ?
O1 C7 1.2302(14) . ?
N1 C1 1.3822(14) . ?
N1 C5 1.3615(15) . ?
N1 C6 1.4698(15) . ?
N4 C9 1.3794(14) . ?
N4 C13 1.3599(15) . ?
N4 C14 1.4694(15) . ?
N2 C1 1.3382(15) . ?
N2 C7 1.3546(15) . ?
N3 C9 1.3447(14) . ?
N3 C8 1.3548(15) . ?
C1 C2 1.4225(16) . ?
C9 C10 1.4208(16) . ?
C8 C7 1.5262(15) . ?
C2 C3 1.3676(17) . ?
C2 H2 0.948(15) . ?
C10 C11 1.3653(17) . ?
C10 H10 0.975(15) . ?
C3 C4 1.3953(18) . ?
C3 H3 0.980(15) . ?
C13 C12 1.3531(19) . ?
C13 H13 0.970(15) . ?
C5 C4 1.3547(18) . ?
C5 H5 0.958(15) . ?
C6 H6A 0.92(2) . ?
C6 H6B 0.95(2) . ?
C6 H6C 0.96(2) . ?
C14 H14A 0.949(19) . ?
C14 H14B 0.959(19) . ?
C14 H14C 1.00(2) . ?
C4 H4 0.959(18) . ?
C12 C11 1.3996(18) . ?
C12 H12 0.979(17) . ?
C11 H11 0.998(16) . ?

loop_
_geom_angle_atom_site_label_1
_geom_angle_atom_site_label_2
_geom_angle_atom_site_label_3
_geom_angle
_geom_angle_site_symmetry_1
_geom_angle_site_symmetry_3
_geom_angle_publ_flag
C1 N1 C6 119.67(9) . . ?
C5 N1 C1 122.42(10) . . ?
C5 N1 C6 117.91(10) . . ?
C9 N4 C14 119.82(10) . . ?
C13 N4 C9 122.09(10) . . ?
C13 N4 C14 118.08(10) . . ?
C1 N2 C7 121.06(10) . . ?
C9 N3 C8 120.47(10) . . ?
N1 C1 C2 115.62(10) . . ?
N2 C1 N1 114.98(10) . . ?
N2 C1 C2 129.32(10) . . ?
N4 C9 C10 115.86(10) . . ?
N3 C9 N4 115.06(10) . . ?
N3 C9 C10 129.01(10) . . ?
O2 C8 N3 129.76(11) . . ?
O2 C8 C7 117.44(10) . . ?
N3 C8 C7 112.76(10) . . ?
C1 C2 H2 117.0(8) . . ?
C3 C2 C1 121.57(11) . . ?
C3 C2 H2 121.4(8) . . ?
C9 C10 H10 116.9(9) . . ?
C11 C10 C9 121.67(11) . . ?
C11 C10 H10 121.5(9) . . ?
O1 C7 N2 130.11(11) . . ?
O1 C7 C8 118.27(10) . . ?
N2 C7 C8 111.52(9) . . ?
C2 C3 C4 120.13(11) . . ?
C2 C3 H3 119.5(9) . . ?
C4 C3 H3 120.4(9) . . ?
N4 C13 H13 113.3(9) . . ?
C12 C13 N4 122.01(11) . . ?
C12 C13 H13 124.6(9) . . ?
N1 C5 H5 114.4(9) . . ?
C4 C5 N1 121.64(11) . . ?
C4 C5 H5 124.0(9) . . ?
N1 C6 H6A 110.0(14) . . ?
N1 C6 H6B 110.5(12) . . ?
N1 C6 H6C 110.8(13) . . ?
H6A C6 H6B 111.0(17) . . ?
H6A C6 H6C 112.1(18) . . ?
H6B C6 H6C 102.2(17) . . ?
N4 C14 H14A 110.7(11) . . ?
N4 C14 H14B 109.6(11) . . ?
N4 C14 H14C 108.7(11) . . ?
H14A C14 H14B 106.2(15) . . ?
H14A C14 H14C 112.6(15) . . ?
H14B C14 H14C 109.0(16) . . ?
C3 C4 H4 121.9(10) . . ?
C5 C4 C3 118.59(11) . . ?
C5 C4 H4 119.5(10) . . ?
C13 C12 C11 118.38(11) . . ?
C13 C12 H12 118.7(10) . . ?
C11 C12 H12 122.9(10) . . ?
C10 C11 C12 119.95(11) . . ?
C10 C11 H11 120.1(9) . . ?
C12 C11 H11 120.0(9) . . ?

loop_
_geom_torsion_atom_site_label_1
_geom_torsion_atom_site_label_2
_geom_torsion_atom_site_label_3
_geom_torsion_atom_site_label_4
_geom_torsion
_geom_torsion_site_symmetry_1
_geom_torsion_site_symmetry_2
_geom_torsion_site_symmetry_3
_geom_torsion_site_symmetry_4
_geom_torsion_publ_flag
O2 C8 C7 O1 85.04(14) . . . . ?
O2 C8 C7 N2 -91.58(12) . . . . ?
N1 C1 C2 C3 -1.37(16) . . . . ?
N1 C5 C4 C3 -0.34(19) . . . . ?
N4 C9 C10 C11 0.55(16) . . . . ?
N4 C13 C12 C11 1.61(19) . . . . ?
N2 C1 C2 C3 175.12(11) . . . . ?
N3 C9 C10 C11 177.31(11) . . . . ?
N3 C8 C7 O1 -92.77(13) . . . . ?
N3 C8 C7 N2 90.61(12) . . . . ?
C1 N1 C5 C4 1.25(18) . . . . ?
C1 N2 C7 O1 9.1(2) . . . . ?
C1 N2 C7 C8 -174.80(9) . . . . ?
C1 C2 C3 C4 2.29(18) . . . . ?
C9 N4 C13 C12 0.18(18) . . . . ?
C9 N3 C8 O2 11.47(18) . . . . ?
C9 N3 C8 C7 -171.05(9) . . . . ?
C9 C10 C11 C12 1.20(19) . . . . ?
C8 N3 C9 N4 -176.07(10) . . . . ?
C8 N3 C9 C10 7.15(17) . . . . ?
C2 C3 C4 C5 -1.40(19) . . . . ?
C7 N2 C1 N1 -175.99(9) . . . . ?
C7 N2 C1 C2 7.50(18) . . . . ?
C13 N4 C9 N3 -178.47(10) . . . . ?
C13 N4 C9 C10 -1.25(15) . . . . ?
C13 C12 C11 C10 -2.26(19) . . . . ?
C5 N1 C1 N2 -177.39(10) . . . . ?
C5 N1 C1 C2 -0.39(15) . . . . ?
C6 N1 C1 N2 2.53(14) . . . . ?
C6 N1 C1 C2 179.54(10) . . . . ?
C6 N1 C5 C4 -178.68(12) . . . . ?
C14 N4 C9 N3 1.38(15) . . . . ?
C14 N4 C9 C10 178.60(10) . . . . ?
C14 N4 C13 C12 -179.67(12) . . . . ?

loop_
_geom_hbond_atom_site_label_D
_geom_hbond_atom_site_label_H
_geom_hbond_atom_site_label_A
_geom_hbond_distance_DH
_geom_hbond_distance_HA
_geom_hbond_distance_DA
_geom_hbond_angle_DHA
_geom_hbond_site_symmetry_A
_geom_hbond_publ_flag
C2 H2 O1 0.948(15) 2.230(14) 2.8465(15) 121.9(11) . yes
C10 H10 O2 0.975(15) 2.190(15) 2.8251(15) 121.6(11) . yes
C5 H5 O2 0.958(15) 2.475(14) 2.9795(15) 112.8(10) 1_656 yes


#----------------------------------------------------------------------------#
#                       SHELX RES FILE                                       #
#----------------------------------------------------------------------------#

_shelx_res_file                  
;
TITL 21ma212_er-390_a.res in P2(1)/c
    21ma212_er-390.res
    created by SHELXL-2018/3 at 17:56:37 on 10-Jan-2022
REM Old TITL
REM SHELXT solution in P2(1)/c: R1 0.113, Rweak 0.006, Alpha 0.020
REM <I/s> 1.097 for 76 systematic absences, Orientation as input
REM Formula found by SHELXT: C14 N4 O2
CELL 1.54184 7.290007 24.736332 7.534434 90 113.3237 90
ZERR 4 0.00008 0.000195 0.000081 0 0.0013 0
LATT 1
SYMM -X,0.5+Y,0.5-Z
SFAC C H N O
UNIT 56 56 16 8
EQIV $1 1+X,+Y,1+Z

L.S. 10 0 0
PLAN  20
SIZE 0.147 0.148 0.193
TEMP -100
CONF
HTAB C2 O1
HTAB C10 O2
HTAB C5 O2_$1
BOND
list 4
MORE -1
BOND $H
fmap 2 53
acta
SHEL 999.99 0.816
REM <olex2.extras>
REM <HklSrc "%.\\21MA212_ER-390.hkl">
REM </olex2.extras>

WGHT    0.042000    0.408500
EXTI    0.004242
FVAR       0.62422
O2    4    0.344663    0.607197    0.154123    11.00000    0.03058    0.03032 =
         0.04520   -0.00637    0.01412   -0.00097
O1    4    0.747976    0.602346    0.118764    11.00000    0.04376    0.06645 =
         0.02938    0.00910    0.01871    0.02342
N1    3    1.038880    0.558305    0.704100    11.00000    0.02551    0.02418 =
         0.02589    0.00046    0.01027   -0.00024
N4    3    0.378293    0.775381    0.238472    11.00000    0.02527    0.02574 =
         0.02631    0.00024    0.00980    0.00182
N2    3    0.785465    0.595180    0.441583    11.00000    0.02588    0.02594 =
         0.02713    0.00068    0.01121    0.00344
N3    3    0.507960    0.691030    0.232608    11.00000    0.02464    0.02727 =
         0.03063    0.00069    0.00981    0.00362
C1    1    0.970581    0.574762    0.513465    11.00000    0.02681    0.01891 =
         0.02604   -0.00143    0.01088   -0.00090
C9    1    0.349435    0.720169    0.225365    11.00000    0.02662    0.02620 =
         0.02094    0.00165    0.00803    0.00351
C8    1    0.493992    0.636656    0.209634    11.00000    0.02835    0.02828 =
         0.02233    0.00128    0.01011    0.00297
C2    1    1.109900    0.570105    0.425100    11.00000    0.03013    0.02512 =
         0.02952    0.00078    0.01434    0.00128
C10   1    0.160764    0.701872    0.215128    11.00000    0.02961    0.02760 =
         0.03563    0.00116    0.01455    0.00103
C7    1    0.695791    0.609824    0.253395    11.00000    0.02951    0.02492 =
         0.02840    0.00023    0.01283    0.00271
C3    1    1.299918    0.551596    0.525297    11.00000    0.02944    0.03048 =
         0.04047   -0.00039    0.01833    0.00156
C13   1    0.233733    0.810229    0.237788    11.00000    0.03546    0.02659 =
         0.03846    0.00147    0.01654    0.00564
C5    1    1.226631    0.538590    0.801254    11.00000    0.02839    0.03136 =
         0.02860    0.00295    0.00711    0.00162
C6    1    0.906378    0.561956    0.808430    11.00000    0.03272    0.04009 =
         0.02881    0.00376    0.01624    0.00287
C14   1    0.570442    0.798061    0.254247    11.00000    0.02979    0.03098 =
         0.04345   -0.00326    0.01598   -0.00299
C4    1    1.359348    0.534901    0.716897    11.00000    0.02541    0.03771 =
         0.03951    0.00351    0.00982    0.00524
C12   1    0.052856    0.792827    0.224723    11.00000    0.03291    0.03359 =
         0.04469    0.00288    0.01956    0.00933
C11   1    0.017191    0.737101    0.216576    11.00000    0.02808    0.03682 =
         0.03503    0.00213    0.01476    0.00255
H2    2    1.065871    0.580931    0.294045    11.00000    0.03094
H11   2   -0.113185    0.723171    0.211643    11.00000    0.03890
H3    2    1.393706    0.550199    0.461481    11.00000    0.03734
H10   2    0.138658    0.662930    0.207482    11.00000    0.03779
H12   2   -0.046102    0.819642    0.224329    11.00000    0.04743
H5    2    1.255928    0.528641    0.932579    11.00000    0.03566
H4    2    1.490556    0.520845    0.789452    11.00000    0.05435
H14A  2    0.583966    0.795570    0.134342    11.00000    0.05580
H6A   2    0.979722    0.558426    0.939482    11.00000    0.07955
H13   2    0.275668    0.847754    0.251839    11.00000    0.03653
H14B  2    0.677691    0.777236    0.344798    11.00000    0.05731
H6B   2    0.834694    0.595054    0.779841    11.00000    0.07292
H14C  2    0.580574    0.835923    0.302101    11.00000    0.06713
H6C   2    0.801605    0.535850    0.760801    11.00000    0.07995
HKLF 4


REM  21ma212_er-390_a.res in P2(1)/c
REM wR2 = 0.0851, GooF = S = 1.052, Restrained GooF = 1.052 for all data
REM R1 = 0.0320 for 2321 Fo > 4sig(Fo) and 0.0329 for all 2399 data
REM 238 parameters refined using 0 restraints

END

WGHT      0.0420      0.4085

REM Highest difference peak  0.252,  deepest hole -0.170,  1-sigma level  0.034
Q1    1   0.5986  0.6221  0.2352  11.00000  0.05    0.25
Q2    1   0.7582  0.5660  0.7079  11.00000  0.05    0.18
Q3    1   1.1228  0.5433  0.7390  11.00000  0.05    0.17
Q4    1   0.9235  0.6011  0.8646  11.00000  0.05    0.17
Q5    1   1.3222  0.5574  0.7749  11.00000  0.05    0.15
Q6    1   1.0508  0.5767  0.4816  11.00000  0.05    0.15
Q7    1   0.9477  0.5344  0.9121  11.00000  0.05    0.14
Q8    1   0.1033  0.7194  0.2301  11.00000  0.05    0.14
Q9    1   0.6293  0.7073  0.2410  11.00000  0.05    0.14
Q10   1   1.2727  0.5251  0.7419  11.00000  0.05    0.14
Q11   1   0.8880  0.5211  0.8341  11.00000  0.05    0.14
Q12   1   0.9674  0.5593  0.7455  11.00000  0.05    0.14
Q13   1   0.5303  0.8386  0.1926  11.00000  0.05    0.14
Q14   1   0.1354  0.8004  0.1695  11.00000  0.05    0.13
Q15   1   0.2636  0.7128  0.2588  11.00000  0.05    0.13
Q16   1   0.1694  0.7989  0.2901  11.00000  0.05    0.13
Q17   1   1.0013  0.5645  0.6144  11.00000  0.05    0.12
Q18   1   1.2200  0.5744  0.5016  11.00000  0.05    0.12
Q19   1   0.2992  0.7958  0.2369  11.00000  0.05    0.12
Q20   1   1.5237  0.5415  0.8104  11.00000  0.05    0.11
;
_shelx_res_checksum              12710
####################################################################### 
# 
# This file contains crystal structure data downloaded from the 
# Cambridge Structural Database (CSD) hosted by the Cambridge 
# Crystallographic Data Centre (CCDC).
# 
# Full information about CCDC data access policies and citation 
# guidelines are available at http://www.ccdc.cam.ac.uk/access/V1 
# 
# Audit and citation data items may have been added by the CCDC. 
# Please retain this information to preserve the provenance of 
# this file and to allow appropriate attribution of the data. 
# 
#######################################################################

data_22MA010_ER-0292
_database_code_depnum_ccdc_archive 'CCDC 2440552'
loop_
_audit_author_name
_audit_author_address
'Lorraine Malaspina'
;University of Bern
Switzerland
;
_audit_update_record             
;
2025-04-02 deposited with the CCDC.	2025-10-30 downloaded from the CCDC.
;

_audit_creation_date             2022-03-21T10:29:49-00:00

#----------------------------------------------------------------------------#
#                   CHEMICAL INFORMATION                                     #
#----------------------------------------------------------------------------#

_chemical_formula_moiety         'C38 H48 F12 K N10 O4 P2 Pd2, 0.5(F6 P)'
_chemical_formula_sum            'C38 H48 F15 K N10 O4 P2.50 Pd2'
_chemical_formula_weight         1323.19

#----------------------------------------------------------------------------#
#                   UNIT CELL INFORMATION                                    #
#----------------------------------------------------------------------------#

_symmetry_cell_setting           monoclinic
_symmetry_space_group_name_H-M   'P 1 21/c 1'
_symmetry_space_group_name_Hall  '-P 2ybc'
_symmetry_Int_Tables_number      14
loop_
_symmetry_equiv_pos_as_xyz
'x, y, z'
'-x, y+1/2, -z+1/2'
'-x, -y, -z'
'x, -y-1/2, z-1/2'

_cell_length_a                   21.4383(2)
_cell_length_b                   22.0849(3)
_cell_length_c                   13.37677(12)
_cell_angle_alpha                90
_cell_angle_beta                 102.7682(10)
_cell_angle_gamma                90
_cell_volume                     6176.78(11)
_cell_formula_units_Z            4
_cell_measurement_temperature    173.00(10)
_cell_measurement_reflns_used    48053
_cell_measurement_theta_min      2.9
_cell_measurement_theta_max      78.903

#----------------------------------------------------------------------------#
#                   CRYSTAL INFORMATION                                      #
#----------------------------------------------------------------------------#

_exptl_crystal_description       needle
_exptl_crystal_colour            yellow
_exptl_crystal_size_max          0.228
_exptl_crystal_size_mid          0.122
_exptl_crystal_size_min          0.093
_exptl_crystal_density_diffrn    1.423
_exptl_crystal_F_000             2646
loop_
_exptl_crystal_face_index_h
_exptl_crystal_face_index_k
_exptl_crystal_face_index_l
_exptl_crystal_face_perp_dist
0 -1 0 0.0593
-1 1 1 0.1199
1 -1 -1 0.105
-1 -1 1 0.1125
1 1 -1 0.0759
-1 0 1 0.1162
0 -1 1 0.1214
1 -1 0 0.0722
-1 1 0 0.0497
1 -1 1 0.1169
0 0 -1 0.0823
0 0 1 0.1346
1 0 1 0.1275
-1 0 -1 0.0596
-1 0 0 0.0463
1 0 0 0.0703
-1 -1 -1 0.0776
1 1 0 0.0412
-1 -1 0 0.0518
0 1 1 0.1322
0 -1 -1 0.0964

loop_
_exptl_oxdiff_crystal_face_indexfrac_h
_exptl_oxdiff_crystal_face_indexfrac_k
_exptl_oxdiff_crystal_face_indexfrac_l
_exptl_oxdiff_crystal_face_x
_exptl_oxdiff_crystal_face_y
_exptl_oxdiff_crystal_face_z
0.0002 -1.0007 -0.0001 -0.0633 0.0174 -0.0236
-1.0008 0.9999 1 0.0209 -0.0134 0.1408
1.0008 -0.9999 -1 -0.0209 0.0134 -0.1408
-1.0004 -1.0016 0.9997 -0.1057 0.0215 0.0935
1.0004 1.0016 -0.9997 0.1057 -0.0215 -0.0935
-1.0006 -0.0008 0.9999 -0.0424 0.0041 0.1171
-0.0004 -1.0014 0.9999 -0.1129 -0.0453 0.0634
1.0002 -1.0006 0 -0.0705 -0.0494 -0.0537
-1.0002 1.0006 0 0.0705 0.0494 0.0537
0.9997 -1.0013 1.0001 -0.1201 -0.1121 0.0333
0.0006 0.0007 -1 0.0496 0.0627 -0.087
-0.0006 -0.0007 1 -0.0496 -0.0627 0.087
0.9994 -0.0006 1.0002 -0.0567 -0.1295 0.0569
-0.9994 0.0006 -1.0002 0.0567 0.1295 -0.0569
-1 -0.0001 -0.0002 0.0072 0.0668 0.0301
1 0.0001 0.0002 -0.0072 -0.0668 -0.0301
-0.9992 -1.0002 -1.0003 -0.0066 0.147 -0.0805
0.9998 1.0009 0.0003 0.0562 -0.0842 -0.0065
-0.9998 -1.0009 -0.0003 -0.0562 0.0842 0.0065
-0.0008 1 1.0002 0.0138 -0.0802 0.1106
0.0008 -1 -1.0002 -0.0138 0.0802 -0.1106


#----------------------------------------------------------------------------#
#                   ABSORPTION CORRECTION                                    #
#----------------------------------------------------------------------------#

_exptl_absorpt_coefficient_mu    6.694
_exptl_absorpt_correction_type   multi-scan
_exptl_absorpt_process_details   
;
        CrysAlisPro 1.171.41.112a (Rigaku Oxford Diffraction, 2021)
        Empirical absorption correction using spherical harmonics,
        implemented in SCALE3 ABSPACK scaling algorithm.
;
_exptl_absorpt_correction_T_min  0.468
_exptl_absorpt_correction_T_max  1
_shelx_estimated_absorpt_T_min   0.311
_shelx_estimated_absorpt_T_max   0.575
_oxdiff_exptl_absorpt_empirical_details 
;
        Empirical correction (ABSPACK) includes:
        - Absorption correction using spherical harmonics
        - Frame scaling
;
_oxdiff_exptl_absorpt_empirical_full_max 2.151
_oxdiff_exptl_absorpt_empirical_full_min 0.654

#----------------------------------------------------------------------------#
#                   DATA COLLECTION                                          #
#----------------------------------------------------------------------------#

_diffrn_source                   'micro-focus sealed X-ray tube'
_diffrn_source_type              'PhotonJet (Cu) X-ray Source'
_diffrn_ambient_temperature      173.00(10)
_diffrn_ambient_environment      N~2~
_diffrn_radiation_wavelength     1.54184
_diffrn_radiation_type           'Cu K\a'
_diffrn_radiation_monochromator  mirror
_diffrn_radiation_probe          x-ray
_diffrn_detector                 'Hybrid Pixel Array Detector'
_diffrn_detector_type            HyPix
_diffrn_detector_area_resol_mean 10
_diffrn_orient_matrix_type       
'CrysAlisPro convention (1999,Acta A55,543-557)'
_diffrn_orient_matrix_ub_11      -0.0071576
_diffrn_orient_matrix_ub_12      0.063301
_diffrn_orient_matrix_ub_13      -0.0495194
_diffrn_orient_matrix_ub_21      -0.0667886
_diffrn_orient_matrix_ub_22      -0.0174389
_diffrn_orient_matrix_ub_23      -0.0627575
_diffrn_orient_matrix_ub_31      -0.0301397
_diffrn_orient_matrix_ub_32      0.0235863
_diffrn_orient_matrix_ub_33      0.0870198
_diffrn_measurement_device       'four-circle diffractometer'
_diffrn_measurement_device_type  'XtaLAB Synergy, Dualflex, HyPix'
_diffrn_measurement_method       '\w scans'
_diffrn_reflns_av_R_equivalents  0.0499
_diffrn_reflns_av_unetI/netI     0.0676
_diffrn_reflns_number            125948
_diffrn_reflns_limit_h_min       -26
_diffrn_reflns_limit_h_max       26
_diffrn_reflns_limit_k_min       -27
_diffrn_reflns_limit_k_max       27
_diffrn_reflns_limit_l_min       -15
_diffrn_reflns_limit_l_max       16
_diffrn_reflns_theta_min         2.91
_diffrn_reflns_theta_max         75.574
_diffrn_reflns_theta_full        67.684
_diffrn_measured_fraction_theta_full 1
_diffrn_measured_fraction_theta_max 1
_diffrn_reflns_Laue_measured_fraction_full 1
_diffrn_reflns_Laue_measured_fraction_max 1
_diffrn_reflns_point_group_measured_fraction_full 1
_diffrn_reflns_point_group_measured_fraction_max 1
_reflns_Friedel_coverage         0
_reflns_number_total             12833
_reflns_number_gt                10885
_reflns_threshold_expression     'I > 2\s(I)'
_diffrn_measurement_details      
;
        List of Runs (angles in degrees, time in seconds):
  # Type    Start    End  Width  t~exp~   \w     \q     \k     \f   Frames
#--------------------------------------------------------------------------
  1  \w    -55.00  28.00   0.50    0.50    --  -23.00  97.00-141.00  166
  2  \w     -6.00  80.00   0.50    0.50    --   47.92 -97.00 110.00  172
  3  \w    107.00 177.00   0.50    6.00    --  113.25  97.00-141.00  140
  4  \w     42.00 106.00   0.50    6.00    --  113.25 -97.00 110.00  128
  5  \w    -97.00 -10.00   0.50    0.50    --  -23.00 -19.00 150.00  174
  6  \w    -96.00 -10.00   0.50    0.50    --  -23.00 -38.00  90.00  172
  7  \w    -28.00  52.00   0.50    0.50    --  -23.00  15.00  30.00  160
  8  \w    -94.00  -8.00   0.50    0.50    --  -23.00 -57.00  30.00  172
  9  \w    -36.00  49.00   0.50    0.50    --  -23.00  45.00-150.00  170
 10  \w    -70.00 -12.00   0.50    0.50    --  -23.00 125.00 150.00  116
 11  \w     33.00 120.00   0.50    0.50    --   47.92  57.00 -60.00  174
 12  \w    -25.00  40.00   0.50    0.50    --   47.92 -38.00-180.00  130
 13  \w     42.00  68.00   0.50    6.00    --  113.25 -61.00 -60.00   52
 14  \w     42.00  68.00   0.50    6.00    --  113.25 -61.00 120.00   52
 15  \w     42.00  68.00   0.50    6.00    --  113.25 -61.00  30.00   52
 16  \w     42.00 107.00   0.50    6.00    --  113.25-103.00   7.68  130
 17  \w     42.00 106.00   0.50    6.00    --  113.25 -94.00  30.00  128
 18  \w     42.00  68.00   0.50    6.00    --  113.25 -61.00-150.00   52
 19  \w     42.00  68.00   0.50    6.00    --  113.25 -61.00 -30.00   52
 20  \w     91.00 177.00   0.50    6.00    --  113.25  77.00-120.00  172
 21  \w     97.00 177.00   0.50    6.00    --  113.25  61.00  90.00  160
 22  \w     42.00 106.00   0.50    6.00    --  113.25 -94.00-180.00  128
 23  \w     42.00 102.00   0.50    6.00    --  113.25 -77.00 150.00  120
 24  \w     42.00  68.00   0.50    6.00    --  113.25 -61.00-180.00   52
 25  \w     42.00 102.00   0.50    6.00    --  113.25 -77.00  60.00  120
 26  \w     42.00 102.00   0.50    6.00    --  113.25 -77.00 120.00  120
 27  \w     42.00 106.00   0.50    6.00    --  113.25 -94.00-120.00  128
 28  \w     42.00 102.00   0.50    6.00    --  113.25 -77.00 -30.00  120
 29  \w     42.00 106.00   0.50    6.00    --  113.25 -94.00 150.00  128
 30  \w    101.00 177.00   0.50    6.00    --  113.25  30.00-150.00  152
 31  \w     97.00 177.00   0.50    6.00    --  113.25  61.00-180.00  160
 32  \w     97.00 177.00   0.50    6.00    --  113.25  61.00 -60.00  160
 33  \w     91.00 177.00   0.50    6.00    --  113.25  77.00 150.00  172
 34  \w     42.00 102.00   0.50    6.00    --  113.25 -77.00-180.00  120
 35  \w     95.00 177.00   0.50    6.00    --  113.25  65.00 -85.12  164
 36  \w     42.00 106.00   0.50    6.00    --  113.25 -94.00-150.00  128
 37  \w    101.00 177.00   0.50    6.00    --  113.25  79.00-141.69  152
 38  \w     42.00 106.00   0.50    6.00    --  113.25 -94.00 120.00  128
 39  \w     91.00 177.00   0.50    6.00    --  113.25  77.00 -60.00  172
 40  \w     93.00 177.00   0.50    6.00    --  113.25  70.00 -26.19  168
 41  \w     97.00 177.00   0.50    6.00    --  113.25  61.00 -90.00  160
 42  \w     42.00 106.00   0.50    6.00    --  113.25 -94.00  60.00  128
 43  \w     97.00 177.00   0.50    6.00    --  113.25  61.00 -30.00  160
 44  \w     42.00  68.00   0.50    6.00    --  113.25 -61.00   0.00   52
 45  \w     42.00 102.00   0.50    6.00    --  113.25 -77.00  30.00  120
 46  \w     42.00  68.00   0.50    6.00    --  113.25 -61.00-120.00   52
 47  \w     42.00 106.00   0.50    6.00    --  113.25 -94.00 -90.00  128
 48  \w     48.00  77.00   0.50    6.00    --  113.25 -94.00-125.76   58
 49  \w     79.00 106.00   0.50    6.00    --  113.25 -94.00-125.76   54
 50  \w    150.00 175.00   0.50    6.00    --  113.25  61.00   0.00   50
 51  \w    150.00 176.00   0.50    6.00    --  113.25  15.00 -30.00   52
 52  \w     42.00  68.00   0.50    6.00    --  113.25 -61.00 -90.00   52
;

#----------------------------------------------------------------------------#
#                   COMPUTER PROGRAMS USED                                   #
#----------------------------------------------------------------------------#

_computing_data_collection       'CrysAlisPro 1.171.41.112a (Rigaku OD, 2021)'
_computing_cell_refinement       'CrysAlisPro 1.171.41.112a (Rigaku OD, 2021)'
_computing_data_reduction        'CrysAlisPro 1.171.41.112a (Rigaku OD, 2021)'
_computing_structure_solution    'SHELXT  (Sheldrick, 2015)'
_computing_structure_refinement  'SHELXL 2018/3 (Sheldrick, 2015)'
_computing_molecular_graphics    'Olex2 1.3 (Dolomanov et al., 2009)'
_computing_publication_material  'Olex2 1.3 (Dolomanov et al., 2009)'

#----------------------------------------------------------------------------#
#                   STRUCTURE SOLUTION                                       #
#----------------------------------------------------------------------------#

_atom_sites_solution_primary     dual
_atom_sites_solution_hydrogens   geom

#----------------------------------------------------------------------------#
#                   REFINEMENT INFORMATION                                   #
#----------------------------------------------------------------------------#

_shelx_SHELXL_version_number     2018/3
_refine_ls_structure_factor_coef Fsqd
_refine_ls_matrix_type           full
_refine_ls_weighting_scheme      calc
_refine_ls_weighting_details     
'w=1/[\s^2^(Fo^2^)+(0.1294P)^2^+2.2741P] where P=(Fo^2^+2Fc^2^)/3'
_refine_ls_hydrogen_treatment    constr
_refine_ls_extinction_method     'SHELXL-2018/3 (Sheldrick 2018)'
_refine_ls_extinction_expression Fc^*^=kFc[1+0.001xFc^2^\l^3^/sin(2\q)]^-1/4^
_refine_ls_extinction_coef       0.00041(6)
_refine_ls_number_reflns         12833
_refine_ls_number_parameters     864
_refine_ls_number_restraints     480
_refine_ls_R_factor_all          0.0662
_refine_ls_R_factor_gt           0.0604
_refine_ls_wR_factor_ref         0.1972
_refine_ls_wR_factor_gt          0.1887
_refine_ls_goodness_of_fit_ref   1.068
_refine_ls_restrained_S_all      1.114
_refine_ls_shift/su_max          0.001
_refine_ls_shift/su_mean         0
_refine_diff_density_max         0.992
_refine_diff_density_min         -0.943
_refine_diff_density_rms         0.093
_olex2_refinement_description    
;
        1. Fixed Uiso
 At 1.2 times of:
  All C(H) groups
 At 1.5 times of:
  All C(H,H,H) groups
        2. Restrained distances
 P3-F16 = P3-F17 = P3-F18 = P3-F15 = P3-F14 = P3-F13
 1.65 with sigma of 0.02
 P4-F24 = P4-F19 = P4-F22 = P4-F20 = P4-F21 = P4-F23
 1.65 with sigma of 0.02
 C37A-N10A
 1.137 with sigma of 0.01
 C37A-C38A
 1.456 with sigma of 0.01
 C37-N10
 1.137 with sigma of 0.01
 C38A-N10A
 2.593 with sigma of 0.02
 C37-C38
 1.456 with sigma of 0.01
 C38-N10
 2.593 with sigma of 0.02
 F21-F19 \\sim F19-F23 \\sim F23-F20 \\sim F20-F21
 with sigma of 0.002
 F24-F21 \\sim F24-F19 \\sim F24-F23 \\sim F24-F20
 with sigma of 0.002
 F22-F21 \\sim F22-F19 \\sim F22-F23 \\sim F22-F20
 with sigma of 0.002
 F16-F18 \\sim F17-F15 \\sim F13-F14
 with sigma of 0.05
 P3-F16 \\sim P3-F17 \\sim P3-F18 \\sim P3-F15 \\sim P3-F14 \\sim P3-F13
 with sigma of 0.02
 F16-F17 \\sim F16-F15 \\sim F16-F14 \\sim F16-F13 \\sim F18-F17 \\sim F18-F15
        \\sim F18-F14 \\sim F18-F13
 with sigma of 0.04
        3. Rigid bond restraints
 F6, P1, F3, F2, F5, F1, F4
 with sigma for 1-2 distances of 0.001 and sigma for 1-3 distances of 0.001
 C36, C36A, Pd2A
 with sigma for 1-2 distances of 0.001 and sigma for 1-3 distances of 0.001
 C36, Pd2
 with sigma for 1-2 distances of 0.001 and sigma for 1-3 distances of 0.001
        4. Uiso/Uaniso restraints and constraints
P3 \\sim F16 \\sim F17 \\sim F18 \\sim F15 \\sim F14 \\sim F13: within 2A with
        sigma of 0.04 and sigma for terminal atoms of 0.08 within 2A
Uanis(F6) \\sim Ueq: with sigma of 0.01 and sigma for terminal atoms of 0.02
Uanis(F23) \\sim Ueq, Uanis(F24) \\sim Ueq, Uanis(F19) \\sim Ueq, Uanis(F20)
\\sim Ueq, Uanis(P4) \\sim Ueq, Uanis(F22) \\sim Ueq, Uanis(F21) \\sim Ueq:
        with sigma of 0.01 and sigma for terminal atoms of 0.02
Uanis(C38) \\sim Ueq: with sigma of 0.01 and sigma for terminal atoms of 0.02
Uanis(C38A) \\sim Ueq, Uanis(C37A) \\sim Ueq, Uanis(N10A) \\sim Ueq: with sigma
        of 0.02 and sigma for terminal atoms of 0.01
Uanis(C37) \\sim Ueq: with sigma of 0.02 and sigma for terminal atoms of 0.02
Uanis(F12) \\sim Ueq, Uanis(F10A) \\sim Ueq, Uanis(F9A) \\sim Ueq, Uanis(F12A)
\\sim Ueq, Uanis(F11) \\sim Ueq, Uanis(F8A) \\sim Ueq, Uanis(F8) \\sim Ueq,
Uanis(F11A) \\sim Ueq, Uanis(F7) \\sim Ueq, Uanis(F7A) \\sim Ueq, Uanis(F10)
\\sim Ueq, Uanis(F9) \\sim Ueq: with sigma of 0.01 and sigma for terminal atoms
        of 0.02
Uanis(N10) \\sim Ueq: with sigma of 0.02 and sigma for terminal atoms of 0.2
Uanis(F5) \\sim Ueq: with sigma of 0.01 and sigma for terminal atoms of 0.01
Uanis(N6) \\sim Ueq, Uanis(C22) \\sim Ueq, Uanis(C23) \\sim Ueq, Uanis(N7)
\\sim Ueq, Uanis(C27) \\sim Ueq, Uanis(C26) \\sim Ueq, Uanis(C25) \\sim Ueq,
Uanis(C24) \\sim Ueq, Uanis(C28) \\sim Ueq: with sigma of 0.01 and sigma for
        terminal atoms of 0.01
Uanis(P3) \\sim Ueq, Uanis(F16) \\sim Ueq, Uanis(F17) \\sim Ueq, Uanis(F18)
\\sim Ueq, Uanis(F15) \\sim Ueq, Uanis(F14) \\sim Ueq, Uanis(F13) \\sim Ueq:
        with sigma of 0.01 and sigma for terminal atoms of 0.02
Uanis(C19) \\sim Ueq: with sigma of 0.01 and sigma for terminal atoms of 0.02
Uanis(C35) \\sim Ueq: with sigma of 0.01 and sigma for terminal atoms of 0.02
Uanis(C36) \\sim Ueq: with sigma of 0.01 and sigma for terminal atoms of 0.02
        5. Rigid body (RIGU) restrains
 P3, F16, F17, F18, F15, F14, F13
 with sigma for 1-2 distances of 0.004 and sigma for 1-3 distances of 0.004
        6. Others
 Sof(N10A)=Sof(C37A)=Sof(C38A)=Sof(H38D)=Sof(H38E)=Sof(H38F)=Sof(Pd2A)=
 Sof(C36A)=Sof(H36D)=Sof(H36E)=Sof(H36F)=1-FVAR(1)
 Sof(Pd2)=Sof(C36)=Sof(H36A)=Sof(H36B)=Sof(H36C)=Sof(N10)=Sof(C37)=Sof(C38)=
 Sof(H38A)=Sof(H38B)=Sof(H38C)=FVAR(1)
 Sof(F9A)=Sof(F12A)=Sof(F7A)=Sof(F11A)=Sof(F10A)=Sof(F8A)=1-FVAR(2)
 Sof(F10)=Sof(F8)=Sof(F7)=Sof(F9)=Sof(F11)=Sof(F12)=FVAR(2)
 Fixed Sof: P3(0.25) F16(0.25) F17(0.25) F18(0.25) F15(0.25) F14(0.25)
 F13(0.25) P4(0.25) F24(0.25) F19(0.25) F22(0.25) F20(0.25) F21(0.25) F23(0.25)
        7.a Aromatic/amide H refined with riding coordinates:
 C33(H33), C7(H7), C14(H14), C6(H6), C13(H13), C32(H32), C31(H31), C12(H12),
 C5(H5), C24(H24), C25(H25), C26(H26)
        7.b Idealised Me refined as rotating group:
 C34(H34A,H34B,H34C), C8(H8A,H8B,H8C), C15(H15A,H15B,H15C), C17(H17A,H17B,
 H17C), C16(H16A,H16B,H16C), C9(H9A,H9B,H9C), C28(H28A,H28B,H28C), C36(H36A,
 H36B,H36C), C35(H35A,H35B,H35C), C19(H19A,H19B,H19C), C27(H27A,H27B,H27C),
 C38(H38A,H38B,H38C), C38A(H38D,H38E,H38F), C36A(H36D,H36E,H36F)
;

#----------------------------------------------------------------------------#
#                   CONSTRAINTS AND RESTRAINTS                               #
#----------------------------------------------------------------------------#


#----------------------------------------------------------------------------#
#                   ATOMIC TYPES, COORDINATES AND THERMAL PARAMETERS         #
#----------------------------------------------------------------------------#

loop_
_atom_type_symbol
_atom_type_description
_atom_type_scat_dispersion_real
_atom_type_scat_dispersion_imag
_atom_type_scat_source
C C 0.0181 0.0091 'International Tables Vol C Tables 4.2.6.8 and 6.1.1.4'
H H 0 0 'International Tables Vol C Tables 4.2.6.8 and 6.1.1.4'
F F 0.0727 0.0534 'International Tables Vol C Tables 4.2.6.8 and 6.1.1.4'
K K 0.3868 1.0657 'International Tables Vol C Tables 4.2.6.8 and 6.1.1.4'
N N 0.0311 0.018 'International Tables Vol C Tables 4.2.6.8 and 6.1.1.4'
O O 0.0492 0.0322 'International Tables Vol C Tables 4.2.6.8 and 6.1.1.4'
P P 0.2955 0.4335 'International Tables Vol C Tables 4.2.6.8 and 6.1.1.4'
Pd Pd 0.1215 3.9337 'International Tables Vol C Tables 4.2.6.8 and 6.1.1.4'

loop_
_atom_site_label
_atom_site_type_symbol
_atom_site_fract_x
_atom_site_fract_y
_atom_site_fract_z
_atom_site_U_iso_or_equiv
_atom_site_adp_type
_atom_site_occupancy
_atom_site_site_symmetry_order
_atom_site_calc_flag
_atom_site_refinement_flags_posn
_atom_site_refinement_flags_adp
_atom_site_refinement_flags_occupancy
_atom_site_disorder_assembly
_atom_site_disorder_group
Pd1 Pd 0.51666(2) 0.38076(2) 0.86938(2) 0.07645(14) Uani 1 1 d . . . . .
Pd2 Pd 0.02706(9) 0.2680(2) 0.3199(2) 0.0873(6) Uani 0.430(8) 1 d . U P A 1
K1 K 0.26514(4) 0.40587(4) 0.54901(6) 0.0721(2) Uani 1 1 d . . . . .
P1 P 0.26096(7) 0.41611(6) 0.27469(9) 0.0851(3) Uani 1 1 d . U . . .
P2 P 0.28354(12) 0.54167(7) 0.7045(2) 0.1330(8) Uani 1 1 d . . . . .
O1 O 0.33268(12) 0.34423(13) 0.71729(19) 0.0690(6) Uani 1 1 d . . . . .
F2 F 0.20799(17) 0.38595(13) 0.3269(2) 0.0982(7) Uani 1 1 d . U . . .
O4 O 0.20073(12) 0.29879(13) 0.5208(2) 0.0726(6) Uani 1 1 d . . . . .
O2 O 0.39741(14) 0.39200(14) 0.5792(2) 0.0757(7) Uani 1 1 d . . . . .
F1 F 0.31467(19) 0.44560(16) 0.2251(3) 0.1120(8) Uani 1 1 d . U . . .
N1 N 0.42303(15) 0.35577(16) 0.8421(2) 0.0688(7) Uani 1 1 d . . . . .
N3 N 0.48451(16) 0.40371(17) 0.7128(3) 0.0730(8) Uani 1 1 d . . . . .
O3 O 0.13642(16) 0.40805(18) 0.5138(3) 0.0927(9) Uani 1 1 d . . . . .
F6 F 0.3138(2) 0.38257(19) 0.3566(3) 0.1269(10) Uani 1 1 d . U . . .
N9 N 0.18490(18) 0.19176(17) 0.3393(3) 0.0763(8) Uani 1 1 d . . . . .
N8 N 0.11701(15) 0.26148(19) 0.4013(2) 0.0768(9) Uani 1 1 d . . . . .
N2 N 0.38587(19) 0.26971(19) 0.9212(3) 0.0824(9) Uani 1 1 d . . . . .
F3 F 0.2668(2) 0.47036(16) 0.3536(3) 0.1162(9) Uani 1 1 d . U . . .
F5 F 0.2545(3) 0.36056(19) 0.1990(3) 0.1429(12) Uani 1 1 d . U . . .
F4 F 0.2074(2) 0.4516(2) 0.1976(3) 0.1390(11) Uani 1 1 d . U . . .
C1 C 0.38870(17) 0.35969(17) 0.7465(3) 0.0625(7) Uani 1 1 d . . . . .
C2 C 0.42499(18) 0.38705(17) 0.6697(3) 0.0655(8) Uani 1 1 d . . . . .
C3 C 0.39368(18) 0.33097(19) 0.9148(3) 0.0688(9) Uani 1 1 d . . . . .
N4 N 0.5358(2) 0.4872(2) 0.6536(4) 0.0943(12) Uani 1 1 d . . . . .
N6 N 0.0541(2) 0.3661(2) 0.3951(3) 0.1008(13) Uani 1 1 d . U . . .
C4 C 0.3709(2) 0.3686(2) 0.9805(3) 0.0815(11) Uani 1 1 d . . . . .
C10 C 0.5222(2) 0.4266(2) 0.6487(3) 0.0776(10) Uani 1 1 d . . . . .
C29 C 0.14422(19) 0.2053(2) 0.4035(3) 0.0735(10) Uani 1 1 d . . . . .
C11 C 0.5473(2) 0.3900(2) 0.5867(4) 0.0839(12) Uani 1 1 d . . . . .
N5 N 0.6090(2) 0.4046(2) 0.8868(4) 0.0992(13) Uani 1 1 d . . . . .
C21 C 0.14785(17) 0.3044(2) 0.4636(3) 0.0718(9) Uani 1 1 d . . . . .
C30 C 0.1301(2) 0.1594(3) 0.4659(3) 0.0850(13) Uani 1 1 d . . . . .
C33 C 0.2086(3) 0.1345(2) 0.3341(4) 0.0893(12) Uani 1 1 d . . . . .
H33 H 0.236089 0.126289 0.288888 0.107 Uiso 1 1 calc R U . . .
C20 C 0.1115(2) 0.3654(3) 0.4593(3) 0.0841(12) Uani 1 1 d . . . . .
C7 C 0.3553(2) 0.2459(3) 0.9922(3) 0.0906(14) Uani 1 1 d . . . . .
H7 H 0.350588 0.203335 0.997183 0.109 Uiso 1 1 calc R U . . .
F10 F 0.2318(8) 0.4887(7) 0.7016(12) 0.116(4) Uani 0.396(19) 1 d . U P B 1
C34 C 0.2037(3) 0.2405(2) 0.2763(4) 0.0908(13) Uani 1 1 d . . . . .
H34A H 0.165311 0.258004 0.232089 0.136 Uiso 1 1 calc R U . . .
H34B H 0.231359 0.223825 0.233784 0.136 Uiso 1 1 calc R U . . .
H34C H 0.226826 0.272059 0.321178 0.136 Uiso 1 1 calc R U . . .
C14 C 0.5733(3) 0.5107(3) 0.5911(5) 0.1039(17) Uani 1 1 d . . . . .
H14 H 0.582042 0.552927 0.592809 0.125 Uiso 1 1 calc R U . . .
C6 C 0.3317(3) 0.2839(3) 1.0561(3) 0.0963(15) Uani 1 1 d . . . . .
H6 H 0.308402 0.267806 1.102818 0.116 Uiso 1 1 calc R U . . .
F8 F 0.3206(12) 0.4825(9) 0.7369(16) 0.159(6) Uani 0.396(19) 1 d . U P B 1
C13 C 0.5977(3) 0.4749(3) 0.5281(5) 0.112(2) Uani 1 1 d . . . . .
H13 H 0.623187 0.492026 0.485609 0.135 Uiso 1 1 calc R U . . .
C32 C 0.1928(3) 0.0889(2) 0.3940(4) 0.1011(15) Uani 1 1 d . . . . .
H32 H 0.208337 0.048912 0.390059 0.121 Uiso 1 1 calc R U . . .
C31 C 0.1535(3) 0.1029(3) 0.4602(4) 0.1068(18) Uani 1 1 d . . . . .
H31 H 0.142689 0.071919 0.502737 0.128 Uiso 1 1 calc R U . . .
C8 C 0.4109(3) 0.2299(2) 0.8510(4) 0.0965(14) Uani 1 1 d . . . . .
H8A H 0.382338 0.231231 0.782881 0.145 Uiso 1 1 calc R U . . .
H8B H 0.413446 0.188249 0.877041 0.145 Uiso 1 1 calc R U . . .
H8C H 0.453675 0.24358 0.846414 0.145 Uiso 1 1 calc R U . . .
C12 C 0.5862(3) 0.4137(3) 0.5246(5) 0.1089(18) Uani 1 1 d . . . . .
H12 H 0.604052 0.388019 0.481299 0.131 Uiso 1 1 calc R U . . .
C15 C 0.5098(3) 0.5269(3) 0.7228(5) 0.1083(17) Uani 1 1 d . . . . .
H15A H 0.463199 0.522062 0.709358 0.162 Uiso 1 1 calc R U . . .
H15B H 0.520222 0.569077 0.71101 0.162 Uiso 1 1 calc R U . . .
H15C H 0.528494 0.515836 0.794058 0.162 Uiso 1 1 calc R U . . .
C17 C 0.5374(3) 0.3527(3) 1.0231(4) 0.1086(18) Uani 1 1 d . . . . .
H17A H 0.583174 0.343592 1.044848 0.163 Uiso 1 1 calc R U . . .
H17B H 0.512567 0.316311 1.030065 0.163 Uiso 1 1 calc R U . . .
H17C H 0.526269 0.385055 1.066109 0.163 Uiso 1 1 calc R U . . .
F7 F 0.2213(9) 0.5957(9) 0.6734(17) 0.124(5) Uani 0.396(19) 1 d . U P B 1
F9 F 0.2830(11) 0.5441(10) 0.8296(19) 0.159(7) Uani 0.396(19) 1 d . U P B 1
C23 C -0.0385(3) 0.4222(3) 0.4210(4) 0.1084(18) Uani 1 1 d . U . . .
C22 C 0.0155(3) 0.4188(3) 0.3827(4) 0.1000(16) Uani 1 1 d . U . . .
C5 C 0.3414(3) 0.3436(3) 1.0523(4) 0.1055(17) Uani 1 1 d . . . . .
H5 H 0.327761 0.369301 1.100219 0.127 Uiso 1 1 calc R U . . .
C24 C -0.0771(3) 0.4724(4) 0.4024(5) 0.118(2) Uani 1 1 d . U . . .
H24 H -0.115031 0.474278 0.42788 0.142 Uiso 1 1 calc R U . . .
C16 C 0.5349(3) 0.3235(3) 0.5844(5) 0.1100(17) Uani 1 1 d . . . . .
H16A H 0.550624 0.3066 0.653143 0.165 Uiso 1 1 calc R U . . .
H16B H 0.557193 0.3041 0.536348 0.165 Uiso 1 1 calc R U . . .
H16C H 0.48887 0.316057 0.562334 0.165 Uiso 1 1 calc R U . . .
N7 N 0.0324(3) 0.4677(3) 0.3294(4) 0.1255(19) Uani 1 1 d . U . . .
C9 C 0.3791(4) 0.4352(3) 0.9750(5) 0.124(2) Uani 1 1 d . . . . .
H9A H 0.424527 0.444711 0.98164 0.187 Uiso 1 1 calc R U . . .
H9B H 0.363675 0.454713 1.030752 0.187 Uiso 1 1 calc R U . . .
H9C H 0.354632 0.450236 0.908982 0.187 Uiso 1 1 calc R U . . .
C28 C -0.0556(3) 0.3677(4) 0.4766(6) 0.131(2) Uani 1 1 d . U . . .
H28A H -0.047673 0.33082 0.440465 0.196 Uiso 1 1 calc R U . . .
H28B H -0.100896 0.369582 0.479032 0.196 Uiso 1 1 calc R U . . .
H28C H -0.029329 0.366985 0.546589 0.196 Uiso 1 1 calc R U . . .
C36 C 0.0232(11) 0.1861(7) 0.2388(15) 0.110(6) Uani 0.430(8) 1 d . U P A 1
H36A H 0.049504 0.189331 0.187763 0.165 Uiso 0.430(8) 1 calc R U P A 1
H36B H -0.021222 0.177569 0.204126 0.165 Uiso 0.430(8) 1 calc R U P A 1
H36C H 0.039353 0.15318 0.28663 0.165 Uiso 0.430(8) 1 calc R U P A 1
C35 C 0.0866(4) 0.1747(4) 0.5377(5) 0.124(2) Uani 1 1 d . U . . .
H35A H 0.107834 0.204194 0.588721 0.185 Uiso 1 1 calc R U . . .
H35B H 0.077332 0.137813 0.572537 0.185 Uiso 1 1 calc R U . . .
H35C H 0.046573 0.191918 0.498223 0.185 Uiso 1 1 calc R U . . .
C18 C 0.6597(3) 0.4146(3) 0.9023(6) 0.116(2) Uani 1 1 d . . . . .
F11 F 0.2896(10) 0.5291(7) 0.5957(13) 0.146(5) Uani 0.396(19) 1 d . U P B 1
C25 C -0.0610(4) 0.5198(4) 0.3473(5) 0.134(3) Uani 1 1 d . U . . .
H25 H -0.087934 0.554345 0.333984 0.161 Uiso 1 1 calc R U . . .
N10 N -0.0606(5) 0.2925(6) 0.2414(11) 0.101(4) Uani 0.430(8) 1 d D U P A 1
F12 F 0.3349(15) 0.5892(12) 0.728(3) 0.230(11) Uani 0.396(19) 1 d . U P B 1
C26 C -0.0055(4) 0.5174(4) 0.3111(6) 0.140(3) Uani 1 1 d . U . . .
H26 H 0.006128 0.550513 0.273541 0.168 Uiso 1 1 calc R U . . .
C19 C 0.7281(3) 0.4308(4) 0.9247(9) 0.156(3) Uani 1 1 d . U . . .
H19A H 0.732509 0.474498 0.915339 0.234 Uiso 1 1 calc R U . . .
H19B H 0.749421 0.408879 0.878003 0.234 Uiso 1 1 calc R U . . .
H19C H 0.747774 0.419871 0.995642 0.234 Uiso 1 1 calc R U . . .
C27 C 0.0924(4) 0.4667(4) 0.2914(6) 0.144(3) Uani 1 1 d . U . . .
H27A H 0.128772 0.459447 0.348856 0.216 Uiso 1 1 calc R U . . .
H27B H 0.097915 0.505787 0.259611 0.216 Uiso 1 1 calc R U . . .
H27C H 0.090101 0.434379 0.240574 0.216 Uiso 1 1 calc R U . . .
C37 C -0.1112(6) 0.3083(10) 0.2071(14) 0.128(6) Uani 0.430(8) 1 d D U P A 1
C38 C -0.1788(7) 0.3244(12) 0.171(2) 0.177(9) Uani 0.430(8) 1 d D U P A 1
H38A H -0.18603 0.339307 0.100192 0.266 Uiso 0.430(8) 1 calc R U P A 1
H38B H -0.190246 0.356061 0.214906 0.266 Uiso 0.430(8) 1 calc R U P A 1
H38C H -0.205408 0.288541 0.173143 0.266 Uiso 0.430(8) 1 calc R U P A 1
N10A N -0.0448(5) 0.3296(6) 0.2196(7) 0.112(3) Uani 0.570(8) 1 d D U P A 2
C37A C -0.0832(7) 0.3607(8) 0.1751(11) 0.146(5) Uani 0.570(8) 1 d D U P A 2
C38A C -0.1401(8) 0.3957(9) 0.1321(15) 0.168(6) Uani 0.570(8) 1 d D U P A 2
H38D H -0.130104 0.425724 0.083984 0.252 Uiso 0.570(8) 1 calc R U P A 2
H38E H -0.154822 0.416519 0.187431 0.252 Uiso 0.570(8) 1 calc R U P A 2
H38F H -0.17379 0.368601 0.096007 0.252 Uiso 0.570(8) 1 calc R U P A 2
P3 P -0.0087(6) 0.4906(5) -0.0031(11) 0.096(3) Uani 0.25 1 d D U P C -2
F16 F 0.0673(6) 0.4958(7) 0.0405(14) 0.098(4) Uani 0.25 1 d D U P C -2
F17 F -0.0112(9) 0.4382(8) 0.0803(17) 0.103(5) Uani 0.25 1 d D U P C -2
F18 F -0.0856(7) 0.4827(8) -0.0464(16) 0.109(5) Uani 0.25 1 d D U P C -2
F15 F -0.0086(9) 0.5431(8) -0.0871(16) 0.106(5) Uani 0.25 1 d D U P C -2
F14 F 0.0010(10) 0.4369(8) -0.0803(17) 0.106(5) Uani 0.25 1 d D U P C -2
F13 F -0.0205(8) 0.5421(7) 0.0765(14) 0.101(5) Uani 0.25 1 d D U P C -2
F9A F 0.3109(10) 0.5606(8) 0.8095(13) 0.187(6) Uani 0.604(19) 1 d . U P B 2
F12A F 0.3269(8) 0.5876(6) 0.6566(15) 0.189(6) Uani 0.604(19) 1 d . U P B 2
F7A F 0.2423(10) 0.5906(10) 0.6969(18) 0.203(8) Uani 0.604(19) 1 d . U P B 2
F11A F 0.2445(8) 0.5245(4) 0.5814(9) 0.166(4) Uani 0.604(19) 1 d . U P B 2
F10A F 0.2398(10) 0.4997(10) 0.7393(17) 0.240(9) Uani 0.604(19) 1 d . U P B 2
F8A F 0.3358(5) 0.4937(6) 0.6993(11) 0.149(4) Uani 0.604(19) 1 d . U P B 2
Pd2A Pd 0.03494(8) 0.29373(17) 0.30656(8) 0.0762(5) Uani 0.570(8) 1 d . U P A 2
C36A C 0.0216(7) 0.2129(6) 0.2279(10) 0.096(3) Uani 0.570(8) 1 d . U P A 2
H36D H 0.061888 0.20036 0.210931 0.144 Uiso 0.570(8) 1 calc R U P A 2
H36E H -0.011186 0.218017 0.164617 0.144 Uiso 0.570(8) 1 calc R U P A 2
H36F H 0.007784 0.181866 0.27069 0.144 Uiso 0.570(8) 1 calc R U P A 2
P4 P -0.0779(5) 0.4251(5) -0.0123(8) 0.173(4) Uani 0.25 1 d D U P D -3
F24 F -0.1331(8) 0.4525(8) -0.0988(14) 0.214(11) Uani 0.25 1 d D U P D -3
F19 F -0.0377(8) 0.4129(8) -0.0973(12) 0.160(8) Uani 0.25 1 d D U P D -3
F22 F -0.0236(9) 0.3979(9) 0.0754(14) 0.243(15) Uani 0.25 1 d D U P D -3
F20 F -0.1224(8) 0.4391(8) 0.0686(14) 0.180(8) Uani 0.25 1 d D U P D -3
F21 F -0.0482(9) 0.4920(7) 0.0065(16) 0.248(17) Uani 0.25 1 d D U P D -3
F23 F -0.1119(10) 0.3600(7) -0.0352(15) 0.284(18) Uani 0.25 1 d D U P D -3

loop_
_atom_site_aniso_label
_atom_site_aniso_U_11
_atom_site_aniso_U_22
_atom_site_aniso_U_33
_atom_site_aniso_U_23
_atom_site_aniso_U_13
_atom_site_aniso_U_12
Pd1 0.0680(2) 0.0885(2) 0.0719(2) 0.00824(13) 0.01336(14) -0.01781(13)
Pd2 0.0725(6) 0.1071(14) 0.0746(7) -0.0155(9) -0.0003(4) -0.0096(7)
K1 0.0682(4) 0.0845(5) 0.0684(4) 0.0060(4) 0.0255(3) 0.0089(4)
P1 0.1007(8) 0.0931(7) 0.0684(6) 0.0075(5) 0.0333(5) 0.0033(6)
P2 0.1525(16) 0.0812(8) 0.191(2) -0.0183(10) 0.0941(16) -0.0092(9)
O1 0.0632(13) 0.0850(16) 0.0621(13) 0.0057(11) 0.0209(11) -0.0118(11)
F2 0.1131(16) 0.1037(16) 0.0920(17) 0.0096(11) 0.0534(14) 0.0070(12)
O4 0.0582(13) 0.0896(17) 0.0696(14) 0.0002(12) 0.0133(11) 0.0023(11)
O2 0.0699(15) 0.0975(18) 0.0638(14) 0.0152(13) 0.0236(12) -0.0072(13)
F1 0.1276(18) 0.121(2) 0.0995(18) 0.0088(13) 0.0514(16) -0.0195(15)
N1 0.0644(16) 0.090(2) 0.0546(14) 0.0034(14) 0.0194(12) -0.0151(15)
N3 0.0659(17) 0.089(2) 0.0680(17) 0.0103(15) 0.0222(14) -0.0159(15)
O3 0.0768(18) 0.115(2) 0.089(2) -0.0165(18) 0.0240(16) 0.0298(17)
F6 0.1136(16) 0.143(2) 0.131(2) 0.0523(16) 0.0436(14) 0.0347(17)
N9 0.078(2) 0.088(2) 0.0674(18) 0.0037(15) 0.0256(15) -0.0011(16)
N8 0.0555(15) 0.115(3) 0.0599(16) -0.0109(16) 0.0126(13) 0.0032(16)
N2 0.079(2) 0.104(3) 0.0666(18) 0.0080(17) 0.0212(16) -0.0228(18)
F3 0.133(3) 0.1121(16) 0.1121(19) -0.0214(14) 0.0450(16) -0.0037(14)
F5 0.201(3) 0.1357(19) 0.126(2) -0.0407(15) 0.109(2) -0.0551(18)
F4 0.1216(18) 0.171(3) 0.113(2) 0.0600(17) 0.0029(16) -0.0099(19)
C1 0.0627(18) 0.0717(19) 0.0569(16) 0.0041(14) 0.0213(14) -0.0110(15)
C2 0.0609(18) 0.078(2) 0.0620(19) 0.0091(15) 0.0234(15) -0.0066(15)
C3 0.0681(19) 0.089(2) 0.0522(16) 0.0020(15) 0.0190(15) -0.0182(17)
N4 0.080(2) 0.097(3) 0.106(3) 0.026(2) 0.021(2) -0.018(2)
N6 0.075(2) 0.147(4) 0.079(2) -0.013(2) 0.0120(18) 0.039(2)
C4 0.090(3) 0.102(3) 0.060(2) -0.0019(19) 0.033(2) -0.006(2)
C10 0.065(2) 0.094(3) 0.077(2) 0.026(2) 0.0217(18) -0.0133(18)
C29 0.0627(19) 0.103(3) 0.0550(17) -0.0043(17) 0.0133(15) -0.0175(19)
C11 0.074(2) 0.100(3) 0.087(3) 0.019(2) 0.037(2) -0.006(2)
N5 0.071(2) 0.105(3) 0.115(3) 0.023(2) 0.006(2) -0.017(2)
C21 0.0535(17) 0.109(3) 0.0561(17) -0.0031(18) 0.0200(14) 0.0040(17)
C30 0.086(3) 0.110(3) 0.063(2) -0.006(2) 0.0255(19) -0.039(2)
C33 0.094(3) 0.092(3) 0.086(3) 0.002(2) 0.028(2) -0.002(2)
C20 0.062(2) 0.130(4) 0.063(2) -0.012(2) 0.0189(17) 0.025(2)
C7 0.087(3) 0.115(3) 0.067(2) 0.019(2) 0.014(2) -0.032(3)
F10 0.124(7) 0.107(6) 0.118(7) -0.018(5) 0.032(5) -0.016(5)
C34 0.099(3) 0.099(3) 0.090(3) 0.021(2) 0.055(3) 0.015(2)
C14 0.085(3) 0.110(4) 0.118(4) 0.030(3) 0.025(3) -0.029(3)
C6 0.086(3) 0.146(5) 0.062(2) 0.019(3) 0.026(2) -0.021(3)
F8 0.188(11) 0.125(8) 0.162(9) -0.006(7) 0.031(8) 0.048(7)
C13 0.086(3) 0.141(5) 0.116(4) 0.039(4) 0.037(3) -0.025(3)
C32 0.122(4) 0.081(3) 0.097(3) 0.002(2) 0.017(3) -0.017(3)
C31 0.126(4) 0.115(4) 0.079(3) 0.005(3) 0.021(3) -0.052(4)
C8 0.115(4) 0.089(3) 0.089(3) 0.000(2) 0.031(3) -0.015(3)
C12 0.081(3) 0.147(5) 0.109(4) 0.032(4) 0.044(3) 0.000(3)
C15 0.110(4) 0.087(3) 0.128(5) 0.006(3) 0.027(4) -0.019(3)
C17 0.083(3) 0.150(5) 0.083(3) 0.024(3) -0.004(2) -0.026(3)
F7 0.125(9) 0.114(8) 0.139(10) -0.002(7) 0.038(8) 0.037(7)
F9 0.174(13) 0.135(11) 0.171(12) -0.038(9) 0.041(10) 0.019(9)
C23 0.085(3) 0.154(5) 0.087(3) -0.008(3) 0.019(2) 0.038(3)
C22 0.085(3) 0.144(4) 0.071(2) -0.003(3) 0.017(2) 0.047(3)
C5 0.110(4) 0.151(5) 0.068(2) 0.000(3) 0.045(3) 0.001(4)
C24 0.099(4) 0.155(5) 0.103(4) -0.009(4) 0.029(3) 0.053(4)
C16 0.117(4) 0.115(4) 0.112(4) 0.011(3) 0.054(4) 0.005(3)
N7 0.131(4) 0.164(4) 0.092(3) 0.024(3) 0.048(3) 0.066(3)
C9 0.165(7) 0.118(4) 0.105(4) -0.018(3) 0.061(4) 0.007(4)
C28 0.090(4) 0.183(6) 0.126(5) 0.004(4) 0.036(3) 0.010(4)
C36 0.101(9) 0.081(7) 0.122(10) -0.011(6) -0.034(7) -0.005(8)
C35 0.136(5) 0.160(5) 0.094(3) -0.020(3) 0.067(4) -0.059(4)
C18 0.081(3) 0.099(4) 0.162(6) 0.038(4) 0.014(3) 0.001(3)
F11 0.172(10) 0.140(8) 0.143(8) 0.006(6) 0.073(7) -0.014(7)
C25 0.125(5) 0.174(6) 0.102(4) -0.008(4) 0.025(3) 0.076(4)
N10 0.084(7) 0.106(8) 0.099(7) -0.024(6) -0.012(5) 0.005(6)
F12 0.244(17) 0.205(14) 0.243(19) -0.011(15) 0.056(15) -0.095(13)
C26 0.151(6) 0.163(6) 0.110(4) 0.031(4) 0.037(4) 0.075(5)
C19 0.078(4) 0.158(6) 0.227(9) 0.063(6) 0.021(5) 0.002(4)
C27 0.155(6) 0.168(6) 0.127(5) 0.042(4) 0.072(4) 0.063(5)
C37 0.093(8) 0.151(12) 0.118(10) -0.039(9) -0.023(7) 0.040(8)
C38 0.121(11) 0.197(16) 0.189(16) -0.030(13) -0.020(11) 0.071(11)
N10A 0.085(5) 0.154(9) 0.085(5) -0.018(6) -0.009(4) 0.027(6)
C37A 0.117(9) 0.184(12) 0.115(8) -0.032(9) -0.019(7) 0.031(9)
C38A 0.142(9) 0.190(10) 0.164(10) -0.005(8) 0.015(7) 0.048(8)
P3 0.111(6) 0.111(6) 0.069(2) 0.000(4) 0.026(4) 0.043(5)
F16 0.107(7) 0.098(9) 0.084(7) 0.003(7) 0.013(6) 0.054(6)
F17 0.116(10) 0.105(10) 0.090(8) 0.008(8) 0.027(7) 0.037(8)
F18 0.127(8) 0.099(10) 0.093(8) -0.001(7) 0.009(7) 0.042(7)
F15 0.141(12) 0.098(9) 0.074(6) 0.008(7) 0.015(8) 0.041(8)
F14 0.132(12) 0.094(9) 0.092(8) -0.007(7) 0.027(8) 0.020(8)
F13 0.112(9) 0.108(9) 0.080(6) -0.015(7) 0.016(7) 0.047(8)
F9A 0.232(13) 0.160(9) 0.182(10) -0.054(8) 0.072(9) -0.021(9)
F12A 0.215(11) 0.152(7) 0.241(12) -0.007(8) 0.138(10) -0.051(7)
F7A 0.213(15) 0.174(10) 0.209(13) -0.012(9) 0.018(10) 0.090(10)
F11A 0.185(9) 0.116(5) 0.189(7) -0.027(5) 0.023(6) 0.020(5)
F10A 0.245(13) 0.252(13) 0.230(15) 0.031(11) 0.069(11) -0.129(11)
F8A 0.139(6) 0.135(6) 0.192(8) -0.020(6) 0.076(6) 0.011(4)
Pd2A 0.0587(4) 0.1074(12) 0.0591(4) -0.0085(4) 0.0056(3) 0.0072(5)
C36A 0.087(6) 0.101(6) 0.088(6) -0.010(5) -0.004(5) -0.001(7)
P4 0.154(6) 0.201(8) 0.167(7) 0.032(6) 0.038(5) 0.094(6)
F24 0.174(16) 0.214(18) 0.27(2) 0.025(16) 0.074(15) 0.006(14)
F19 0.170(15) 0.175(15) 0.139(12) 0.021(11) 0.044(12) 0.056(12)
F22 0.23(2) 0.25(2) 0.25(2) 0.007(17) 0.054(16) 0.088(17)
F20 0.145(13) 0.183(15) 0.210(17) -0.023(14) 0.035(13) 0.007(12)
F21 0.18(2) 0.31(2) 0.27(2) -0.031(18) 0.067(17) -0.002(18)
F23 0.29(2) 0.28(2) 0.29(2) 0.014(18) 0.101(18) 0.036(18)


#----------------------------------------------------------------------------#
#                   MOLECULAR GEOMETRY                                       #
#----------------------------------------------------------------------------#

_geom_special_details            
;
 All esds (except the esd in the dihedral angle between two l.s. planes)
 are estimated using the full covariance matrix.  The cell esds are taken
 into account individually in the estimation of esds in distances, angles
 and torsion angles; correlations between esds in cell parameters are only
 used when they are defined by crystal symmetry.  An approximate (isotropic)
 treatment of cell esds is used for estimating esds involving l.s. planes.
;
loop_
_geom_bond_atom_site_label_1
_geom_bond_atom_site_label_2
_geom_bond_distance
_geom_bond_site_symmetry_2
_geom_bond_publ_flag
Pd1 N1 2.035(3) . ?
Pd1 N3 2.117(3) . ?
Pd1 N5 2.013(4) . ?
Pd1 C17 2.099(5) . ?
Pd2 N8 1.999(4) . ?
Pd2 N6 2.404(7) . ?
Pd2 C36 2.102(14) . ?
Pd2 N10 2.014(9) . ?
K1 O1 2.753(3) . ?
K1 F2 2.985(3) . ?
K1 O4 2.722(3) . ?
K1 O2 2.791(3) . ?
K1 O3 2.695(3) . ?
K1 F6 3.027(4) . ?
K1 F3 2.985(4) . ?
K1 F10 2.944(13) . ?
K1 F8 3.045(19) . ?
K1 F11 2.815(15) . ?
K1 F11A 2.707(9) . ?
K1 F8A 2.959(13) . ?
P1 F2 1.604(3) . ?
P1 F1 1.590(3) . ?
P1 F6 1.576(4) . ?
P1 F3 1.583(4) . ?
P1 F5 1.577(4) . ?
P1 F4 1.572(4) . ?
P2 F10 1.607(18) . ?
P2 F8 1.540(17) . ?
P2 F7 1.77(2) . ?
P2 F9 1.68(2) . ?
P2 F11 1.515(14) . ?
P2 F12 1.50(2) . ?
P2 F9A 1.459(17) . ?
P2 F12A 1.603(11) . ?
P2 F7A 1.387(17) . ?
P2 F11A 1.717(12) . ?
P2 F10A 1.466(15) . ?
P2 F8A 1.555(11) . ?
O1 C1 1.227(4) . ?
O4 C21 1.226(5) . ?
O2 C2 1.230(5) . ?
N1 C1 1.329(5) . ?
N1 C3 1.383(4) . ?
N3 C2 1.331(5) . ?
N3 C10 1.396(4) . ?
O3 C20 1.237(6) . ?
N9 C29 1.385(5) . ?
N9 C33 1.370(6) . ?
N9 C34 1.477(5) . ?
N8 C29 1.369(6) . ?
N8 C21 1.337(6) . ?
N8 Pd2A 2.055(4) . ?
N2 C3 1.368(6) . ?
N2 C7 1.372(5) . ?
N2 C8 1.472(7) . ?
C1 C2 1.542(4) . ?
C3 C4 1.376(6) . ?
N4 C10 1.367(6) . ?
N4 C14 1.383(6) . ?
N4 C15 1.471(8) . ?
N6 C20 1.337(6) . ?
N6 C22 1.417(7) . ?
N6 Pd2A 1.977(6) . ?
C4 C5 1.377(6) . ?
C4 C9 1.485(8) . ?
C10 C11 1.353(7) . ?
C29 C30 1.389(6) . ?
C11 C12 1.400(6) . ?
C11 C16 1.492(8) . ?
N5 C18 1.083(7) . ?
C21 C20 1.550(6) . ?
C30 C31 1.353(9) . ?
C30 C35 1.517(7) . ?
C33 H33 0.95 . ?
C33 C32 1.376(7) . ?
C7 H7 0.95 . ?
C7 C6 1.371(8) . ?
C34 H34A 0.98 . ?
C34 H34B 0.98 . ?
C34 H34C 0.98 . ?
C14 H14 0.95 . ?
C14 C13 1.343(10) . ?
C6 H6 0.95 . ?
C6 C5 1.339(9) . ?
C13 H13 0.95 . ?
C13 C12 1.374(10) . ?
C32 H32 0.95 . ?
C32 C31 1.384(9) . ?
C31 H31 0.95 . ?
C8 H8A 0.98 . ?
C8 H8B 0.98 . ?
C8 H8C 0.98 . ?
C12 H12 0.95 . ?
C15 H15A 0.98 . ?
C15 H15B 0.98 . ?
C15 H15C 0.98 . ?
C17 H17A 0.98 . ?
C17 H17B 0.98 . ?
C17 H17C 0.98 . ?
C23 C22 1.369(7) . ?
C23 C24 1.374(8) . ?
C23 C28 1.502(11) . ?
C22 N7 1.385(9) . ?
C5 H5 0.95 . ?
C24 H24 0.95 . ?
C24 C25 1.367(11) . ?
C16 H16A 0.98 . ?
C16 H16B 0.98 . ?
C16 H16C 0.98 . ?
N7 C26 1.356(8) . ?
N7 C27 1.483(9) . ?
C9 H9A 0.98 . ?
C9 H9B 0.98 . ?
C9 H9C 0.98 . ?
C28 H28A 0.98 . ?
C28 H28B 0.98 . ?
C28 H28C 0.98 . ?
C36 H36A 0.98 . ?
C36 H36B 0.98 . ?
C36 H36C 0.98 . ?
C35 H35A 0.98 . ?
C35 H35B 0.98 . ?
C35 H35C 0.98 . ?
C18 C19 1.473(9) . ?
C25 H25 0.95 . ?
C25 C26 1.382(11) . ?
N10 C37 1.135(8) . ?
C26 H26 0.95 . ?
C19 H19A 0.98 . ?
C19 H19B 0.98 . ?
C19 H19C 0.98 . ?
C27 H27A 0.98 . ?
C27 H27B 0.98 . ?
C27 H27C 0.98 . ?
C37 C38 1.467(9) . ?
C38 H38A 0.98 . ?
C38 H38B 0.98 . ?
C38 H38C 0.98 . ?
N10A C37A 1.134(8) . ?
N10A Pd2A 2.006(8) . ?
C37A C38A 1.452(9) . ?
C38A H38D 0.98 . ?
C38A H38E 0.98 . ?
C38A H38F 0.98 . ?
P3 F16 1.609(10) . ?
P3 F17 1.616(10) . ?
P3 F18 1.632(11) . ?
P3 F15 1.616(10) . ?
P3 F14 1.615(10) . ?
P3 F13 1.616(10) . ?
Pd2A C36A 2.060(11) . ?
C36A H36D 0.98 . ?
C36A H36E 0.98 . ?
C36A H36F 0.98 . ?
P4 F24 1.581(17) . ?
P4 F19 1.594(13) . ?
P4 F22 1.578(18) . ?
P4 F20 1.622(14) . ?
P4 F21 1.606(14) . ?
P4 F23 1.610(14) . ?

loop_
_geom_angle_atom_site_label_1
_geom_angle_atom_site_label_2
_geom_angle_atom_site_label_3
_geom_angle
_geom_angle_site_symmetry_1
_geom_angle_site_symmetry_3
_geom_angle_publ_flag
N1 Pd1 N3 78.16(12) . . ?
N1 Pd1 C17 94.76(17) . . ?
N5 Pd1 N1 176.32(17) . . ?
N5 Pd1 N3 98.54(16) . . ?
N5 Pd1 C17 88.5(2) . . ?
C17 Pd1 N3 172.84(17) . . ?
N8 Pd2 N6 73.91(17) . . ?
N8 Pd2 C36 98.2(6) . . ?
N8 Pd2 N10 168.6(4) . . ?
C36 Pd2 N6 165.9(7) . . ?
N10 Pd2 N6 95.0(4) . . ?
N10 Pd2 C36 92.0(6) . . ?
O1 K1 F2 140.09(9) . . ?
O1 K1 O2 59.57(7) . . ?
O1 K1 F6 113.17(9) . . ?
O1 K1 F3 147.82(10) . . ?
O1 K1 F10 84.5(3) . . ?
O1 K1 F8 64.0(3) . . ?
O1 K1 F11 105.0(4) . . ?
O1 K1 F8A 70.8(3) . . ?
F2 K1 F6 43.24(10) . . ?
F2 K1 F8 154.5(4) . . ?
O4 K1 O1 80.96(8) . . ?
O4 K1 F2 69.51(8) . . ?
O4 K1 O2 113.11(9) . . ?
O4 K1 F6 89.65(11) . . ?
O4 K1 F3 113.39(10) . . ?
O4 K1 F10 116.2(4) . . ?
O4 K1 F8 133.7(5) . . ?
O4 K1 F11 159.1(4) . . ?
O4 K1 F8A 146.3(3) . . ?
O2 K1 F2 107.93(9) . . ?
O2 K1 F6 64.81(10) . . ?
O2 K1 F3 88.29(10) . . ?
O2 K1 F10 111.3(3) . . ?
O2 K1 F8 75.1(5) . . ?
O2 K1 F11 86.6(4) . . ?
O2 K1 F8A 67.8(2) . . ?
O3 K1 O1 119.02(10) . . ?
O3 K1 F2 69.47(9) . . ?
O3 K1 O4 61.51(10) . . ?
O3 K1 O2 174.46(11) . . ?
O3 K1 F6 112.71(11) . . ?
O3 K1 F3 92.78(12) . . ?
O3 K1 F10 73.4(3) . . ?
O3 K1 F8 109.4(5) . . ?
O3 K1 F11 98.9(4) . . ?
O3 K1 F11A 79.3(4) . . ?
O3 K1 F8A 117.3(2) . . ?
F6 K1 F8 130.6(5) . . ?
F3 K1 F2 43.97(9) . . ?
F3 K1 F6 42.53(9) . . ?
F3 K1 F8 112.3(5) . . ?
F10 K1 F2 132.3(3) . . ?
F10 K1 F6 151.3(4) . . ?
F10 K1 F3 111.3(3) . . ?
F10 K1 F8 36.2(5) . . ?
F11 K1 F2 112.2(4) . . ?
F11 K1 F6 105.7(3) . . ?
F11 K1 F3 72.3(3) . . ?
F11 K1 F10 46.2(4) . . ?
F11 K1 F8 42.3(5) . . ?
F11A K1 O1 115.0(3) . . ?
F11A K1 F2 104.8(3) . . ?
F11A K1 O4 140.1(4) . . ?
F11A K1 O2 106.2(4) . . ?
F11A K1 F6 113.6(3) . . ?
F11A K1 F3 73.3(3) . . ?
F11A K1 F8A 48.3(3) . . ?
F8A K1 F2 144.0(3) . . ?
F8A K1 F6 117.9(2) . . ?
F8A K1 F3 100.3(3) . . ?
F2 P1 K1 53.13(13) . . ?
F1 P1 K1 125.77(15) . . ?
F1 P1 F2 178.7(2) . . ?
F6 P1 K1 54.48(15) . . ?
F6 P1 F2 88.35(19) . . ?
F6 P1 F1 90.4(2) . . ?
F6 P1 F3 87.3(2) . . ?
F6 P1 F5 91.6(3) . . ?
F3 P1 K1 52.95(15) . . ?
F3 P1 F2 89.07(18) . . ?
F3 P1 F1 90.6(2) . . ?
F5 P1 K1 125.10(16) . . ?
F5 P1 F2 89.22(18) . . ?
F5 P1 F1 91.12(19) . . ?
F5 P1 F3 178.0(2) . . ?
F4 P1 K1 122.78(19) . . ?
F4 P1 F2 90.5(2) . . ?
F4 P1 F1 90.8(2) . . ?
F4 P1 F6 177.1(3) . . ?
F4 P1 F3 90.0(3) . . ?
F4 P1 F5 91.1(3) . . ?
F10 P2 F7 90.2(9) . . ?
F10 P2 F9 83.7(10) . . ?
F8 P2 F10 72.5(12) . . ?
F8 P2 F7 162.3(13) . . ?
F8 P2 F9 82.1(11) . . ?
F9 P2 F7 92.5(10) . . ?
F11 P2 F10 92.8(8) . . ?
F11 P2 F8 88.1(9) . . ?
F11 P2 F7 96.7(10) . . ?
F11 P2 F9 170.2(10) . . ?
F12 P2 F10 169.4(15) . . ?
F12 P2 F8 103.1(16) . . ?
F12 P2 F7 93.3(14) . . ?
F12 P2 F9 86.2(13) . . ?
F12 P2 F11 96.7(14) . . ?
F9A P2 F12A 93.3(8) . . ?
F9A P2 F11A 173.8(8) . . ?
F9A P2 F10A 91.4(9) . . ?
F9A P2 F8A 95.7(9) . . ?
F12A P2 F11A 87.7(8) . . ?
F7A P2 F9A 87.7(11) . . ?
F7A P2 F12A 83.9(12) . . ?
F7A P2 F11A 86.3(10) . . ?
F7A P2 F10A 94.2(14) . . ?
F7A P2 F8A 169.3(12) . . ?
F10A P2 F12A 174.8(10) . . ?
F10A P2 F11A 87.4(9) . . ?
F10A P2 F8A 95.8(11) . . ?
F8A P2 F12A 85.7(7) . . ?
F8A P2 F11A 90.5(6) . . ?
C1 O1 K1 115.1(2) . . ?
P1 F2 K1 101.42(17) . . ?
C21 O4 K1 111.7(3) . . ?
C2 O2 K1 113.8(2) . . ?
C1 N1 Pd1 118.0(2) . . ?
C1 N1 C3 117.4(3) . . ?
C3 N1 Pd1 124.4(3) . . ?
C2 N3 Pd1 115.7(2) . . ?
C2 N3 C10 117.7(3) . . ?
C10 N3 Pd1 126.0(3) . . ?
C20 O3 K1 112.4(2) . . ?
P1 F6 K1 100.46(18) . . ?
C29 N9 C34 119.0(4) . . ?
C33 N9 C29 121.5(4) . . ?
C33 N9 C34 119.5(4) . . ?
C29 N8 Pd2 115.6(3) . . ?
C29 N8 Pd2A 129.1(3) . . ?
C21 N8 Pd2 124.9(3) . . ?
C21 N8 C29 118.7(3) . . ?
C21 N8 Pd2A 112.1(3) . . ?
C3 N2 C7 120.4(4) . . ?
C3 N2 C8 119.0(3) . . ?
C7 N2 C8 120.7(4) . . ?
P1 F3 K1 102.01(18) . . ?
O1 C1 K1 46.16(18) . . ?
O1 C1 N1 125.7(3) . . ?
O1 C1 C2 120.0(3) . . ?
N1 C1 K1 157.2(3) . . ?
N1 C1 C2 114.4(3) . . ?
C2 C1 K1 77.8(2) . . ?
O2 C2 K1 47.29(19) . . ?
O2 C2 N3 127.4(3) . . ?
O2 C2 C1 119.2(3) . . ?
N3 C2 K1 157.1(3) . . ?
N3 C2 C1 113.4(3) . . ?
C1 C2 K1 76.4(2) . . ?
N2 C3 N1 121.1(4) . . ?
N2 C3 C4 119.5(3) . . ?
C4 C3 N1 119.4(4) . . ?
C10 N4 C14 119.0(5) . . ?
C10 N4 C15 120.4(4) . . ?
C14 N4 C15 120.6(5) . . ?
C20 N6 Pd2 111.2(4) . . ?
C20 N6 C22 121.0(5) . . ?
C20 N6 Pd2A 114.6(3) . . ?
C22 N6 Pd2 127.7(4) . . ?
C22 N6 Pd2A 123.8(4) . . ?
C3 C4 C5 119.0(5) . . ?
C3 C4 C9 120.3(4) . . ?
C5 C4 C9 120.7(5) . . ?
N4 C10 N3 118.2(4) . . ?
C11 C10 N3 121.5(4) . . ?
C11 C10 N4 120.3(4) . . ?
N9 C29 C30 117.8(4) . . ?
N8 C29 N9 120.4(4) . . ?
N8 C29 C30 121.8(4) . . ?
C10 C11 C12 120.7(5) . . ?
C10 C11 C16 120.5(4) . . ?
C12 C11 C16 118.8(5) . . ?
C18 N5 Pd1 174.6(5) . . ?
O4 C21 K1 48.6(2) . . ?
O4 C21 N8 125.4(4) . . ?
O4 C21 C20 119.9(4) . . ?
N8 C21 K1 155.6(2) . . ?
N8 C21 C20 114.7(4) . . ?
C20 C21 K1 76.5(3) . . ?
C29 C30 C35 117.6(5) . . ?
C31 C30 C29 120.4(4) . . ?
C31 C30 C35 121.9(5) . . ?
N9 C33 H33 119.9 . . ?
N9 C33 C32 120.2(5) . . ?
C32 C33 H33 119.9 . . ?
O3 C20 K1 47.8(2) . . ?
O3 C20 N6 125.9(5) . . ?
O3 C20 C21 119.5(4) . . ?
N6 C20 K1 156.3(4) . . ?
N6 C20 C21 114.6(4) . . ?
C21 C20 K1 76.9(2) . . ?
N2 C7 H7 120.1 . . ?
C6 C7 N2 119.8(5) . . ?
C6 C7 H7 120.1 . . ?
P2 F10 K1 101.4(7) . . ?
N9 C34 H34A 109.5 . . ?
N9 C34 H34B 109.5 . . ?
N9 C34 H34C 109.5 . . ?
H34A C34 H34B 109.5 . . ?
H34A C34 H34C 109.5 . . ?
H34B C34 H34C 109.5 . . ?
N4 C14 H14 119.5 . . ?
C13 C14 N4 121.1(5) . . ?
C13 C14 H14 119.5 . . ?
C7 C6 H6 120.1 . . ?
C5 C6 C7 119.7(4) . . ?
C5 C6 H6 120.1 . . ?
P2 F8 K1 99.0(9) . . ?
C14 C13 H13 119.7 . . ?
C14 C13 C12 120.6(5) . . ?
C12 C13 H13 119.7 . . ?
C33 C32 H32 120.9 . . ?
C33 C32 C31 118.3(6) . . ?
C31 C32 H32 120.9 . . ?
C30 C31 C32 121.8(5) . . ?
C30 C31 H31 119.1 . . ?
C32 C31 H31 119.1 . . ?
N2 C8 H8A 109.5 . . ?
N2 C8 H8B 109.5 . . ?
N2 C8 H8C 109.5 . . ?
H8A C8 H8B 109.5 . . ?
H8A C8 H8C 109.5 . . ?
H8B C8 H8C 109.5 . . ?
C11 C12 H12 120.9 . . ?
C13 C12 C11 118.3(6) . . ?
C13 C12 H12 120.9 . . ?
N4 C15 H15A 109.5 . . ?
N4 C15 H15B 109.5 . . ?
N4 C15 H15C 109.5 . . ?
H15A C15 H15B 109.5 . . ?
H15A C15 H15C 109.5 . . ?
H15B C15 H15C 109.5 . . ?
Pd1 C17 H17A 109.5 . . ?
Pd1 C17 H17B 109.5 . . ?
Pd1 C17 H17C 109.5 . . ?
H17A C17 H17B 109.5 . . ?
H17A C17 H17C 109.5 . . ?
H17B C17 H17C 109.5 . . ?
C22 C23 C24 120.0(7) . . ?
C22 C23 C28 117.5(6) . . ?
C24 C23 C28 122.3(6) . . ?
C23 C22 N6 121.4(6) . . ?
C23 C22 N7 119.4(5) . . ?
N7 C22 N6 119.2(5) . . ?
C4 C5 H5 119.3 . . ?
C6 C5 C4 121.5(5) . . ?
C6 C5 H5 119.3 . . ?
C23 C24 H24 119.9 . . ?
C25 C24 C23 120.2(6) . . ?
C25 C24 H24 119.9 . . ?
C11 C16 H16A 109.5 . . ?
C11 C16 H16B 109.5 . . ?
C11 C16 H16C 109.5 . . ?
H16A C16 H16B 109.5 . . ?
H16A C16 H16C 109.5 . . ?
H16B C16 H16C 109.5 . . ?
C22 N7 C27 120.7(5) . . ?
C26 N7 C22 120.7(6) . . ?
C26 N7 C27 118.6(7) . . ?
C4 C9 H9A 109.5 . . ?
C4 C9 H9B 109.5 . . ?
C4 C9 H9C 109.5 . . ?
H9A C9 H9B 109.5 . . ?
H9A C9 H9C 109.5 . . ?
H9B C9 H9C 109.5 . . ?
C23 C28 H28A 109.5 . . ?
C23 C28 H28B 109.5 . . ?
C23 C28 H28C 109.5 . . ?
H28A C28 H28B 109.5 . . ?
H28A C28 H28C 109.5 . . ?
H28B C28 H28C 109.5 . . ?
Pd2 C36 H36A 109.5 . . ?
Pd2 C36 H36B 109.5 . . ?
Pd2 C36 H36C 109.5 . . ?
H36A C36 H36B 109.5 . . ?
H36A C36 H36C 109.5 . . ?
H36B C36 H36C 109.5 . . ?
C30 C35 H35A 109.5 . . ?
C30 C35 H35B 109.5 . . ?
C30 C35 H35C 109.5 . . ?
H35A C35 H35B 109.5 . . ?
H35A C35 H35C 109.5 . . ?
H35B C35 H35C 109.5 . . ?
N5 C18 C19 177.5(9) . . ?
P2 F11 K1 109.8(6) . . ?
C24 C25 H25 120 . . ?
C24 C25 C26 120.0(6) . . ?
C26 C25 H25 120 . . ?
C37 N10 Pd2 172.5(14) . . ?
N7 C26 C25 119.7(8) . . ?
N7 C26 H26 120.2 . . ?
C25 C26 H26 120.2 . . ?
C18 C19 H19A 109.5 . . ?
C18 C19 H19B 109.5 . . ?
C18 C19 H19C 109.5 . . ?
H19A C19 H19B 109.5 . . ?
H19A C19 H19C 109.5 . . ?
H19B C19 H19C 109.5 . . ?
N7 C27 H27A 109.5 . . ?
N7 C27 H27B 109.5 . . ?
N7 C27 H27C 109.5 . . ?
H27A C27 H27B 109.5 . . ?
H27A C27 H27C 109.5 . . ?
H27B C27 H27C 109.5 . . ?
N10 C37 C38 174(3) . . ?
C37 C38 H38A 109.5 . . ?
C37 C38 H38B 109.5 . . ?
C37 C38 H38C 109.5 . . ?
H38A C38 H38B 109.5 . . ?
H38A C38 H38C 109.5 . . ?
H38B C38 H38C 109.5 . . ?
C37A N10A Pd2A 165.9(14) . . ?
N10A C37A C38A 168(2) . . ?
C37A C38A H38D 109.5 . . ?
C37A C38A H38E 109.5 . . ?
C37A C38A H38F 109.5 . . ?
H38D C38A H38E 109.5 . . ?
H38D C38A H38F 109.5 . . ?
H38E C38A H38F 109.5 . . ?
F16 P3 F17 89.2(9) . . ?
F16 P3 F18 177.9(10) . . ?
F16 P3 F15 92.5(9) . . ?
F16 P3 F14 91.2(9) . . ?
F16 P3 F13 90.2(9) . . ?
F17 P3 F18 89.0(9) . . ?
F17 P3 F15 178.2(12) . . ?
F17 P3 F13 90.9(11) . . ?
F15 P3 F18 89.2(9) . . ?
F15 P3 F13 88.7(13) . . ?
F14 P3 F17 86.8(14) . . ?
F14 P3 F18 87.5(9) . . ?
F14 P3 F15 93.5(11) . . ?
F14 P3 F13 177.2(13) . . ?
F13 P3 F18 91.0(8) . . ?
P2 F11A K1 107.8(5) . . ?
P2 F8A K1 102.2(6) . . ?
N8 Pd2A C36A 91.0(4) . . ?
N6 Pd2A N8 82.79(17) . . ?
N6 Pd2A N10A 93.8(3) . . ?
N6 Pd2A C36A 173.4(4) . . ?
N10A Pd2A N8 176.5(3) . . ?
N10A Pd2A C36A 92.4(5) . . ?
Pd2A C36A H36D 109.5 . . ?
Pd2A C36A H36E 109.5 . . ?
Pd2A C36A H36F 109.5 . . ?
H36D C36A H36E 109.5 . . ?
H36D C36A H36F 109.5 . . ?
H36E C36A H36F 109.5 . . ?
F24 P4 F19 88.7(7) . . ?
F24 P4 F20 87.7(7) . . ?
F24 P4 F21 88.3(7) . . ?
F24 P4 F23 88.1(8) . . ?
F19 P4 F20 176.4(12) . . ?
F19 P4 F21 90.5(6) . . ?
F19 P4 F23 90.4(6) . . ?
F22 P4 F24 179.0(8) . . ?
F22 P4 F19 92.3(7) . . ?
F22 P4 F20 91.2(8) . . ?
F22 P4 F21 91.9(8) . . ?
F22 P4 F23 91.7(7) . . ?
F21 P4 F20 89.5(5) . . ?
F21 P4 F23 176.3(11) . . ?
F23 P4 F20 89.4(6) . . ?

loop_
_geom_torsion_atom_site_label_1
_geom_torsion_atom_site_label_2
_geom_torsion_atom_site_label_3
_geom_torsion_atom_site_label_4
_geom_torsion
_geom_torsion_site_symmetry_1
_geom_torsion_site_symmetry_2
_geom_torsion_site_symmetry_3
_geom_torsion_site_symmetry_4
_geom_torsion_publ_flag
Pd1 N1 C1 K1 -122.5(5) . . . . ?
Pd1 N1 C1 O1 177.0(3) . . . . ?
Pd1 N1 C1 C2 -3.7(5) . . . . ?
Pd1 N1 C3 N2 -97.7(4) . . . . ?
Pd1 N1 C3 C4 83.6(5) . . . . ?
Pd1 N3 C2 K1 117.3(6) . . . . ?
Pd1 N3 C2 O2 -175.2(3) . . . . ?
Pd1 N3 C2 C1 5.9(4) . . . . ?
Pd1 N3 C10 N4 -81.1(5) . . . . ?
Pd1 N3 C10 C11 95.8(5) . . . . ?
Pd2 N8 C29 N9 99.1(4) . . . . ?
Pd2 N8 C29 C30 -78.0(4) . . . . ?
Pd2 N8 C21 K1 -120.5(6) . . . . ?
Pd2 N8 C21 O4 173.0(3) . . . . ?
Pd2 N8 C21 C20 -7.5(5) . . . . ?
Pd2 N6 C20 K1 119.3(8) . . . . ?
Pd2 N6 C20 O3 -175.3(4) . . . . ?
Pd2 N6 C20 C21 4.1(5) . . . . ?
Pd2 N6 C22 C23 67.4(7) . . . . ?
Pd2 N6 C22 N7 -111.6(6) . . . . ?
K1 O1 C1 N1 152.2(3) . . . . ?
K1 O1 C1 C2 -27.1(4) . . . . ?
K1 O4 C21 N8 149.7(3) . . . . ?
K1 O4 C21 C20 -29.8(4) . . . . ?
K1 O2 C2 N3 -150.7(4) . . . . ?
K1 O2 C2 C1 28.3(4) . . . . ?
K1 O3 C20 N6 -150.4(4) . . . . ?
K1 O3 C20 C21 30.3(5) . . . . ?
K1 C1 C2 O2 -21.0(3) . . . . ?
K1 C1 C2 N3 158.1(3) . . . . ?
K1 C21 C20 O3 -22.5(4) . . . . ?
K1 C21 C20 N6 158.1(4) . . . . ?
O1 C1 C2 K1 19.6(3) . . . . ?
O1 C1 C2 O2 -1.4(6) . . . . ?
O1 C1 C2 N3 177.7(4) . . . . ?
F2 P1 F6 K1 -44.20(17) . . . . ?
F2 P1 F3 K1 42.30(18) . . . . ?
O4 C21 C20 K1 22.5(3) . . . . ?
O4 C21 C20 O3 0.0(6) . . . . ?
O4 C21 C20 N6 -179.4(4) . . . . ?
F1 P1 F6 K1 135.49(18) . . . . ?
F1 P1 F3 K1 -136.48(19) . . . . ?
N1 C1 C2 K1 -159.7(3) . . . . ?
N1 C1 C2 O2 179.3(4) . . . . ?
N1 C1 C2 N3 -1.6(5) . . . . ?
N1 C3 C4 C5 179.7(5) . . . . ?
N1 C3 C4 C9 -1.5(8) . . . . ?
N3 C10 C11 C12 -178.5(5) . . . . ?
N3 C10 C11 C16 0.4(8) . . . . ?
F6 P1 F2 K1 45.2(2) . . . . ?
F6 P1 F3 K1 -46.09(19) . . . . ?
N9 C29 C30 C31 -2.8(6) . . . . ?
N9 C29 C30 C35 178.8(4) . . . . ?
N9 C33 C32 C31 -1.1(8) . . . . ?
N8 C29 C30 C31 174.4(4) . . . . ?
N8 C29 C30 C35 -4.0(6) . . . . ?
N8 C21 C20 K1 -157.0(3) . . . . ?
N8 C21 C20 O3 -179.5(4) . . . . ?
N8 C21 C20 N6 1.1(5) . . . . ?
N2 C3 C4 C5 0.9(7) . . . . ?
N2 C3 C4 C9 179.8(5) . . . . ?
N2 C7 C6 C5 -3.5(8) . . . . ?
F3 P1 F2 K1 -42.18(18) . . . . ?
F3 P1 F6 K1 44.95(19) . . . . ?
F5 P1 F2 K1 136.8(2) . . . . ?
F5 P1 F6 K1 -133.37(17) . . . . ?
F4 P1 F2 K1 -132.1(2) . . . . ?
F4 P1 F3 K1 132.76(19) . . . . ?
C1 N1 C3 N2 77.6(5) . . . . ?
C1 N1 C3 C4 -101.1(5) . . . . ?
C2 N3 C10 N4 108.4(5) . . . . ?
C2 N3 C10 C11 -74.6(6) . . . . ?
C3 N1 C1 K1 61.9(8) . . . . ?
C3 N1 C1 O1 1.4(6) . . . . ?
C3 N1 C1 C2 -179.3(3) . . . . ?
C3 N2 C7 C6 1.0(7) . . . . ?
C3 C4 C5 C6 -3.4(9) . . . . ?
N4 C10 C11 C12 -1.6(8) . . . . ?
N4 C10 C11 C16 177.3(5) . . . . ?
N4 C14 C13 C12 -0.4(10) . . . . ?
N6 C22 N7 C26 176.1(7) . . . . ?
N6 C22 N7 C27 -4.1(10) . . . . ?
C10 N3 C2 K1 -71.2(8) . . . . ?
C10 N3 C2 O2 -3.7(7) . . . . ?
C10 N3 C2 C1 177.3(4) . . . . ?
C10 N4 C14 C13 -1.7(8) . . . . ?
C10 C11 C12 C13 -0.4(9) . . . . ?
C29 N9 C33 C32 -0.7(7) . . . . ?
C29 N8 C21 K1 69.9(8) . . . . ?
C29 N8 C21 O4 3.4(6) . . . . ?
C29 N8 C21 C20 -177.1(3) . . . . ?
C29 C30 C31 C32 1.1(8) . . . . ?
C21 N8 C29 N9 -90.3(5) . . . . ?
C21 N8 C29 C30 92.5(5) . . . . ?
C33 N9 C29 N8 -174.6(4) . . . . ?
C33 N9 C29 C30 2.6(6) . . . . ?
C33 C32 C31 C30 0.9(9) . . . . ?
C20 N6 C22 C23 -108.1(7) . . . . ?
C20 N6 C22 N7 72.9(7) . . . . ?
C7 N2 C3 N1 -178.5(4) . . . . ?
C7 N2 C3 C4 0.3(6) . . . . ?
C7 C6 C5 C4 4.7(9) . . . . ?
F10 P2 F8 K1 56.6(7) . . . . ?
F10 P2 F11 K1 -29.3(10) . . . . ?
C34 N9 C29 N8 6.2(6) . . . . ?
C34 N9 C29 C30 -176.6(4) . . . . ?
C34 N9 C33 C32 178.5(5) . . . . ?
C14 N4 C10 N3 179.7(4) . . . . ?
C14 N4 C10 C11 2.6(7) . . . . ?
C14 C13 C12 C11 1.4(10) . . . . ?
F8 P2 F10 K1 -60.4(9) . . . . ?
F8 P2 F11 K1 43.0(10) . . . . ?
C8 N2 C3 N1 1.7(6) . . . . ?
C8 N2 C3 C4 -179.5(5) . . . . ?
C8 N2 C7 C6 -179.2(5) . . . . ?
C15 N4 C10 N3 -1.6(7) . . . . ?
C15 N4 C10 C11 -178.6(5) . . . . ?
C15 N4 C14 C13 179.6(6) . . . . ?
F7 P2 F10 K1 123.5(8) . . . . ?
F7 P2 F8 K1 69(3) . . . . ?
F7 P2 F11 K1 -119.9(10) . . . . ?
F9 P2 F10 K1 -144.1(8) . . . . ?
F9 P2 F8 K1 142.4(10) . . . . ?
C23 C22 N7 C26 -2.8(10) . . . . ?
C23 C22 N7 C27 176.9(7) . . . . ?
C23 C24 C25 C26 -0.6(12) . . . . ?
C22 N6 C20 K1 -64.5(9) . . . . ?
C22 N6 C20 O3 0.9(8) . . . . ?
C22 N6 C20 C21 -179.7(4) . . . . ?
C22 C23 C24 C25 -1.3(10) . . . . ?
C22 N7 C26 C25 0.9(12) . . . . ?
C24 C23 C22 N6 -175.9(6) . . . . ?
C24 C23 C22 N7 3.0(9) . . . . ?
C24 C25 C26 N7 0.8(13) . . . . ?
C16 C11 C12 C13 -179.3(6) . . . . ?
C9 C4 C5 C6 177.7(6) . . . . ?
C28 C23 C22 N6 -0.1(9) . . . . ?
C28 C23 C22 N7 178.8(6) . . . . ?
C28 C23 C24 C25 -176.9(7) . . . . ?
C35 C30 C31 C32 179.5(5) . . . . ?
F11 P2 F10 K1 26.7(9) . . . . ?
F11 P2 F8 K1 -36.9(8) . . . . ?
F12 P2 F10 K1 -127(8) . . . . ?
F12 P2 F8 K1 -133.4(14) . . . . ?
F12 P2 F11 K1 146.0(15) . . . . ?
C27 N7 C26 C25 -178.8(8) . . . . ?
F9A P2 F8A K1 151.9(7) . . . . ?
F12A P2 F11A K1 116.9(8) . . . . ?
F12A P2 F8A K1 -115.2(7) . . . . ?
F7A P2 F11A K1 -159.0(13) . . . . ?
F7A P2 F8A K1 -100(6) . . . . ?
F11A P2 F8A K1 -27.5(5) . . . . ?
F10A P2 F11A K1 -64.6(12) . . . . ?
F10A P2 F8A K1 59.9(9) . . . . ?
F8A P2 F11A K1 31.2(6) . . . . ?
Pd2A N8 C29 N9 85.3(5) . . . . ?
Pd2A N8 C29 C30 -91.9(5) . . . . ?
Pd2A N8 C21 K1 -106.4(7) . . . . ?
Pd2A N8 C21 O4 -172.9(3) . . . . ?
Pd2A N8 C21 C20 6.6(4) . . . . ?
Pd2A N6 C20 K1 106.6(8) . . . . ?
Pd2A N6 C20 O3 172.0(4) . . . . ?
Pd2A N6 C20 C21 -8.6(5) . . . . ?
Pd2A N6 C22 C23 81.6(6) . . . . ?
Pd2A N6 C22 N7 -97.3(7) . . . . ?
Pd2A N10A C37A C38A -119(9) . . . . ?


#----------------------------------------------------------------------------#
#                       SHELX RES FILE                                       #
#----------------------------------------------------------------------------#

_smtbx_masks_special_details     ?
loop_
_smtbx_masks_void_nr
_smtbx_masks_void_average_x
_smtbx_masks_void_average_y
_smtbx_masks_void_average_z
_smtbx_masks_void_volume
_smtbx_masks_void_count_electrons
_smtbx_masks_void_content
1 0.288 0.750 -0.189 548.2 153.5 ?
2 0.712 0.250 -0.512 548.2 152.5 ?

_smtbx_masks_void_probe_radius   1.2
_smtbx_masks_void_truncation_radius 1.2
_shelx_res_file                  
;
TITL 22ma010_er-0292_a.res in P2(1)/c
    22ma010_er-0292.res
    created by SHELXL-2018/3 at 10:23:37 on 21-Mar-2022
REM Old TITL 22MA010_ER-0292 in P2(1)/c
REM SHELXT solution in P2(1)/c: R1 0.277, Rweak 0.040, Alpha 0.074
REM <I/s> 0.758 for 353 systematic absences, Orientation as input
REM Formula found by SHELXT: C90 N11 O8 F30 P3 K2 Pd4
CELL 1.54184 21.438307 22.084851 13.37677 90 102.7682 90
ZERR 4 0.00021 0.000271 0.00012 0 0.001 0
LATT 1
SYMM -X,0.5+Y,0.5-Z
SFAC C H F K N O P Pd
UNIT 152 192 60 4 40 16 10 8
DFIX 1.65 P3 F16 P3 F17 P3 F18 P3 F15 P3 F14 P3 F13
ISOR 0.01 0.02 F6
DELU 0.001 0.001 F6 P1 F3 F2 F5 F1 F4
DFIX 1.65 P4 F24 P4 F19 P4 F22 P4 F20 P4 F21 P4 F23
SADI 0.002 F21 F19 F19 F23 F23 F20 F20 F21
SADI 0.002 F24 F21 F24 F19 F24 F23 F24 F20
SADI 0.002 F22 F21 F22 F19 F22 F23 F22 F20
ISOR 0.01 0.02 F23 F24 F19 F20 P4 F22 F21
ISOR 0.01 0.02 C38
ISOR 0.02 0.01 C38A C37A N10A
DFIX 1.137 0.01 C37A N10A
ISOR 0.02 0.02 C37
ISOR 0.01 0.02 F12 F10A F9A F12A F11 F8A F8 F11A F7 F7A F10 F9
ISOR 0.02 0.2 N10
DFIX 1.456 0.01 C37A C38A
DFIX 1.137 0.01 C37 N10
DFIX 2.593 C38A N10A
DFIX 1.456 0.01 C37 C38
ISOR 0.01 0.01 F5
ISOR 0.01 0.01 N6 C22 C23 N7 C27 C26 C25 C24 C28
DFIX 2.593 C38 N10
SIMU P3 F16 F17 F18 F15 F14 F13
SADI 0.05 F16 F18 F17 F15 F13 F14
SADI P3 F16 P3 F17 P3 F18 P3 F15 P3 F14 P3 F13
RIGU P3 F16 F17 F18 F15 F14 F13
SADI 0.04 F16 F17 F16 F15 F16 F14 F16 F13 F18 F17 F18 F15 F18 F14 F18 F13
ISOR 0.01 0.02 P3 F16 F17 F18 F15 F14 F13
DELU 0.001 0.001 C36 C36A Pd2A
DELU 0.001 0.001 C36 Pd2
ISOR 0.01 0.02 C19
ISOR 0.01 0.02 C35
ISOR 0.01 0.02 C36

L.S. 4 0 0
PLAN  20
SIZE 0.093 0.122 0.228
TEMP -100
CONF
BOND
list 4
MORE -1
BOND $H
ABIN
fmap 2 53
acta
SHEL 999.99 0.796
REM <olex2.extras>
REM <HklSrc "%.\\22MA010_ER-0292_analytical.hkl">
REM </olex2.extras>

WGHT    0.129400    2.274100
EXTI    0.000408
FVAR       2.25028   0.43038   0.39638
PD1   8    0.516660    0.380761    0.869378    11.00000    0.06799    0.08847 =
         0.07190    0.00824    0.01336   -0.01781
PART 1
PD2   8    0.027062    0.268011    0.319894    21.00000    0.07245    0.10711 =
         0.07457   -0.01552   -0.00030   -0.00958
PART 0
K1    4    0.265135    0.405871    0.549010    11.00000    0.06825    0.08455 =
         0.06836    0.00600    0.02551    0.00891
P1    7    0.260958    0.416110    0.274695    11.00000    0.10065    0.09307 =
         0.06841    0.00750    0.03329    0.00333
P2    7    0.283539    0.541666    0.704520    11.00000    0.15252    0.08119 =
         0.19150   -0.01826    0.09413   -0.00923
O1    6    0.332680    0.344232    0.717292    11.00000    0.06324    0.08504 =
         0.06213    0.00570    0.02090   -0.01183
F2    3    0.207993    0.385951    0.326921    11.00000    0.11315    0.10370 =
         0.09195    0.00955    0.05336    0.00700
O4    6    0.200732    0.298791    0.520783    11.00000    0.05822    0.08965 =
         0.06962    0.00017    0.01332    0.00232
O2    6    0.397407    0.391997    0.579151    11.00000    0.06994    0.09754 =
         0.06384    0.01522    0.02360   -0.00723
F1    3    0.314674    0.445600    0.225087    11.00000    0.12763    0.12097 =
         0.09953    0.00882    0.05144   -0.01947
N1    5    0.423030    0.355774    0.842072    11.00000    0.06438    0.09042 =
         0.05457    0.00335    0.01940   -0.01508
N3    5    0.484506    0.403707    0.712786    11.00000    0.06586    0.08864 =
         0.06803    0.01033    0.02224   -0.01592
O3    6    0.136421    0.408049    0.513752    11.00000    0.07683    0.11549 =
         0.08853   -0.01651    0.02396    0.02978
F6    3    0.313781    0.382571    0.356582    11.00000    0.11356    0.14336 =
         0.13133    0.05229    0.04361    0.03470
N9    5    0.184902    0.191762    0.339323    11.00000    0.07818    0.08784 =
         0.06738    0.00370    0.02559   -0.00106
N8    5    0.117008    0.261482    0.401262    11.00000    0.05547    0.11506 =
         0.05993   -0.01086    0.01261    0.00323
N2    5    0.385875    0.269709    0.921195    11.00000    0.07938    0.10363 =
         0.06656    0.00804    0.02122   -0.02276
F3    3    0.266836    0.470357    0.353556    11.00000    0.13273    0.11213 =
         0.11205   -0.02144    0.04502   -0.00368
F5    3    0.254510    0.360561    0.199032    11.00000    0.20105    0.13566 =
         0.12604   -0.04074    0.10910   -0.05511
F4    3    0.207432    0.451559    0.197609    11.00000    0.12159    0.17137 =
         0.11339    0.06000    0.00287   -0.00993
C1    1    0.388705    0.359693    0.746519    11.00000    0.06268    0.07171 =
         0.05687    0.00408    0.02126   -0.01098
C2    1    0.424985    0.387052    0.669741    11.00000    0.06087    0.07807 =
         0.06198    0.00909    0.02341   -0.00663
C3    1    0.393683    0.330974    0.914790    11.00000    0.06812    0.08859 =
         0.05221    0.00202    0.01904   -0.01817
N4    5    0.535807    0.487181    0.653578    11.00000    0.07970    0.09742 =
         0.10582    0.02644    0.02088   -0.01834
N6    5    0.054110    0.366073    0.395059    11.00000    0.07494    0.14661 =
         0.07864   -0.01341    0.01200    0.03863
C4    1    0.370910    0.368650    0.980468    11.00000    0.08951    0.10221 =
         0.06047   -0.00194    0.03300   -0.00555
C10   1    0.522187    0.426640    0.648723    11.00000    0.06488    0.09354 =
         0.07721    0.02605    0.02166   -0.01326
C29   1    0.144222    0.205266    0.403480    11.00000    0.06269    0.10312 =
         0.05496   -0.00430    0.01333   -0.01748
C11   1    0.547281    0.390030    0.586661    11.00000    0.07388    0.10002 =
         0.08679    0.01946    0.03724   -0.00617
N5    5    0.609049    0.404634    0.886760    11.00000    0.07094    0.10453 =
         0.11550    0.02258    0.00619   -0.01725
C21   1    0.147848    0.304428    0.463626    11.00000    0.05350    0.10931 =
         0.05614   -0.00308    0.02002    0.00400
C30   1    0.130112    0.159353    0.465940    11.00000    0.08571    0.11031 =
         0.06317   -0.00572    0.02547   -0.03856
C33   1    0.208613    0.134517    0.334062    11.00000    0.09365    0.09212 =
         0.08595    0.00204    0.02774   -0.00164
AFIX  43
H33   2    0.236089    0.126289    0.288888    11.00000   -1.20000
AFIX   0
C20   1    0.111550    0.365427    0.459277    11.00000    0.06220    0.12964 =
         0.06296   -0.01208    0.01894    0.02494
C7    1    0.355321    0.245929    0.992249    11.00000    0.08736    0.11542 =
         0.06731    0.01866    0.01367   -0.03241
AFIX  43
H7    2    0.350588    0.203335    0.997183    11.00000   -1.20000
AFIX   0
PART 1
F10   3    0.231791    0.488667    0.701632    31.00000    0.12401    0.10683 =
         0.11809   -0.01826    0.03163   -0.01626
PART 0
C34   1    0.203680    0.240516    0.276289    11.00000    0.09902    0.09894 =
         0.09018    0.02149    0.05508    0.01533
AFIX 137
H34A  2    0.165311    0.258004    0.232089    11.00000   -1.50000
H34B  2    0.231359    0.223825    0.233784    11.00000   -1.50000
H34C  2    0.226826    0.272059    0.321178    11.00000   -1.50000
AFIX   0
C14   1    0.573349    0.510714    0.591125    11.00000    0.08470    0.11014 =
         0.11803    0.03045    0.02513   -0.02857
AFIX  43
H14   2    0.582042    0.552927    0.592809    11.00000   -1.20000
AFIX   0
C6    1    0.331652    0.283853    1.056088    11.00000    0.08551    0.14572 =
         0.06214    0.01852    0.02605   -0.02089
AFIX  43
H6    2    0.308402    0.267806    1.102818    11.00000   -1.20000
AFIX   0
PART 1
F8    3    0.320552    0.482498    0.736878    31.00000    0.18820    0.12450 =
         0.16176   -0.00573    0.03109    0.04836
PART 0
C13   1    0.597718    0.474877    0.528137    11.00000    0.08609    0.14130 =
         0.11647    0.03918    0.03703   -0.02476
AFIX  43
H13   2    0.623187    0.492026    0.485609    11.00000   -1.20000
AFIX   0
C32   1    0.192757    0.088912    0.393999    11.00000    0.12150    0.08129 =
         0.09718    0.00187    0.01669   -0.01697
AFIX  43
H32   2    0.208337    0.048912    0.390059    11.00000   -1.20000
AFIX   0
C31   1    0.153500    0.102851    0.460196    11.00000    0.12614    0.11468 =
         0.07884    0.00488    0.02138   -0.05213
AFIX  43
H31   2    0.142689    0.071919    0.502737    11.00000   -1.20000
AFIX   0
C8    1    0.410927    0.229862    0.851018    11.00000    0.11531    0.08930 =
         0.08877    0.00043    0.03068   -0.01476
AFIX 137
H8A   2    0.382338    0.231231    0.782881    11.00000   -1.50000
H8B   2    0.413446    0.188249    0.877041    11.00000   -1.50000
H8C   2    0.453675    0.243580    0.846414    11.00000   -1.50000
AFIX   0
C12   1    0.586150    0.413657    0.524649    11.00000    0.08076    0.14727 =
         0.10948    0.03248    0.04421   -0.00024
AFIX  43
H12   2    0.604052    0.388019    0.481299    11.00000   -1.20000
AFIX   0
C15   1    0.509756    0.526851    0.722778    11.00000    0.10971    0.08682 =
         0.12844    0.00638    0.02650   -0.01877
AFIX 137
H15A  2    0.463199    0.522062    0.709358    11.00000   -1.50000
H15B  2    0.520222    0.569077    0.711010    11.00000   -1.50000
H15C  2    0.528494    0.515836    0.794058    11.00000   -1.50000
AFIX   0
C17   1    0.537436    0.352688    1.023085    11.00000    0.08338    0.14951 =
         0.08257    0.02352   -0.00377   -0.02605
AFIX 137
H17A  2    0.583174    0.343592    1.044848    11.00000   -1.50000
H17B  2    0.512567    0.316311    1.030065    11.00000   -1.50000
H17C  2    0.526269    0.385055    1.066109    11.00000   -1.50000
AFIX   0
PART 1
F7    3    0.221275    0.595661    0.673370    31.00000    0.12496    0.11350 =
         0.13859   -0.00185    0.03828    0.03650
F9    3    0.283041    0.544074    0.829566    31.00000    0.17392    0.13480 =
         0.17052   -0.03813    0.04120    0.01862
PART 0
C23   1   -0.038505    0.422153    0.421048    11.00000    0.08481    0.15372 =
         0.08699   -0.00787    0.01942    0.03805
C22   1    0.015541    0.418840    0.382742    11.00000    0.08493    0.14446 =
         0.07056   -0.00267    0.01676    0.04671
C5    1    0.341448    0.343604    1.052284    11.00000    0.11001    0.15070 =
         0.06755    0.00011    0.04466    0.00077
AFIX  43
H5    2    0.327761    0.369301    1.100219    11.00000   -1.20000
AFIX   0
C24   1   -0.077069    0.472426    0.402420    11.00000    0.09927    0.15472 =
         0.10272   -0.00878    0.02867    0.05300
AFIX  43
H24   2   -0.115031    0.474278    0.427880    11.00000   -1.20000
AFIX   0
C16   1    0.534932    0.323485    0.584430    11.00000    0.11683    0.11506 =
         0.11178    0.01091    0.05437    0.00519
AFIX 137
H16A  2    0.550624    0.306600    0.653143    11.00000   -1.50000
H16B  2    0.557193    0.304100    0.536348    11.00000   -1.50000
H16C  2    0.488870    0.316057    0.562334    11.00000   -1.50000
AFIX   0
N7    5    0.032416    0.467673    0.329369    11.00000    0.13101    0.16389 =
         0.09233    0.02379    0.04781    0.06590
C9    1    0.379135    0.435238    0.974995    11.00000    0.16481    0.11797 =
         0.10504   -0.01777    0.06070    0.00708
AFIX 137
H9A   2    0.424527    0.444711    0.981640    11.00000   -1.50000
H9B   2    0.363675    0.454713    1.030752    11.00000   -1.50000
H9C   2    0.354632    0.450236    0.908982    11.00000   -1.50000
AFIX   0
C28   1   -0.055584    0.367650    0.476610    11.00000    0.08959    0.18340 =
         0.12561    0.00407    0.03630    0.01028
AFIX 137
H28A  2   -0.047673    0.330820    0.440465    11.00000   -1.50000
H28B  2   -0.100896    0.369582    0.479032    11.00000   -1.50000
H28C  2   -0.029329    0.366985    0.546589    11.00000   -1.50000
AFIX   0
PART 1
C36   1    0.023153    0.186092    0.238781    21.00000    0.10128    0.08079 =
         0.12172   -0.01088   -0.03360   -0.00550
AFIX 137
H36A  2    0.049504    0.189331    0.187763    21.00000   -1.50000
H36B  2   -0.021222    0.177569    0.204126    21.00000   -1.50000
H36C  2    0.039353    0.153180    0.286630    21.00000   -1.50000
AFIX   0
PART 0
C35   1    0.086613    0.174676    0.537707    11.00000    0.13582    0.16001 =
         0.09388   -0.01992    0.06651   -0.05935
AFIX 137
H35A  2    0.107834    0.204194    0.588721    11.00000   -1.50000
H35B  2    0.077332    0.137813    0.572537    11.00000   -1.50000
H35C  2    0.046573    0.191918    0.498223    11.00000   -1.50000
AFIX   0
C18   1    0.659743    0.414602    0.902268    11.00000    0.08078    0.09868 =
         0.16175    0.03759    0.01405    0.00099
PART 1
F11   3    0.289568    0.529080    0.595690    31.00000    0.17178    0.13997 =
         0.14282    0.00617    0.07266   -0.01416
PART 0
C25   1   -0.060962    0.519805    0.347333    11.00000    0.12547    0.17396 =
         0.10225   -0.00772    0.02483    0.07635
AFIX  43
H25   2   -0.087934    0.554345    0.333984    11.00000   -1.20000
AFIX   0
PART 1
N10   5   -0.060619    0.292459    0.241371    21.00000    0.08393    0.10649 =
         0.09881   -0.02424   -0.01214    0.00532
F12   3    0.334859    0.589229    0.728165    31.00000    0.24367    0.20508 =
         0.24289   -0.01114    0.05580   -0.09510
PART 0
C26   1   -0.005454    0.517440    0.311086    11.00000    0.15084    0.16334 =
         0.11006    0.03131    0.03682    0.07500
AFIX  43
H26   2    0.006128    0.550513    0.273541    11.00000   -1.20000
AFIX   0
C19   1    0.728082    0.430820    0.924690    11.00000    0.07803    0.15761 =
         0.22659    0.06311    0.02100    0.00171
AFIX 137
H19A  2    0.732509    0.474498    0.915339    11.00000   -1.50000
H19B  2    0.749421    0.408879    0.878003    11.00000   -1.50000
H19C  2    0.747774    0.419871    0.995642    11.00000   -1.50000
AFIX   0
C27   1    0.092389    0.466743    0.291379    11.00000    0.15518    0.16819 =
         0.12697    0.04162    0.07169    0.06327
AFIX 137
H27A  2    0.128772    0.459447    0.348856    11.00000   -1.50000
H27B  2    0.097915    0.505787    0.259611    11.00000   -1.50000
H27C  2    0.090101    0.434379    0.240574    11.00000   -1.50000
AFIX   0
PART 1
C37   1   -0.111181    0.308348    0.207085    21.00000    0.09285    0.15141 =
         0.11828   -0.03871   -0.02347    0.03990
C38   1   -0.178835    0.324397    0.170820    21.00000    0.12112    0.19687 =
         0.18859   -0.02972   -0.02042    0.07054
AFIX 137
H38A  2   -0.186030    0.339307    0.100192    21.00000   -1.50000
H38B  2   -0.190246    0.356061    0.214906    21.00000   -1.50000
H38C  2   -0.205408    0.288541    0.173143    21.00000   -1.50000
AFIX   0
PART 2
N10A  5   -0.044764    0.329644    0.219571   -21.00000    0.08524    0.15425 =
         0.08463   -0.01791   -0.00861    0.02654
C37A  1   -0.083152    0.360739    0.175133   -21.00000    0.11717    0.18390 =
         0.11515   -0.03154   -0.01907    0.03116
C38A  1   -0.140094    0.395740    0.132146   -21.00000    0.14181    0.18959 =
         0.16393   -0.00504    0.01530    0.04825
AFIX 137
H38D  2   -0.130104    0.425724    0.083984   -21.00000   -1.50000
H38E  2   -0.154822    0.416519    0.187431   -21.00000   -1.50000
H38F  2   -0.173790    0.368601    0.096007   -21.00000   -1.50000
AFIX   0

PART -2
P3    7   -0.008666    0.490617   -0.003070    10.25000    0.11061    0.11147 =
         0.06902    0.00046    0.02573    0.04323
F16   3    0.067347    0.495843    0.040530    10.25000    0.10736    0.09834 =
         0.08363    0.00282    0.01272    0.05445
F17   3   -0.011186    0.438248    0.080265    10.25000    0.11645    0.10484 =
         0.08975    0.00812    0.02650    0.03685
F18   3   -0.085571    0.482659   -0.046380    10.25000    0.12695    0.09888 =
         0.09297   -0.00092    0.00862    0.04225
F15   3   -0.008588    0.543122   -0.087134    10.25000    0.14080    0.09825 =
         0.07436    0.00779    0.01476    0.04053
F14   3    0.000992    0.436943   -0.080275    10.25000    0.13233    0.09412 =
         0.09172   -0.00748    0.02747    0.01977
F13   3   -0.020463    0.542146    0.076522    10.25000    0.11231    0.10781 =
         0.08008   -0.01480    0.01567    0.04720

PART 2
F9A   3    0.310881    0.560621    0.809537   -31.00000    0.23151    0.16007 =
         0.18153   -0.05353    0.07195   -0.02112
F12A  3    0.326941    0.587603    0.656623   -31.00000    0.21522    0.15184 =
         0.24094   -0.00665    0.13795   -0.05081
F7A   3    0.242289    0.590638    0.696941   -31.00000    0.21349    0.17427 =
         0.20873   -0.01168    0.01768    0.08970
F11A  3    0.244499    0.524459    0.581358   -31.00000    0.18496    0.11587 =
         0.18853   -0.02696    0.02314    0.02033
F10A  3    0.239758    0.499675    0.739283   -31.00000    0.24520    0.25204 =
         0.22959    0.03148    0.06852   -0.12866
F8A   3    0.335817    0.493715    0.699304   -31.00000    0.13921    0.13526 =
         0.19220   -0.01990    0.07633    0.01130
PD2A  8    0.034937    0.293729    0.306559   -21.00000    0.05868    0.10738 =
         0.05907   -0.00852    0.00564    0.00722
C36A  1    0.021609    0.212900    0.227889   -21.00000    0.08726    0.10118 =
         0.08788   -0.01019   -0.00398   -0.00115
AFIX 137
H36D  2    0.061888    0.200360    0.210931   -21.00000   -1.50000
H36E  2   -0.011186    0.218017    0.164617   -21.00000   -1.50000
H36F  2    0.007784    0.181866    0.270690   -21.00000   -1.50000
AFIX   0

PART -3
P4    7   -0.077908    0.425114   -0.012280    10.25000    0.15353    0.20066 =
         0.16662    0.03232    0.03813    0.09353
F24   3   -0.133118    0.452470   -0.098753    10.25000    0.17351    0.21441 =
         0.26508    0.02540    0.07395    0.00634
F19   3   -0.037742    0.412920   -0.097282    10.25000    0.17021    0.17511 =
         0.13916    0.02050    0.04444    0.05581
F22   3   -0.023642    0.397857    0.075446    10.25000    0.22932    0.25059 =
         0.24936    0.00654    0.05440    0.08752
F20   3   -0.122351    0.439088    0.068636    10.25000    0.14528    0.18270 =
         0.20989   -0.02318    0.03532    0.00748
F21   3   -0.048192    0.491961    0.006548    10.25000    0.18041    0.30532 =
         0.26636   -0.03060    0.06672   -0.00216
F23   3   -0.111899    0.360033   -0.035208    10.25000    0.28831    0.28438 =
         0.29491    0.01413    0.10084    0.03603
HKLF 4


REM  22ma010_er-0292_a.res in P2(1)/c
REM wR2 = 0.1972, GooF = S = 1.068, Restrained GooF = 1.114 for all data
REM R1 = 0.0604 for 10885 Fo > 4sig(Fo) and 0.0662 for all 12833 data
REM 864 parameters refined using 480 restraints

END

WGHT      0.1294      2.2734

REM Highest difference peak  0.992,  deepest hole -0.943,  1-sigma level  0.093
Q1    1   0.5221  0.3535  0.8262  11.00000  0.05    0.99
Q2    1  -0.1049  0.3077 -0.0936  11.00000  0.05    0.79
Q3    1  -0.0438  0.4567  0.0154  11.00000  0.05    0.72
Q4    1   0.0141  0.2627  0.3786  11.00000  0.05    0.59
Q5    1   0.4566  0.3606  0.8610  11.00000  0.05    0.57
Q6    1  -0.0642  0.3644  0.0181  11.00000  0.05    0.57
Q7    1  -0.0367  0.5342 -0.0529  11.00000  0.05    0.56
Q8    1   0.2961  0.3588  0.2653  11.00000  0.05    0.54
Q9    1  -0.1172  0.4566 -0.0469  11.00000  0.05    0.47
Q10   1   0.0437  0.3345  0.4317  11.00000  0.05    0.47
Q11   1   0.1259  0.3751  0.5476  11.00000  0.05    0.44
Q12   1   0.2192  0.4136  0.2738  11.00000  0.05    0.44
Q13   1   0.0006  0.3763  0.4230  11.00000  0.05    0.44
Q14   1  -0.1421  0.3567 -0.0589  11.00000  0.05    0.44
Q15   1  -0.2179  0.2611  0.1558  11.00000  0.05    0.43
Q16   1   0.2384  0.4157  0.1702  11.00000  0.05    0.40
Q17   1   0.2489  0.4791  0.2766  11.00000  0.05    0.39
Q18   1   0.7325  0.4015  0.8371  11.00000  0.05    0.38
Q19   1   0.3615  0.5205  0.7813  11.00000  0.05    0.38
Q20   1   0.5626  0.4220  0.8365  11.00000  0.05    0.37
;
_shelx_res_checksum              67633
_shelx_fab_file                  
;
-26 0 2 0.5486 0.3797
-26 0 4 0.0023 -0.4827
-26 0 6 -0.2831 0.4142
-26 1 1 -0.0889 -0.7823
-26 1 2 0.5054 0.0803
-26 1 3 0.0728 1.1785
-26 1 4 0.2942 -0.1393
-26 1 5 -0.0606 0.4725
-26 1 6 -0.3697 -0.3858
-26 1 7 0.1678 -1.1019
-26 2 1 0.3258 -1.0258
-26 2 2 -0.1918 -0.4046
-26 2 3 0.0711 -0.1842
-26 2 4 0.1363 0.3066
-26 2 5 -0.3994 0.4355
-26 2 6 0.1645 0.0781
-26 2 7 -0.3407 -0.2282
-26 3 1 0.2526 0.3230
-26 3 2 -0.0847 -0.0667
-26 3 3 0.3813 -0.6694
-26 3 4 -0.2166 -0.2219
-26 3 5 -0.0590 -0.1875
-26 3 6 0.4812 0.3083
-26 3 7 0.5538 0.8317
-26 4 1 -0.1002 0.6417
-26 4 2 -0.0902 0.2557
-26 4 3 -0.0603 0.1810
-26 4 4 -0.1098 0.0050
-26 4 5 0.3706 -0.4240
-26 4 6 0.1171 -0.2900
-26 4 7 0.8776 0.2355
-26 5 1 -0.2599 -0.1721
-26 5 2 0.2768 -0.0239
-26 5 3 -0.5022 0.4129
-26 5 4 -0.1950 0.3194
-26 5 5 -0.2069 -0.1578
-26 5 6 -0.0025 -0.0025
-26 6 2 0.2580 -0.2626
-26 6 3 -0.0210 -0.2979
-26 6 4 -0.1714 -0.1019
-26 6 5 0.0629 0.4803
-26 7 3 0.2879 -0.4121
-26 7 4 -0.2704 -0.3218
-25 0 2 -0.1464 -0.2966
-25 0 4 -0.5113 0.8477
-25 0 6 0.0554 -0.2772
-25 0 8 -0.0448 -0.7508
-25 1 1 -0.3534 0.7699
-25 1 2 0.4114 -0.3140
-25 1 3 0.0819 -0.7862
-25 1 4 0.2051 0.2070
-25 1 5 0.2370 -0.5231
-25 1 6 -0.2082 0.3731
-25 1 7 -0.0447 1.1874
-25 1 8 0.1699 0.0447
-25 1 9 0.6627 0.2640
-25 2 1 -0.0726 0.8988
-25 2 2 -0.2084 0.2587
-25 2 3 0.0184 0.0869
-25 2 4 0.7212 -0.4250
-25 2 5 -0.1223 -0.4392
-25 2 6 -0.4188 0.0496
-25 2 7 0.3638 0.0491
-25 2 8 0.4952 0.4573
-25 2 9 0.3318 0.5850
-25 3 1 0.4255 -0.3546
-25 3 2 0.2690 0.3151
-25 3 3 -0.0155 0.5525
-25 3 4 -0.0762 0.1661
-25 3 5 -0.4328 0.1640
-25 3 6 0.2025 -0.3494
-25 3 7 -0.2020 -0.7031
-25 3 8 0.7607 0.0960
-25 3 9 -0.1872 -0.1473
-25 4 1 -0.1126 -0.7093
-25 4 2 0.1308 -0.1999
-25 4 3 0.7494 0.0251
-25 4 4 -0.2487 -0.0058
-25 4 5 0.0294 0.5382
-25 4 6 0.2684 0.0662
-25 4 7 0.5020 -0.0666
-25 4 8 0.1177 0.0400
-25 4 9 -0.4425 -0.2260
-25 5 1 -0.1107 0.1104
-25 5 2 -0.4196 0.0285
-25 5 3 -0.0029 -0.4769
-25 5 4 0.1017 -0.2584
-25 5 5 0.2813 -0.0023
-25 5 6 0.1213 0.0269
-25 5 7 0.7307 0.5368
-25 5 8 -0.5270 0.0541
-25 6 1 0.2123 0.2521
-25 6 2 0.3747 0.3436
-25 6 3 -0.5922 0.2757
-25 6 4 -0.0268 0.0732
-25 6 5 -0.4432 -0.6484
-25 6 6 0.0850 -0.1630
-25 6 7 -0.1464 -0.0452
-25 6 8 -0.4036 0.1522
-25 7 1 0.0839 -0.1911
-25 7 2 0.5073 -0.1997
-25 7 3 0.2091 0.4400
-25 7 4 0.0050 0.2912
-25 7 5 0.0910 0.0815
-25 7 6 -0.2962 0.0846
-25 7 7 -0.4935 -0.5121
-25 8 1 -0.3107 -0.1817
-25 8 2 -0.5120 -0.4609
-25 8 3 0.5277 -0.2797
-25 8 4 -0.1680 -0.0934
-25 8 5 0.3624 0.4558
-25 8 6 0.3123 0.0900
-25 8 7 -0.1762 0.2126
-25 9 1 0.0305 0.2912
-25 9 2 0.0530 0.1599
-25 9 3 -0.5397 -0.3008
-25 9 4 -0.4196 -0.3270
-25 9 5 -0.1851 -0.3775
-25 9 6 0.1582 0.1168
-25 10 2 0.6255 0.3852
-25 10 3 -0.3078 0.1479
-25 10 4 -0.1591 0.1608
-24 0 2 -0.8841 0.6657
-24 0 4 -0.1092 -0.9131
-24 0 6 -0.0431 0.0444
-24 0 8 -0.4065 0.5923
-24 0 10 0.7182 -0.4247
-24 1 1 -0.0251 -0.8630
-24 1 2 0.3897 0.5578
-24 1 3 -0.1452 0.8839
-24 1 4 -0.8033 0.0972
-24 1 5 -0.0313 0.6909
-24 1 6 -0.2727 -0.3883
-24 1 7 -0.4333 -1.2650
-24 1 8 0.2816 0.1023
-24 1 9 0.1086 -0.4948
-24 1 10 0.1069 0.2378
-24 2 1 -0.4734 -1.0018
-24 2 2 0.2216 -0.5586
-24 2 3 0.1575 0.0247
-24 2 4 0.1102 0.5450
-24 2 5 0.3637 0.6463
-24 2 6 -0.2266 0.0207
-24 2 7 -0.1607 -0.0199
-24 2 8 -0.2228 -0.5993
-24 2 9 0.5414 -0.3300
-24 2 10 0.0941 0.1327
-24 3 1 0.2240 0.4653
-24 3 2 -0.5168 -0.3794
-24 3 3 -0.4295 -0.6660
-24 3 4 0.9034 -0.2558
-24 3 5 0.2940 -0.2960
-24 3 6 -0.2594 0.4985
-24 3 7 0.0979 0.6792
-24 3 8 0.2118 -0.0170
-24 3 9 0.3012 0.2199
-24 3 10 -0.0357 -0.1852
-24 4 1 0.1435 0.8835
-24 4 2 0.1948 0.2395
-24 4 3 0.1444 0.1324
-24 4 4 -0.1130 0.0031
-24 4 5 -0.5677 -0.5136
-24 4 6 0.3513 -0.1072
-24 4 7 0.0642 0.0636
-24 4 8 0.8589 0.2719
-24 4 9 0.3296 0.3116
-24 4 10 -0.1293 0.3325
-24 5 1 -0.2737 -0.0950
-24 5 2 0.0782 -0.0581
-24 5 3 0.6911 0.5393
-24 5 4 -0.2225 0.3773
-24 5 5 -0.0220 0.1282
-24 5 6 -0.0156 -0.0591
-24 5 7 0.2538 -0.4222
-24 5 8 0.6655 -0.2526
-24 5 9 0.1162 0.2559
-24 5 10 0.1708 0.0761
-24 6 1 -0.1670 -0.4244
-24 6 2 -0.1430 -0.2424
-24 6 3 -0.1490 -0.3670
-24 6 4 -0.0317 -0.1202
-24 6 5 0.4491 0.5813
-24 6 6 -0.1087 0.1517
-24 6 7 0.2664 0.0681
-24 6 8 -0.5665 -0.0675
-24 6 9 -0.1221 -0.3773
-24 7 1 0.4004 0.1943
-24 7 2 0.2030 0.2481
-24 7 3 -0.5009 -0.4150
-24 7 4 0.0877 -0.2158
-24 7 5 -0.3370 -0.2387
-24 7 6 0.1851 -0.1459
-24 7 7 0.2913 0.4431
-24 7 8 -0.4191 0.3683
-24 7 9 -0.4892 0.0185
-24 8 1 0.1906 0.1561
-24 8 2 0.0954 0.4317
-24 8 3 0.2992 0.2880
-24 8 4 0.3813 0.1574
-24 8 5 -0.0560 -0.3496
-24 8 6 0.0041 -0.2593
-24 8 7 0.0048 -0.1043
-24 8 8 0.6645 0.2181
-24 8 9 -0.3627 0.3480
-24 9 1 -0.4685 -0.3804
-24 9 2 -0.5718 -0.3288
-24 9 3 0.5475 0.3394
-24 9 4 0.3338 0.1513
-24 9 5 0.1306 0.3945
-24 9 6 0.0935 -0.0367
-24 9 7 -0.2177 -0.4056
-24 9 8 -0.1756 -0.1182
-24 10 1 -0.0723 -0.0247
-24 10 2 0.3786 -0.1943
-24 10 3 0.0930 -0.2920
-24 10 4 -0.7957 -0.1466
-24 10 5 -0.0234 0.0579
-24 10 6 0.0730 0.2491
-24 10 7 0.0961 0.1299
-24 11 1 0.2051 0.2681
-24 11 2 0.9027 0.3299
-24 11 3 -0.2719 -0.0265
-24 11 4 -0.0975 -0.2338
-24 11 5 -0.0742 -0.2505
-24 11 6 -0.2304 0.0027
-24 12 2 -0.3272 -0.1980
-24 12 3 -0.4182 0.3518
-24 12 4 0.3062 0.2356
-24 12 5 0.3038 -0.0813
-23 0 2 -0.3768 -0.9927
-23 0 4 0.5402 0.5570
-23 0 6 0.5213 -0.1501
-23 0 8 -0.4181 -1.0135
-23 0 10 -0.1666 0.4699
-23 1 1 0.2382 0.9842
-23 1 2 -0.4850 -0.3544
-23 1 3 -0.2226 -1.0367
-23 1 4 -0.1653 -0.1432
-23 1 5 -0.0414 -1.1543
-23 1 6 -0.0426 0.3541
-23 1 7 -0.0260 1.1097
-23 1 8 -0.2857 -0.2221
-23 1 9 -0.2566 0.6657
-23 1 10 0.8192 -0.4729
-23 1 11 0.0224 -0.8031
-23 2 1 -0.1997 1.0702
-23 2 2 0.3689 0.6664
-23 2 3 -0.1213 0.0654
-23 2 4 -0.8161 -0.4696
-23 2 5 -0.4413 -0.7013
-23 2 6 -0.1865 -0.0221
-23 2 7 -0.4168 -0.1589
-23 2 8 -0.0845 0.6964
-23 2 9 0.6483 0.2199
-23 2 10 0.4025 -0.0582
-23 2 11 -0.0065 0.0105
-23 3 1 -0.0285 -0.6629
-23 3 2 -0.0277 0.3683
-23 3 3 0.0909 0.6049
-23 3 4 0.0774 0.2814
-23 3 5 0.1517 0.5211
-23 3 6 -0.3678 -0.5410
-23 3 7 -0.2562 -0.6269
-23 3 8 -0.2506 -0.1792
-23 3 9 0.0988 -0.3286
-23 3 10 -0.0127 0.3301
-23 3 11 0.4127 0.8164
-23 4 1 0.1830 -0.8915
-23 4 2 -0.0527 -0.2005
-23 4 3 -0.2169 -0.1882
-23 4 4 0.5851 -0.0132
-23 4 5 0.5618 0.5287
-23 4 6 -0.1347 0.1445
-23 4 7 -0.1029 -0.1348
-23 4 8 -0.2823 -0.1785
-23 4 9 -0.3020 -0.4287
-23 4 10 -0.2704 -0.0671
-23 4 11 -0.0602 0.1310
-23 5 1 0.0561 0.4338
-23 5 2 -0.2065 0.0229
-23 5 3 0.0747 -0.4387
-23 5 4 0.1265 -0.3286
-23 5 5 -0.3992 -0.0840
-23 5 6 0.4390 0.0609
-23 5 7 0.2357 0.4596
-23 5 8 0.6508 0.2899
-23 5 9 0.2025 0.0186
-23 5 10 -0.1136 0.0025
-23 5 11 -0.2690 -0.3301
-23 6 1 -0.4020 0.4097
-23 6 2 0.1621 0.3110
-23 6 3 0.1529 0.3833
-23 6 4 -0.4908 0.1678
-23 6 5 0.0246 -0.5009
-23 6 6 0.0317 -0.1115
-23 6 7 0.1403 -0.0286
-23 6 8 0.9221 -0.0725
-23 6 9 0.4289 0.6286
-23 6 10 0.1995 0.1096
-23 7 1 -0.2043 -0.3204
-23 7 2 0.1161 -0.3393
-23 7 3 -0.0164 0.4905
-23 7 4 -0.1869 0.1570
-23 7 5 0.1713 0.2693
-23 7 6 -0.3232 0.3014
-23 7 7 -0.0538 -0.5895
-23 7 8 -0.4979 -0.2326
-23 7 9 0.1917 -0.0853
-23 7 10 0.3255 0.1555
-23 8 1 0.8816 -0.0777
-23 8 2 -0.0074 -0.3679
-23 8 3 -0.4230 -0.3890
-23 8 4 0.1528 -0.0651
-23 8 5 -0.1779 0.3677
-23 8 6 -0.0118 0.2235
-23 8 7 0.2179 0.2583
-23 8 8 -0.4504 -0.1167
-23 8 9 -0.1405 -0.2512
-23 8 10 -0.0952 -0.0344
-23 9 1 0.0672 0.2694
-23 9 2 -0.2262 0.3490
-23 9 3 -0.2368 -0.2450
-23 9 4 0.4134 -0.1381
-23 9 5 0.1496 -0.3587
-23 9 6 0.3080 -0.1196
-23 9 7 0.0129 0.4005
-23 9 8 0.8339 0.2440
-23 9 9 -0.4677 0.3315
-23 10 1 -0.6647 0.0211
-23 10 2 -0.6213 0.0516
-23 10 3 0.2273 0.2696
-23 10 4 0.3111 0.2592
-23 10 5 0.4229 -0.1028
-23 10 6 0.0833 -0.2073
-23 10 7 -0.1561 -0.3288
-23 10 8 -0.4080 0.1107
-23 10 9 0.1104 -0.0534
-23 11 1 0.0141 -0.1556
-23 11 2 0.0606 -0.1230
-23 11 3 0.9317 -0.1035
-23 11 4 -0.3116 0.1978
-23 11 5 -0.4490 0.3327
-23 11 6 -0.0102 0.0248
-23 11 7 0.2818 0.0272
-23 11 8 -0.9233 -0.3892
-23 12 1 -0.0583 0.1691
-23 12 2 0.9290 0.1082
-23 12 3 -0.2981 -0.1552
-23 12 4 0.3122 -0.2832
-23 12 5 -0.0240 -0.0031
-23 12 6 -0.1957 0.1356
-23 12 7 -0.0766 0.2489
-23 13 1 -0.1871 -0.0097
-23 13 2 -0.0130 0.0955
-23 13 3 -0.3951 0.1500
-23 13 4 -0.2813 -0.0097
-23 13 5 0.5538 -0.0682
-23 13 6 0.1121 -0.2533
-23 14 2 -0.4266 -0.1534
-23 14 3 0.3274 0.0777
-23 14 4 -0.0589 0.1566
-23 14 5 -0.5048 0.0982
-22 0 2 0.2110 0.8506
-22 0 4 0.1068 -0.5942
-22 0 6 0.3126 0.1758
-22 0 8 -0.1293 1.4516
-22 0 10 -0.5426 -0.0364
-22 0 12 0.4079 -0.8816
-22 1 1 0.0452 -1.3692
-22 1 2 -0.4729 0.2455
-22 1 3 0.3466 1.0211
-22 1 4 0.3800 -0.1002
-22 1 5 0.1702 1.4684
-22 1 6 0.3038 -0.6192
-22 1 7 0.0379 -0.7690
-22 1 8 0.0104 0.0443
-22 1 9 -0.5466 -0.6650
-22 1 10 -0.0423 0.5189
-22 1 11 0.3183 0.8873
-22 1 12 -0.2806 0.1777
-22 2 1 -0.3126 -1.2139
-22 2 2 0.1490 -0.6946
-22 2 3 0.0498 -0.2971
-22 2 4 0.0453 0.5634
-22 2 5 0.0830 0.4586
-22 2 6 -0.1849 0.1260
-22 2 7 0.0796 0.0373
-22 2 8 -0.1248 -0.8710
-22 2 9 -0.2132 -0.1940
-22 2 10 0.4276 -0.1341
-22 2 11 -0.0561 0.1165
-22 2 12 -0.1331 0.6927
-22 3 1 0.1146 0.7388
-22 3 2 0.1262 -0.4195
-22 3 3 -0.4990 -0.5969
-22 3 4 -0.5658 -0.4363
-22 3 5 -0.4829 -0.6923
-22 3 6 0.0052 0.5854
-22 3 7 0.0078 0.6040
-22 3 8 -0.1464 0.2093
-22 3 9 0.6547 0.2767
-22 3 10 0.5489 -0.4516
-22 3 11 -0.4152 -0.5578
-22 3 12 -0.1665 -0.2759
-22 4 1 0.3494 0.6589
-22 4 2 -0.0516 0.2497
-22 4 3 -0.0957 0.1735
-22 4 4 -0.3148 -0.0862
-22 4 5 -0.2062 -0.5923
-22 4 6 -0.1393 -0.1878
-22 4 7 -0.2702 0.1128
-22 4 8 0.0119 0.1793
-22 4 9 0.3427 0.3415
-22 4 10 -0.3579 0.0618
-22 4 11 0.0039 -0.1667
-22 4 12 -0.2451 -0.0631
-22 5 1 -0.1422 -0.4072
-22 5 2 -0.1109 -0.0781
-22 5 3 0.6234 0.4508
-22 5 4 0.6025 0.3818
-22 5 5 0.1594 0.1169
-22 5 6 -0.3091 -0.0376
-22 5 7 -0.2794 -0.5641
-22 5 8 -0.2902 -0.3008
-22 5 9 -0.2833 -0.1550
-22 5 10 -0.3351 0.1263
-22 5 11 -0.1062 0.3204
-22 5 12 0.2549 0.4457
-22 6 1 0.2414 -0.1914
-22 6 2 0.0097 -0.2771
-22 6 3 -0.1407 -0.4425
-22 6 4 0.3580 -0.1766
-22 6 5 0.1552 0.5465
-22 6 6 0.1781 0.0919
-22 6 7 0.0521 0.1968
-22 6 8 0.1856 0.0079
-22 6 9 -0.0827 -0.5744
-22 6 10 0.1712 -0.1223
-22 6 11 0.1724 0.2647
-22 7 1 -0.6631 0.3157
-22 7 2 0.4846 0.4019
-22 7 3 -0.1192 -0.4716
-22 7 4 -0.7625 -0.1826
-22 7 5 0.0935 -0.3486
-22 7 6 0.3900 -0.2832
-22 7 7 0.2849 0.5690
-22 7 8 0.5400 0.2343
-22 7 9 -0.1189 0.1994
-22 7 10 -0.0893 0.0108
-22 7 11 0.5697 -0.3883
-22 8 1 0.0948 0.1628
-22 8 2 0.1901 0.2874
-22 8 3 0.0146 0.4157
-22 8 4 -0.2082 0.1224
-22 8 5 -0.1004 -0.3073
-22 8 6 -0.2189 -0.1326
-22 8 7 0.2349 -0.3100
-22 8 8 -0.3857 0.0660
-22 8 9 -0.0521 0.2765
-22 8 10 -0.1227 0.2101
-22 8 11 -0.3224 -0.0664
-22 9 1 1.0527 -0.3216
-22 9 2 -0.0045 -0.2317
-22 9 3 -0.0066 0.2105
-22 9 4 -0.0078 0.0569
-22 9 5 -0.3840 0.5327
-22 9 6 -0.0822 0.1672
-22 9 7 -0.0470 -0.2004
-22 9 8 0.0413 -0.2166
-22 9 9 0.1185 -0.3086
-22 9 10 0.1686 -0.0076
-22 10 1 -0.0922 -0.0969
-22 10 2 -0.3030 -0.1059
-22 10 3 -0.6035 -0.1510
-22 10 4 0.1485 -0.2200
-22 10 5 0.1561 -0.0039
-22 10 6 0.1552 0.2399
-22 10 7 -0.1949 0.2037
-22 10 8 0.6728 0.0397
-22 10 9 0.1470 -0.0086
-22 10 10 -0.0041 -0.1430
-22 11 1 -0.4835 0.1796
-22 11 2 -0.4960 0.1818
-22 11 3 -0.2764 0.0066
-22 11 4 -0.1547 -0.0492
-22 11 5 0.7501 -0.2327
-22 11 6 0.1131 -0.0494
-22 11 7 -0.0564 -0.1872
-22 11 8 -0.9501 0.2111
-22 11 9 -0.1790 0.2101
-22 12 1 0.0619 -0.1711
-22 12 2 -0.2763 -0.0481
-22 12 3 0.5602 0.1501
-22 12 4 0.5419 0.2164
-22 12 5 -0.3956 0.1792
-22 12 6 -0.0682 0.0069
-22 12 7 0.0305 -0.0989
-22 12 8 -0.7526 -0.2911
-22 12 9 -0.4204 -0.0348
-22 13 1 -0.3436 0.0813
-22 13 2 0.5259 -0.1916
-22 13 3 -0.0510 -0.0978
-22 13 4 0.2815 0.0194
-22 13 5 0.0968 0.0099
-22 13 6 -0.0122 0.2629
-22 13 7 -0.1292 0.2900
-22 13 8 0.7092 -0.1719
-22 14 1 0.0198 0.2431
-22 14 2 -0.2695 0.1070
-22 14 3 0.2371 -0.0342
-22 14 4 -0.3164 -0.0901
-22 14 5 0.0132 -0.0826
-22 14 6 0.2692 -0.1359
-22 14 7 0.1790 0.0425
-22 15 1 0.4485 -0.1002
-22 15 2 -0.0397 0.0824
-22 15 3 -0.0249 -0.0250
-22 15 4 0.1247 0.2692
-22 15 5 0.0749 0.0989
-22 15 6 -0.4670 -0.2125
-22 16 3 0.1146 -0.1387
-21 0 2 0.0794 -0.6539
-21 0 4 0.2628 1.1752
-21 0 6 -0.2761 0.2314
-21 0 8 -0.1448 -1.3671
-21 0 10 -0.8095 -0.3569
-21 0 12 0.6432 0.7220
-21 1 1 0.3351 1.8622
-21 1 2 -0.0469 -0.3327
-21 1 3 -0.2751 -0.5441
-21 1 4 -0.2425 0.0909
-21 1 5 0.0450 -1.3900
-21 1 6 0.0727 0.6933
-21 1 7 0.0674 0.8947
-21 1 8 0.1544 0.3340
-21 1 9 -0.3129 0.7998
-21 1 10 -0.2529 -0.3679
-21 1 11 0.1501 -1.1614
-21 1 12 -0.3570 -0.2064
-21 1 13 0.1910 -0.5064
-21 2 1 -0.0478 1.1922
-21 2 2 -0.2342 0.6641
-21 2 3 0.4335 0.4780
-21 2 4 0.2087 -0.6208
-21 2 5 -0.0260 -0.4161
-21 2 6 0.1093 -0.3090
-21 2 7 -0.3130 0.0635
-21 2 8 0.0782 0.9010
-21 2 9 -0.1997 0.5150
-21 2 10 0.2156 0.2493
-21 2 11 0.4559 -0.0465
-21 2 12 -0.3149 -0.6468
-21 2 13 -0.3959 -0.6276
-21 3 1 -0.9710 -0.8403
-21 3 2 0.1111 0.4229
-21 3 3 0.5326 0.4251
-21 3 4 0.7053 0.5951
-21 3 5 0.3543 0.7601
-21 3 6 -0.5462 -0.6029
-21 3 7 -0.2053 -0.6407
-21 3 8 -0.2819 -0.3386
-21 3 9 0.0639 -0.3756
-21 3 10 0.7283 0.5056
-21 3 11 -0.0171 0.6187
-21 3 12 0.3803 0.2099
-21 3 13 -0.4793 0.1665
-21 4 1 0.3794 -0.7598
-21 4 2 0.2049 -0.3176
-21 4 3 -0.5474 -0.2009
-21 4 4 -0.4598 -0.0360
-21 4 5 -0.0216 0.5860
-21 4 6 0.2524 0.1618
-21 4 7 0.1142 -0.0048
-21 4 8 -0.2851 -0.1806
-21 4 9 0.1214 -0.4221
-21 4 10 0.3988 -0.1627
-21 4 11 0.1249 0.2691
-21 4 12 -0.0745 0.0128
-21 5 1 0.3908 0.3066
-21 5 2 -0.1814 0.1610
-21 5 3 -0.1109 -0.5424
-21 5 4 -0.6851 -0.3975
-21 5 5 -0.6498 -0.3254
-21 5 6 0.4344 -0.0235
-21 5 7 0.2359 0.5043
-21 5 8 -0.0500 0.3468
-21 5 9 0.2091 0.2100
-21 5 10 -0.5793 -0.1132
-21 5 11 -0.3838 -0.5026
-21 5 12 -0.2967 -0.1390
-21 6 1 -0.1516 0.1614
-21 6 2 -0.3525 0.2441
-21 6 3 0.5110 0.4993
-21 6 4 0.6059 0.2037
-21 6 5 -0.1184 -0.5215
-21 6 6 -0.5040 -0.1333
-21 6 7 -0.1440 -0.3000
-21 6 8 0.4041 -0.0389
-21 6 9 0.1612 0.5023
-21 6 10 -0.3980 0.1125
-21 6 11 -0.7652 -0.1487
-21 6 12 0.0523 -0.0431
-21 7 1 -0.4574 -0.4169
-21 7 2 0.3699 -0.4837
-21 7 3 0.2338 0.4589
-21 7 4 0.2224 0.0869
-21 7 5 0.4117 0.3718
-21 7 6 -0.2223 0.3265
-21 7 7 -0.3256 -0.5201
-21 7 8 0.3509 -0.1683
-21 7 9 0.3038 -0.2650
-21 7 10 0.3103 -0.2380
-21 7 11 0.2145 0.5288
-21 7 12 -0.1028 0.0391
-21 8 1 -0.4808 -0.1232
-21 8 2 0.1459 -0.3590
-21 8 3 -0.0194 -0.4703
-21 8 4 -0.0102 -0.1673
-21 8 5 0.0103 0.1772
-21 8 6 0.2622 0.1564
-21 8 7 0.2453 0.2982
-21 8 8 -0.2156 -0.0086
-21 8 9 -0.1151 -0.2748
-21 8 10 -0.1026 -0.1049
-21 8 11 0.4283 -0.2599
-21 9 1 0.6792 0.4409
-21 9 2 0.4676 0.2801
-21 9 3 -0.1370 -0.2224
-21 9 4 -0.1410 -0.0544
-21 9 5 0.0623 -0.4709
-21 9 6 0.2086 -0.2333
-21 9 7 0.4284 0.2968
-21 9 8 -0.4509 0.1255
-21 9 9 -0.7465 0.3247
-21 9 10 -0.1385 0.0211
-21 9 11 -0.3151 -0.1962
-21 10 1 0.7508 0.0368
-21 10 2 0.1754 0.0880
-21 10 3 0.2970 0.2404
-21 10 4 -0.1911 0.1647
-21 10 5 -0.4776 -0.0255
-21 10 6 0.2153 -0.1584
-21 10 7 0.0731 -0.0578
-21 10 8 0.5172 -0.0476
-21 10 9 -0.1424 -0.0307
-21 10 10 -0.2327 0.0451
-21 10 11 0.3564 0.1900
-21 11 1 -0.1902 -0.1761
-21 11 2 -0.1495 -0.2036
-21 11 3 -0.3308 -0.0424
-21 11 4 -0.4278 0.1257
-21 11 5 0.2239 0.1394
-21 11 6 -0.2736 0.0826
-21 11 7 -0.0279 0.1283
-21 11 8 0.6917 -0.1533
-21 11 9 0.4443 -0.3335
-21 11 10 0.0428 0.0373
-21 12 1 -0.2707 0.1534
-21 12 2 -0.2192 0.1968
-21 12 3 -0.2055 -0.1414
-21 12 4 -0.3397 -0.2402
-21 12 5 0.1942 -0.0499
-21 12 6 0.0960 0.0431
-21 12 7 -0.1330 0.0018
-21 12 8 -0.9124 0.1532
-21 12 9 -0.0056 0.0740
-21 12 10 0.3045 -0.0920
-21 13 1 0.2875 -0.0840
-21 13 2 -0.1439 0.1906
-21 13 3 -0.5645 0.0966
-21 13 4 0.8189 -0.0123
-21 13 5 -0.0958 0.0600
-21 13 6 -0.0727 -0.1239
-21 13 7 -0.3621 -0.1755
-21 13 8 -0.9811 0.0810
-21 13 9 -0.3473 0.0740
-21 14 1 -0.3108 -0.2636
-21 14 2 0.1618 -0.0869
-21 14 3 -0.0293 0.0582
-21 14 4 0.0555 0.0532
-21 14 5 0.1889 0.1638
-21 14 6 0.1491 0.1236
-21 14 7 -0.2179 0.0278
-21 14 8 0.4506 -0.1225
-21 15 1 -0.2009 0.1220
-21 15 2 -0.5997 -0.1145
-21 15 3 0.8412 0.0538
-21 15 4 0.0413 -0.1240
-21 15 5 -0.0843 -0.0592
-21 15 6 -0.0286 0.1993
-21 15 7 0.5220 0.0931
-21 15 8 0.4186 0.0772
-21 16 1 0.1305 0.1521
-21 16 2 -0.1909 0.1624
-21 16 3 0.0625 -0.0197
-21 16 4 -0.0721 0.0843
-21 16 5 0.3182 -0.0531
-21 16 6 -0.0288 -0.1055
-21 17 1 0.0323 -0.0671
-21 17 2 0.5052 -0.0742
-21 17 3 -0.3502 0.0167
-21 17 4 -0.1135 0.1312
-21 17 5 -0.1232 0.1020
-20 0 2 0.3443 0.8747
-20 0 4 0.3196 -1.4481
-20 0 6 0.8315 -0.5641
-20 0 8 -0.7421 0.8526
-20 0 10 0.2111 0.2126
-20 0 12 0.8625 -1.0664
-20 1 1 0.0908 -1.8650
-20 1 2 -0.6371 0.7032
-20 1 3 -0.2645 0.2134
-20 1 4 0.2210 0.2739
-20 1 5 0.5904 1.5882
-20 1 6 0.2072 -0.5846
-20 1 7 -0.0518 -1.0655
-20 1 8 -0.6382 -0.2902
-20 1 9 -0.0715 -1.4576
-20 1 10 -0.8945 0.2260
-20 1 11 -0.1657 0.7993
-20 1 12 0.6561 0.1357
-20 1 13 0.2637 0.6861
-20 2 1 0.4025 -1.0030
-20 2 2 -0.3236 -0.8242
-20 2 3 -0.6017 -0.2249
-20 2 4 -0.8073 0.6816
-20 2 5 0.1676 0.6232
-20 2 6 0.1605 0.5054
-20 2 7 0.0535 0.0931
-20 2 8 0.4990 -0.8499
-20 2 9 -0.8441 -0.4826
-20 2 10 -0.8619 -0.3302
-20 2 11 0.4228 -0.1147
-20 2 12 -0.5665 0.6708
-20 2 13 0.3380 0.2595
-20 3 1 -0.2317 1.0755
-20 3 2 0.0433 -0.3438
-20 3 3 -0.1547 -0.3817
-20 3 4 0.4407 -0.5829
-20 3 5 -0.6717 -0.8997
-20 3 6 -0.1905 0.6387
-20 3 7 0.4678 0.6009
-20 3 8 -0.0581 0.4225
-20 3 9 -0.1469 0.6229
-20 3 10 0.4264 -0.5023
-20 3 11 -0.2500 -0.5595
-20 3 12 -0.2433 -0.2372
-20 3 13 -0.2391 -0.4509
-20 4 1 -0.8219 0.7714
-20 4 2 0.0057 0.3177
-20 4 3 0.4509 0.3653
-20 4 4 1.0507 -0.0228
-20 4 5 0.4311 -0.4233
-20 4 6 -0.9058 -0.1925
-20 4 7 -0.4480 -0.0462
-20 4 8 0.1697 0.2424
-20 4 9 0.4065 0.4183
-20 4 10 0.9090 0.2317
-20 4 11 -0.1075 -0.2648
-20 4 12 0.0382 -0.2273
-20 4 13 -0.1327 -0.3388
-20 5 1 0.0341 -0.2941
-20 5 2 -0.2708 -0.2762
-20 5 3 0.4341 0.5236
-20 5 4 -0.2423 0.4435
-20 5 5 0.1612 0.4173
-20 5 6 -0.0105 0.0398
-20 5 7 -0.5359 -0.3830
-20 5 8 -0.2737 -0.3759
-20 5 9 0.2289 -0.1648
-20 5 10 0.1587 0.1194
-20 5 11 0.7393 0.5180
-20 5 12 0.0115 0.1036
-20 5 13 -0.2324 -0.0858
-20 6 1 0.8051 -0.1079
-20 6 2 -0.5934 -0.0573
-20 6 3 -0.3525 -0.6502
-20 6 4 -0.3064 -0.1819
-20 6 5 -0.5705 0.4173
-20 6 6 0.5714 0.1000
-20 6 7 0.1964 0.3054
-20 6 8 -0.6813 0.0225
-20 6 9 -0.2970 -0.4327
-20 6 10 -0.1140 0.0188
-20 6 11 0.1154 0.0017
-20 6 12 0.0985 0.1343
-20 6 13 -0.2172 0.2606
-20 7 1 -0.0967 0.4228
-20 7 2 0.4399 0.4835
-20 7 3 -0.3105 -0.3743
-20 7 4 -0.3573 -0.0460
-20 7 5 0.1309 -0.4287
-20 7 6 0.0552 -0.4145
-20 7 7 0.1169 0.4741
-20 7 8 0.5289 0.1591
-20 7 9 -0.0366 0.3155
-20 7 10 -0.1720 0.1982
-20 7 11 -0.4723 -0.3876
-20 7 12 0.0898 -0.2243
-20 8 1 -1.2401 0.0112
-20 8 2 0.2554 0.2223
-20 8 3 0.4725 0.4172
-20 8 4 -0.1449 0.2181
-20 8 5 0.0446 -0.2410
-20 8 6 -0.3182 -0.1252
-20 8 7 0.1511 -0.3632
-20 8 8 0.7274 0.0889
-20 8 9 0.6298 0.3046
-20 8 10 -0.2408 0.0094
-20 8 11 -0.0871 0.0965
-20 8 12 0.0354 -0.2242
-20 9 1 -0.1288 -0.4866
-20 9 2 -0.3465 -0.3528
-20 9 3 -0.0855 0.1124
-20 9 4 0.7471 -0.0276
-20 9 5 0.0733 0.5348
-20 9 6 -0.3413 0.2248
-20 9 7 0.1158 -0.2867
-20 9 8 -0.1418 -0.0476
-20 9 9 0.2002 -0.4003
-20 9 10 -0.1140 0.0040
-20 9 11 -0.4704 -0.0290
-20 9 12 0.1045 0.1014
-20 10 1 0.4817 -0.0415
-20 10 2 0.3656 -0.0522
-20 10 3 0.3866 -0.1840
-20 10 4 0.3347 -0.2558
-20 10 5 -0.0937 0.0741
-20 10 6 0.6771 0.0981
-20 10 7 -0.2741 0.1363
-20 10 8 -0.4434 0.0424
-20 10 9 -0.3621 0.0671
-20 10 10 0.0703 -0.2476
-20 10 11 -0.0081 0.0701
-20 10 12 -0.6362 0.0085
-20 11 1 0.5695 0.1533
-20 11 2 0.1432 0.1064
-20 11 3 0.1955 0.0910
-20 11 4 -0.0245 -0.0520
-20 11 5 0.0060 -0.3048
-20 11 6 0.3314 -0.1119
-20 11 7 0.3964 -0.0896
-20 11 8 0.0576 0.1586
-20 11 9 -0.1148 0.1957
-20 11 10 0.2669 0.0392
-20 11 11 0.3644 0.1252
-20 12 1 -0.1938 -0.2032
-20 12 2 0.0895 -0.2109
-20 12 3 -0.1234 0.0789
-20 12 4 -0.8755 0.2172
-20 12 5 0.6263 0.0838
-20 12 6 -0.2336 -0.0520
-20 12 7 0.3755 -0.0253
-20 12 8 0.9206 -0.1785
-20 12 9 -0.2000 -0.1592
-20 12 10 0.1133 0.0406
-20 12 11 0.2352 -0.0412
-20 13 1 -0.4239 0.0815
-20 13 2 -0.0234 -0.1639
-20 13 3 0.1425 -0.0732
-20 13 4 -0.1178 -0.0252
-20 13 5 -0.3376 -0.0753
-20 13 6 -0.0261 0.2287
-20 13 7 0.0012 0.1905
-20 13 8 -0.4353 -0.1363
-20 13 9 0.2861 0.0021
-20 13 10 -0.3198 -0.2536
-20 14 1 0.5777 0.2663
-20 14 2 0.0800 0.1468
-20 14 3 -0.7936 -0.0614
-20 14 4 0.3910 -0.0919
-20 14 5 -0.3728 -0.1799
-20 14 6 0.0122 -0.1035
-20 14 7 -0.5562 0.0008
-20 14 8 -0.8520 0.1349
-20 14 9 -0.0745 0.0860
-20 15 1 0.2539 -0.1866
-20 15 2 0.0035 0.1290
-20 15 3 -0.3578 0.0870
-20 15 4 0.0326 0.1294
-20 15 5 -0.1166 0.0733
-20 15 6 0.0555 -0.1768
-20 15 7 -0.2548 -0.0600
-20 15 8 0.2576 -0.1134
-20 15 9 -0.5479 0.0282
-20 16 1 -0.2750 -0.0844
-20 16 2 -0.4641 -0.1576
-20 16 3 0.6566 -0.0887
-20 16 4 0.2509 0.0997
-20 16 5 0.5802 0.1289
-20 16 6 -0.3640 0.1430
-20 16 7 0.3292 0.1083
-20 16 8 0.2174 0.0585
-20 17 1 -0.4894 0.1201
-20 17 2 0.0264 0.1004
-20 17 3 0.2312 -0.0947
-20 17 4 -0.1619 -0.2289
-20 17 5 0.4604 0.0013
-20 17 6 0.2855 -0.0298
-20 17 7 -0.0608 0.0918
-20 18 1 -0.0975 0.0098
-20 18 2 0.1528 0.1884
-20 18 3 -0.1749 0.1302
-20 18 4 -0.1854 0.0260
-20 18 5 -0.5155 -0.0634
-19 0 2 1.6375 -1.5038
-19 0 4 -0.3929 0.8444
-19 0 6 -0.1864 0.5494
-19 0 8 1.3463 -1.1571
-19 0 10 0.5100 -0.1213
-19 0 12 -0.4974 1.3591
-19 0 14 -0.0726 0.3393
-19 1 1 0.2274 1.8436
-19 1 2 0.6754 -0.5104
-19 1 3 0.4694 -0.4920
-19 1 4 0.8065 -0.5381
-19 1 5 -0.7132 -2.1655
-19 1 6 0.5592 0.3752
-19 1 7 0.7789 0.7687
-19 1 8 -0.4861 0.0209
-19 1 9 0.3865 1.5397
-19 1 10 0.6799 -0.4168
-19 1 11 -0.4139 -0.4430
-19 1 12 0.6051 -0.2567
-19 1 13 -0.2199 -0.6133
-19 1 14 0.0916 0.2799
-19 2 1 0.7195 0.9393
-19 2 2 -0.7555 1.0293
-19 2 3 0.0432 0.2798
-19 2 4 -0.4947 -0.6676
-19 2 5 1.1711 -0.6295
-19 2 6 0.2736 -0.5998
-19 2 7 -0.8212 -0.3699
-19 2 8 -0.2785 0.9347
-19 2 9 0.0261 0.2402
-19 2 10 -0.5692 0.3429
-19 2 11 0.3757 -0.0588
-19 2 12 0.0522 -0.6987
-19 2 13 0.0738 -0.1399
-19 2 14 -0.0787 -0.3238
-19 3 1 0.3237 -1.1209
-19 3 2 -0.6995 0.1924
-19 3 3 -0.8866 0.3194
-19 3 4 -0.9863 0.7575
-19 3 5 0.8729 0.9954
-19 3 6 0.3663 -0.5711
-19 3 7 -0.8667 -0.4575
-19 3 8 -0.0763 -0.6388
-19 3 9 -0.4407 -0.7219
-19 3 10 -1.1313 0.5372
-19 3 11 0.4838 0.5516
-19 3 12 -0.0678 0.3082
-19 3 13 -0.1304 0.3007
-19 3 14 0.2421 -0.1074
-19 4 1 -0.1447 -0.8063
-19 4 2 0.5586 -0.1431
-19 4 3 -1.6661 -0.4562
-19 4 4 0.6235 -0.0104
-19 4 5 -0.1756 0.3576
-19 4 6 0.2333 0.2686
-19 4 7 1.0685 -0.0676
-19 4 8 -0.5212 -0.2092
-19 4 9 -0.7697 -0.5166
-19 4 10 0.4470 -0.3251
-19 4 11 -0.5090 0.2523
-19 4 12 -0.0899 0.2103
-19 4 13 0.1757 0.3268
-19 5 1 -0.6637 0.4723
-19 5 2 0.5233 0.1940
-19 5 3 0.4608 -0.2776
-19 5 4 0.3271 -0.5116
-19 5 5 -0.1300 -0.3536
-19 5 6 -0.1287 -0.0813
-19 5 7 0.2784 0.3991
-19 5 8 0.4645 0.4168
-19 5 9 0.3930 0.1919
-19 5 10 0.1809 -0.0654
-19 5 11 -0.5007 -0.5857
-19 5 12 -0.0454 -0.2792
-19 5 13 0.4819 -0.0396
-19 6 1 -0.2508 0.1973
-19 6 2 -1.3810 0.1469
-19 6 3 1.6058 0.5614
-19 6 4 0.3466 0.2849
-19 6 5 -0.5865 -0.2876
-19 6 6 -0.8884 -0.0992
-19 6 7 -0.4996 -0.2346
-19 6 8 0.2424 -0.0675
-19 6 9 0.6453 0.5147
-19 6 10 -0.2031 0.0549
-19 6 11 -0.1669 0.0650
-19 6 12 0.1488 -0.0662
-19 6 13 -0.2006 -0.5976
-19 7 1 0.7338 -0.4591
-19 7 2 -0.6689 -0.3782
-19 7 3 -0.4176 0.4183
-19 7 4 0.3131 -0.0508
-19 7 5 -0.0790 0.5129
-19 7 6 -0.3297 0.4795
-19 7 7 -0.5537 -0.4730
-19 7 8 -0.5000 -0.1359
-19 7 9 -0.4539 -0.3478
-19 7 10 0.3974 -0.1473
-19 7 11 0.4271 0.4382
-19 7 12 -0.2439 0.1404
-19 7 13 -0.3082 0.0686
-19 8 1 -0.4385 0.0958
-19 8 2 0.8151 -0.2244
-19 8 3 -0.3567 -0.4127
-19 8 4 -0.8762 -0.1903
-19 8 5 0.2307 0.1990
-19 8 6 0.6863 0.1101
-19 8 7 -0.2987 0.3968
-19 8 8 -0.1292 -0.0251
-19 8 9 -0.0367 -0.2021
-19 8 10 0.3727 -0.0657
-19 8 11 0.6403 -0.0470
-19 8 12 -0.2441 0.0911
-19 8 13 0.6198 0.2673
-19 9 1 -0.5356 0.4839
-19 9 2 0.0240 0.3387
-19 9 3 -0.4566 -0.1929
-19 9 4 -0.5668 0.1165
-19 9 5 -0.0359 -0.6412
-19 9 6 -0.1533 -0.1935
-19 9 7 1.0140 0.2284
-19 9 8 0.1587 0.0927
-19 9 9 0.1513 0.4860
-19 9 10 -0.0771 0.1278
-19 9 11 -0.0338 -0.1694
-19 9 12 0.6636 -0.0505
-19 10 1 0.1669 0.0334
-19 10 2 -0.1625 -0.0273
-19 10 3 -0.4462 0.1707
-19 10 4 0.0632 0.2024
-19 10 5 -0.1636 0.0314
-19 10 6 -0.1631 -0.0662
-19 10 7 0.3422 -0.1025
-19 10 8 0.6570 -0.0227
-19 10 9 -0.4263 -0.0406
-19 10 10 -0.7738 0.1626
-19 10 11 -0.3918 -0.0446
-19 10 12 0.3093 -0.1059
-19 11 1 -0.0048 -0.1645
-19 11 2 -0.0811 -0.1221
-19 11 3 0.9334 -0.0880
-19 11 4 0.9424 0.0542
-19 11 5 -0.6169 0.2921
-19 11 6 0.4607 0.1365
-19 11 7 -0.4850 0.1536
-19 11 8 -0.2945 -0.1376
-19 11 9 0.4508 -0.1497
-19 11 10 -0.2900 -0.1025
-19 11 11 -0.0850 -0.1835
-19 11 12 -0.2966 0.1731
-19 12 1 0.3003 0.1839
-19 12 2 0.0081 0.1500
-19 12 3 0.3328 -0.0869
-19 12 4 0.2817 -0.1801
-19 12 5 0.7065 -0.1559
-19 12 6 -0.0444 -0.0313
-19 12 7 0.0654 -0.0402
-19 12 8 -0.3119 0.1964
-19 12 9 0.2351 0.0302
-19 12 10 1.1335 0.0526
-19 12 11 0.0815 0.1006
-19 13 1 -0.2444 -0.1492
-19 13 2 0.1742 0.1067
-19 13 3 -0.2913 0.0737
-19 13 4 -0.6075 -0.0198
-19 13 5 0.8823 0.1509
-19 13 6 0.3389 -0.2458
-19 13 7 0.1386 -0.1870
-19 13 8 0.7724 0.0231
-19 13 9 0.0669 -0.0034
-19 13 10 0.0718 0.1591
-19 13 11 0.3908 0.2170
-19 14 1 -0.4834 -0.2664
-19 14 2 0.0700 -0.1656
-19 14 3 0.0798 -0.0580
-19 14 4 0.0364 0.1239
-19 14 5 -0.0476 0.1790
-19 14 6 0.0032 0.1009
-19 14 7 0.4064 0.0404
-19 14 8 -0.1346 -0.0694
-19 14 9 -0.0021 -0.0879
-19 14 10 0.1680 -0.0949
-19 15 1 0.2498 0.1426
-19 15 2 0.1576 -0.0670
-19 15 3 -0.2365 -0.0390
-19 15 4 -0.0160 -0.2539
-19 15 5 -0.6358 -0.1070
-19 15 6 0.0015 0.1469
-19 15 7 -0.2421 -0.0007
-19 15 8 -0.4844 0.1201
-19 15 9 -0.1159 0.0606
-19 15 10 -0.2642 -0.1426
-19 16 1 0.4308 0.0332
-19 16 2 -0.2904 0.1444
-19 16 3 -0.1752 0.2200
-19 16 4 -0.3115 0.0184
-19 16 5 -0.5094 -0.1819
-19 16 6 0.0655 -0.1261
-19 16 7 -0.2887 -0.1022
-19 16 8 0.1815 -0.0762
-19 16 9 0.1164 0.1505
-19 17 1 0.1838 -0.0694
-19 17 2 -0.3960 -0.0940
-19 17 3 0.1540 0.0158
-19 17 4 0.3503 0.2891
-19 17 5 0.4781 0.0705
-19 17 6 -0.1801 0.0605
-19 17 7 0.0483 -0.0920
-19 17 8 0.1814 -0.0801
-19 18 1 -0.4382 -0.0344
-19 18 2 0.5872 -0.2663
-19 18 3 -0.2700 -0.1649
-19 18 4 0.2549 -0.1105
-19 18 5 0.8462 0.0447
-19 18 6 -0.0304 0.1166
-19 18 7 0.0727 0.1295
-19 19 1 -0.1691 0.0830
-19 19 2 0.2182 0.1180
-19 19 3 -0.0350 -0.0918
-19 19 4 -0.1720 -0.0673
-19 19 5 -0.2331 -0.1387
-18 0 2 -0.8051 1.3453
-18 0 4 -0.2865 -0.4525
-18 0 6 -1.0179 -0.3865
-18 0 8 -0.0228 1.9501
-18 0 10 -0.4375 0.5374
-18 0 12 -0.2686 -1.0672
-18 0 14 -0.2904 -0.5090
-18 1 1 -0.5402 -2.2937
-18 1 2 2.2188 0.0921
-18 1 3 0.1491 0.5265
-18 1 4 -0.4173 0.3134
-18 1 5 -0.4317 2.4710
-18 1 6 1.1027 -0.5681
-18 1 7 0.0881 -0.1299
-18 1 8 0.6388 -0.2693
-18 1 9 0.2630 -1.3981
-18 1 10 -0.0783 0.7249
-18 1 11 -0.1787 0.5318
-18 1 12 0.4449 0.4712
-18 1 13 -0.1503 0.7978
-18 1 14 -0.2565 0.0115
-18 2 1 0.4914 -1.0759
-18 2 2 1.4488 -0.8873
-18 2 3 0.7789 -0.6640
-18 2 4 0.4005 0.6005
-18 2 5 -1.4479 0.4068
-18 2 6 0.5171 0.6037
-18 2 7 2.0693 0.2713
-18 2 8 0.3705 -1.0216
-18 2 9 -0.1286 -0.2445
-18 2 10 0.7062 -0.6509
-18 2 11 -0.3419 0.2521
-18 2 12 0.1306 0.7729
-18 2 13 0.0706 0.3230
-18 2 14 -0.3229 0.3348
-18 3 1 0.7183 1.2514
-18 3 2 -0.2396 -0.2565
-18 3 3 1.6537 -0.1765
-18 3 4 -1.3424 -0.8662
-18 3 5 -0.3432 -1.1644
-18 3 6 -0.3460 0.5297
-18 3 7 -0.2614 0.3612
-18 3 8 0.4706 0.6866
-18 3 9 0.4018 0.7854
-18 3 10 -0.3315 -0.4964
-18 3 11 0.3143 -0.5306
-18 3 12 -0.3341 -0.2919
-18 3 13 -0.1805 -0.3221
-18 3 14 0.1177 0.1911
-18 4 1 0.4653 0.5404
-18 4 2 -1.1350 0.1594
-18 4 3 -0.6975 0.3379
-18 4 4 -0.2315 -0.0173
-18 4 5 1.0045 -0.4576
-18 4 6 -0.6700 -0.3386
-18 4 7 -1.4078 0.0291
-18 4 8 -0.4538 0.1601
-18 4 9 0.2310 0.4523
-18 4 10 0.0324 0.3234
-18 4 11 -0.0080 -0.0435
-18 4 12 -0.2858 -0.1475
-18 4 13 -0.4972 -0.3723
-18 4 14 0.2437 -0.1304
-18 5 1 0.3222 -0.7146
-18 5 2 0.8269 -0.2846
-18 5 3 -3.1028 0.3255
-18 5 4 0.8089 0.3968
-18 5 5 1.4333 0.2808
-18 5 6 0.7872 0.1633
-18 5 7 0.1467 -0.6155
-18 5 8 -0.5764 -0.4057
-18 5 9 -0.9429 -0.3286
-18 5 10 0.4041 -0.0586
-18 5 11 0.5588 0.4393
-18 5 12 -0.6657 0.2482
-18 5 13 -0.0311 0.2119
-18 5 14 0.1588 0.0369
-18 6 1 -0.0776 0.0664
-18 6 2 0.3276 -0.1830
-18 6 3 0.1376 -0.5677
-18 6 4 -0.2213 -0.2806
-18 6 5 -0.1362 0.2757
-18 6 6 1.3415 -0.0121
-18 6 7 0.5137 0.3361
-18 6 8 -0.0489 0.0435
-18 6 9 0.2332 -0.5233
-18 6 10 -0.4190 0.0144
-18 6 11 -0.3171 -0.2119
-18 6 12 0.3990 -0.0186
-18 6 13 0.2045 0.4421
-18 6 14 -0.2756 0.0525
-18 7 1 0.2076 0.4679
-18 7 2 -1.3291 0.5839
-18 7 3 1.4294 -0.4225
-18 7 4 0.2383 0.0605
-18 7 5 -0.8415 -0.5735
-18 7 6 -1.1000 -0.4994
-18 7 7 0.2110 0.4417
-18 7 8 0.3154 0.0190
-18 7 9 0.2728 0.4338
-18 7 10 -0.4199 0.2263
-18 7 11 -1.0068 -0.3752
-18 7 12 0.6099 -0.0410
-18 7 13 -0.2848 -0.2653
-18 8 1 -0.4317 -0.0427
-18 8 2 0.1079 0.1131
-18 8 3 0.5976 0.5515
-18 8 4 0.2522 0.2061
-18 8 5 -0.3069 -0.1586
-18 8 6 -1.1656 -0.1030
-18 8 7 -0.6491 -0.4103
-18 8 8 0.6166 -0.0067
-18 8 9 -0.2067 0.1557
-18 8 10 -0.3476 0.0091
-18 8 11 0.1103 0.1716
-18 8 12 -0.4096 -0.1570
-18 8 13 0.0357 -0.1527
-18 9 1 -0.6325 -0.4546
-18 9 2 0.2705 -0.2365
-18 9 3 0.1474 0.0488
-18 9 4 0.3215 -0.1246
-18 9 5 -0.0669 0.7329
-18 9 6 -0.0317 0.1922
-18 9 7 -0.6472 -0.1297
-18 9 8 -0.4256 0.0157
-18 9 9 0.7614 -0.4705
-18 9 10 0.5502 -0.1161
-18 9 11 0.2075 0.0572
-18 9 12 -0.4135 0.0846
-18 9 13 1.0554 0.2462
-18 10 1 0.1261 -0.0326
-18 10 2 -0.1183 0.0879
-18 10 3 -1.2272 -0.1774
-18 10 4 -0.8474 -0.2315
-18 10 5 0.5350 -0.0705
-18 10 6 -0.0570 0.0918
-18 10 7 0.4410 0.1284
-18 10 8 -0.3456 0.0934
-18 10 9 -0.3611 0.0629
-18 10 10 0.7100 -0.0914
-18 10 11 0.0852 0.0875
-18 10 12 0.2729 -0.0015
-18 10 13 0.2205 -0.0345
-18 11 1 0.3067 0.2089
-18 11 2 -0.0827 0.1345
-18 11 3 -0.7619 0.1582
-18 11 4 -1.0497 -0.0315
-18 11 5 -0.8421 -0.2293
-18 11 6 0.8847 -0.1007
-18 11 7 0.3941 -0.1065
-18 11 8 0.6547 0.1472
-18 11 9 -0.6931 0.1970
-18 11 10 -1.1281 0.0231
-18 11 11 0.3081 0.2902
-18 11 12 0.3527 -0.1617
-18 12 1 0.2168 -0.2120
-18 12 2 -0.0531 -0.1654
-18 12 3 0.6254 0.0440
-18 12 4 0.4657 0.2491
-18 12 5 -0.7176 0.1308
-18 12 6 -0.0863 0.1403
-18 12 7 0.6640 0.0669
-18 12 8 -0.3507 -0.1341
-18 12 9 -0.0649 -0.0775
-18 12 10 -0.0482 0.0832
-18 12 11 -0.2382 -0.2020
-18 12 12 0.2995 0.2735
-18 13 1 -0.0847 0.1563
-18 13 2 -0.0870 -0.1874
-18 13 3 0.6206 -0.0784
-18 13 4 0.4058 -0.0631
-18 13 5 0.7193 -0.1642
-18 13 6 -0.2977 0.2910
-18 13 7 -0.1582 0.1437
-18 13 8 -0.2704 -0.0856
-18 13 9 0.1213 0.0619
-18 13 10 0.5669 -0.2166
-18 13 11 0.4985 -0.0825
-18 14 1 -0.2181 0.2378
-18 14 2 0.0522 0.1293
-18 14 3 -0.3474 0.0782
-18 14 4 0.0500 -0.1441
-18 14 5 0.5715 -0.1358
-18 14 6 0.6404 -0.0977
-18 14 7 -0.4937 0.0021
-18 14 8 0.4011 0.0072
-18 14 9 0.8371 0.0503
-18 14 10 -0.0581 0.1447
-18 14 11 0.0420 0.0377
-18 15 1 -0.0219 -0.1198
-18 15 2 0.0913 0.0617
-18 15 3 -0.0823 -0.0669
-18 15 4 0.2929 0.2725
-18 15 5 0.1591 0.1663
-18 15 6 -0.0606 -0.1921
-18 15 7 0.3295 -0.0243
-18 15 8 0.4650 -0.0501
-18 15 9 -0.3237 -0.0156
-18 15 10 0.7501 0.1699
-18 16 1 -0.1174 -0.0465
-18 16 2 0.1326 -0.1459
-18 16 3 -0.0375 -0.1938
-18 16 4 -0.0694 -0.0734
-18 16 5 -0.0693 0.1430
-18 16 6 -0.2901 0.1148
-18 16 7 0.2605 0.0781
-18 16 8 -0.2947 -0.0134
-18 16 9 -0.0651 -0.0155
-18 16 10 -0.0541 -0.0497
-18 17 1 -0.0839 0.0738
-18 17 2 -0.3816 0.1532
-18 17 3 0.1396 -0.0236
-18 17 4 -0.8064 -0.1863
-18 17 5 -0.5004 -0.0579
-18 17 6 0.4017 -0.0580
-18 17 7 -0.1119 0.1050
-18 17 8 -0.1389 0.1418
-18 17 9 0.5239 -0.0949
-18 18 1 0.0014 0.0118
-18 18 2 -0.2188 0.2315
-18 18 3 0.0223 0.2039
-18 18 4 0.1501 0.1058
-18 18 5 -0.0580 -0.0628
-18 18 6 0.0555 -0.1400
-18 18 7 -0.1169 -0.1456
-18 18 8 0.2328 0.0175
-18 19 1 -0.1005 -0.2014
-18 19 2 0.5836 -0.2576
-18 19 3 -0.3381 0.0068
-18 19 4 0.4261 0.0839
-18 19 5 0.7125 0.1101
-18 19 6 0.0452 0.0815
-18 19 7 -0.1339 -0.2533
-18 20 1 0.3619 -0.0922
-18 20 2 0.0945 -0.1458
-18 20 3 -0.3668 -0.1935
-18 20 4 0.2286 -0.1635
-18 20 5 0.2233 0.1052
-17 0 2 -2.9076 -0.8529
-17 0 4 0.7799 1.1350
-17 0 6 -2.8218 0.9720
-17 0 8 -0.4813 -1.7987
-17 0 10 0.1512 -1.2528
-17 0 12 -0.7539 0.7068
-17 0 14 0.6372 0.2909
-17 1 1 -1.1309 2.8189
-17 1 2 -1.9164 -0.1860
-17 1 3 0.0857 0.2627
-17 1 4 1.3727 -0.1792
-17 1 5 0.4578 -2.2783
-17 1 6 -2.2677 0.8265
-17 1 7 -1.3045 0.0764
-17 1 8 -0.4853 0.8552
-17 1 9 0.2738 1.5150
-17 1 10 0.1244 -0.5016
-17 1 11 -0.0597 -0.8237
-17 1 12 -0.2262 -0.3809
-17 1 13 0.1192 -1.0277
-17 1 14 -0.1484 -0.0753
-17 1 15 -0.1025 0.3590
-17 2 1 -1.0770 0.9522
-17 2 2 0.7972 0.7994
-17 2 3 0.1828 1.0405
-17 2 4 1.1008 -0.6233
-17 2 5 0.4631 -0.1999
-17 2 6 1.6166 -0.8928
-17 2 7 -0.9653 -0.0078
-17 2 8 -0.2713 1.0390
-17 2 9 0.3841 0.4269
-17 2 10 0.3639 0.9408
-17 2 11 -0.0375 -0.1202
-17 2 12 0.6719 -0.7077
-17 2 13 -0.1922 -0.2564
-17 2 14 -0.6916 -0.3754
-17 2 15 -0.3099 -0.2334
-17 3 1 0.8798 -1.2576
-17 3 2 2.1381 0.2898
-17 3 3 0.0806 -0.0409
-17 3 4 -0.2976 1.1213
-17 3 5 -0.4892 1.2679
-17 3 6 1.2900 -0.4508
-17 3 7 1.6570 -0.3362
-17 3 8 0.9537 -0.8337
-17 3 9 -0.7410 -0.7084
-17 3 10 -0.3078 0.4289
-17 3 11 0.9382 0.4660
-17 3 12 0.2390 0.4811
-17 3 13 -0.0957 0.4940
-17 3 14 -0.2807 -0.1728
-17 4 1 0.5686 -0.3946
-17 4 2 0.8484 -0.2463
-17 4 3 2.4686 -0.3751
-17 4 4 -2.2576 0.0740
-17 4 5 -1.8324 0.5003
-17 4 6 -0.5835 0.3220
-17 4 7 1.0126 0.1698
-17 4 8 0.4705 -0.1737
-17 4 9 0.3563 -0.4619
-17 4 10 -0.4810 -0.2295
-17 4 11 -0.3387 0.1968
-17 4 12 0.6013 0.1934
-17 4 13 -0.1136 0.3748
-17 4 14 0.0502 0.2187
-17 5 1 0.1909 0.4383
-17 5 2 -0.1025 0.3748
-17 5 3 0.2032 -0.3535
-17 5 4 -0.2465 -0.4839
-17 5 5 -0.1651 -0.4772
-17 5 6 -1.5054 -0.1883
-17 5 7 -0.3553 0.4873
-17 5 8 -0.3880 0.4173
-17 5 9 0.3479 0.3682
-17 5 10 0.8267 0.0076
-17 5 11 -0.6193 -0.2002
-17 5 12 -0.5401 -0.1849
-17 5 13 0.1577 -0.1679
-17 5 14 -0.1097 -0.0524
-17 6 1 0.1533 -0.1483
-17 6 2 0.6873 -0.0023
-17 6 3 -2.3525 0.6031
-17 6 4 0.9112 0.2902
-17 6 5 1.3803 -0.3038
-17 6 6 0.7683 -0.0020
-17 6 7 -0.5160 -0.4870
-17 6 8 0.0715 -0.0614
-17 6 9 -0.0053 0.4307
-17 6 10 0.1077 -0.0246
-17 6 11 0.7898 0.1321
-17 6 12 -0.9895 -0.0062
-17 6 13 -0.1380 -0.3731
-17 6 14 0.1219 0.0530
-17 7 1 1.0822 -0.5194
-17 7 2 -1.0716 -0.4997
-17 7 3 -0.8533 0.2755
-17 7 4 0.4882 -0.1562
-17 7 5 0.4781 0.6675
-17 7 6 1.7880 0.4100
-17 7 7 -0.2912 -0.4043
-17 7 8 -0.6105 0.0627
-17 7 9 0.3037 -0.4973
-17 7 10 0.2624 -0.2055
-17 7 11 -0.3091 0.2974
-17 7 12 0.1639 0.0377
-17 7 13 -0.0893 0.2633
-17 7 14 -0.3300 0.1007
-17 8 1 0.2660 -0.0025
-17 8 2 -0.6345 -0.1134
-17 8 3 0.3824 -0.4734
-17 8 4 -0.6455 -0.3354
-17 8 5 0.4635 -0.0619
-17 8 6 -0.3580 0.0839
-17 8 7 0.0789 0.3182
-17 8 8 -0.2557 -0.0712
-17 8 9 -0.7107 -0.1179
-17 8 10 0.0705 -0.0041
-17 8 11 -0.1674 -0.1769
-17 8 12 0.2748 0.1187
-17 8 13 -0.8922 0.1854
-17 8 14 -0.1026 0.1110
-17 9 1 -1.0390 0.5893
-17 9 2 0.6995 0.1296
-17 9 3 1.5058 -0.0088
-17 9 4 -0.0024 0.1713
-17 9 5 -0.7691 -0.7620
-17 9 6 -0.7726 -0.2943
-17 9 7 0.0509 0.0296
-17 9 8 0.7036 -0.0653
-17 9 9 0.1113 0.4880
-17 9 10 -0.9336 0.0427
-17 9 11 0.2988 -0.0676
-17 9 12 -0.1558 -0.0614
-17 9 13 -0.4936 -0.2996
-17 10 1 -0.0815 -0.0227
-17 10 2 0.5684 -0.0613
-17 10 3 0.3080 0.1010
-17 10 4 1.2904 0.1955
-17 10 5 -0.3859 0.0867
-17 10 6 -1.2269 -0.0654
-17 10 7 0.1324 -0.0654
-17 10 8 -0.1329 -0.0566
-17 10 9 0.7745 -0.0604
-17 10 10 0.4408 0.1285
-17 10 11 -0.6168 -0.1970
-17 10 12 -0.1863 0.0601
-17 10 13 1.1964 0.0696
-17 11 1 -0.0909 -0.1193
-17 11 2 -0.4892 -0.1407
-17 11 3 -0.5721 -0.1669
-17 11 4 -0.4143 -0.0058
-17 11 5 0.2535 0.1946
-17 11 6 -0.2825 0.0635
-17 11 7 -0.8206 0.2201
-17 11 8 0.3443 -0.1448
-17 11 9 -0.2876 -0.1387
-17 11 10 -0.0455 -0.1591
-17 11 11 0.0502 -0.1672
-17 11 12 0.1279 0.1034
-17 11 13 0.6811 0.1493
-17 12 1 0.2881 0.2003
-17 12 2 -0.4965 0.3134
-17 12 3 -0.8353 0.0429
-17 12 4 -0.8279 -0.1849
-17 12 5 -0.9706 -0.0941
-17 12 6 0.8393 -0.1544
-17 12 7 -0.1866 -0.0540
-17 12 8 0.3521 0.1981
-17 12 9 0.0002 0.0072
-17 12 10 -0.6620 -0.0431
-17 12 11 -0.0110 0.1986
-17 12 12 0.3095 -0.1851
-17 13 1 0.3604 -0.1925
-17 13 2 0.4282 0.1674
-17 13 3 0.1465 0.0780
-17 13 4 -0.6556 0.1644
-17 13 5 -0.0537 0.1411
-17 13 6 -0.2628 -0.2070
-17 13 7 1.1292 -0.1314
-17 13 8 -0.2933 0.1265
-17 13 9 -0.5876 -0.1396
-17 13 10 0.6287 0.3081
-17 13 11 -0.0688 0.1556
-17 13 12 -0.4021 -0.0106
-17 14 1 -0.2498 -0.2612
-17 14 2 -0.0476 -0.2028
-17 14 3 0.2377 -0.1174
-17 14 4 0.1535 0.0601
-17 14 5 0.4259 0.1401
-17 14 6 0.1046 0.1804
-17 14 7 0.2806 0.0518
-17 14 8 -0.7580 -0.1083
-17 14 9 0.0340 0.0086
-17 14 10 -0.2624 -0.1520
-17 14 11 0.2270 -0.0168
-17 15 1 -0.1273 0.1044
-17 15 2 -0.0205 -0.0350
-17 15 3 -0.3241 0.0593
-17 15 4 0.2858 -0.3015
-17 15 5 -0.0011 -0.1341
-17 15 6 0.7486 0.2162
-17 15 7 -0.5247 0.0462
-17 15 8 -0.0762 0.1525
-17 15 9 0.4759 -0.0840
-17 15 10 -0.0283 -0.1285
-17 15 11 -0.1260 0.0112
-17 16 1 0.3513 0.0738
-17 16 2 0.0496 0.1571
-17 16 3 0.1221 0.2215
-17 16 4 0.4601 0.0547
-17 16 5 0.0291 -0.0913
-17 16 6 -0.3957 -0.1321
-17 16 7 -0.2257 -0.0952
-17 16 8 0.9729 -0.0275
-17 16 9 -0.2756 0.1693
-17 16 10 0.3442 0.0027
-17 17 1 0.1074 -0.0659
-17 17 2 -0.1347 -0.1747
-17 17 3 0.1533 0.0271
-17 17 4 -0.2013 0.2012
-17 17 5 0.2668 0.0698
-17 17 6 -0.3243 0.1182
-17 17 7 0.2550 -0.0952
-17 17 8 0.0998 -0.1917
-17 17 9 -0.1264 0.0916
-17 17 10 0.2395 -0.0353
-17 18 1 -0.4385 0.0390
-17 18 2 -0.1953 -0.1371
-17 18 3 -0.0119 -0.2397
-17 18 4 -0.6385 -0.1455
-17 18 5 -0.4970 0.1154
-17 18 6 0.3968 0.1964
-17 18 7 0.6257 0.2158
-17 18 8 -0.3761 0.0520
-17 18 9 0.4327 -0.1062
-17 19 1 -0.3738 0.1504
-17 19 2 0.1140 0.2061
-17 19 3 -0.0114 0.0241
-17 19 4 0.0558 -0.0548
-17 19 5 -0.1253 -0.2397
-17 19 6 -0.0067 -0.1398
-17 19 7 -0.1415 0.2453
-17 19 8 0.1101 -0.0112
-17 20 1 -0.1750 -0.0466
-17 20 2 0.3471 0.0515
-17 20 3 0.1484 0.1398
-17 20 4 0.3925 0.1743
-17 20 5 0.1246 -0.0777
-17 20 6 0.1655 -0.1481
-17 20 7 -0.3146 -0.1783
-17 21 1 0.4890 -0.1454
-17 21 2 -0.1431 -0.1247
-17 21 3 -0.3601 -0.1104
-17 21 4 0.0636 -0.0343
-17 21 5 0.5524 0.3017
-16 0 2 1.5418 0.8002
-16 0 4 -2.5746 -1.5690
-16 0 6 4.3731 -1.5705
-16 0 8 -0.3729 0.8559
-16 0 10 -0.3732 1.2339
-16 0 12 0.2182 -1.0408
-16 0 14 0.2053 -0.1666
-16 1 1 1.1473 -2.7617
-16 1 2 -1.1004 0.6639
-16 1 3 -1.5759 -1.2022
-16 1 4 -1.0858 0.6391
-16 1 5 0.2479 2.2924
-16 1 6 -2.2847 -0.5262
-16 1 7 0.9650 -0.3953
-16 1 8 -0.4145 -0.9949
-16 1 9 -0.8374 -2.0581
-16 1 10 -1.2744 0.0791
-16 1 11 0.1612 0.4995
-16 1 12 -0.0619 0.2170
-16 1 13 0.1438 1.0718
-16 1 14 0.9225 -0.0614
-16 1 15 0.0820 -0.0911
-16 2 1 -1.6140 -0.6217
-16 2 2 -2.3715 -0.8979
-16 2 3 0.1995 -0.7541
-16 2 4 1.3365 0.5436
-16 2 5 -0.2403 0.4387
-16 2 6 -2.7249 1.1819
-16 2 7 -1.1219 0.1344
-16 2 8 -0.5118 -0.7825
-16 2 9 0.3974 -0.6116
-16 2 10 0.1037 -0.9907
-16 2 11 -0.8435 -0.2004
-16 2 12 0.1230 0.6060
-16 2 13 0.5628 0.1475
-16 2 14 0.0707 0.4035
-16 2 15 0.0236 -0.0104
-16 3 1 -2.3720 1.5268
-16 3 2 -1.4464 -0.1393
-16 3 3 1.0735 0.3072
-16 3 4 2.9019 -1.1561
-16 3 5 0.5455 -1.3087
-16 3 6 0.8722 0.3887
-16 3 7 -1.8738 0.2967
-16 3 8 -0.3896 0.9189
-16 3 9 0.7292 0.9127
-16 3 10 1.2434 -0.4311
-16 3 11 -0.0687 -0.4235
-16 3 12 -0.3217 -0.5481
-16 3 13 0.2983 -0.5273
-16 3 14 -0.6803 0.1027
-16 3 15 -0.0801 0.1601
-16 4 1 -0.2710 0.5140
-16 4 2 1.2912 0.3453
-16 4 3 0.0016 0.4884
-16 4 4 0.6163 0.0789
-16 4 5 0.9425 -0.3204
-16 4 6 0.9924 -0.2845
-16 4 7 -0.2928 -0.1629
-16 4 8 0.8377 0.1587
-16 4 9 -0.2372 0.5240
-16 4 10 -0.4356 0.3465
-16 4 11 1.3312 -0.2950
-16 4 12 0.1654 -0.0879
-16 4 13 -0.9044 -0.4154
-16 4 14 0.3720 -0.1926
-16 4 15 -0.3574 0.0065
-16 5 1 1.0120 -0.4404
-16 5 2 0.8914 -0.4976
-16 5 3 1.4472 0.3992
-16 5 4 -1.8371 0.5506
-16 5 5 -1.0776 0.6897
-16 5 6 -0.5282 0.2369
-16 5 7 1.0296 -0.2937
-16 5 8 -0.3763 -0.3366
-16 5 9 -0.4218 -0.3398
-16 5 10 0.1499 -0.0152
-16 5 11 -0.2700 0.3735
-16 5 12 0.6573 0.2247
-16 5 13 -0.0152 0.2118
-16 5 14 0.1219 0.0062
-16 5 15 0.0054 -0.0859
-16 6 1 0.0839 0.1697
-16 6 2 1.4563 0.1040
-16 6 3 0.6109 -0.5962
-16 6 4 -1.1152 -0.2753
-16 6 5 -0.6533 0.1569
-16 6 6 -1.2305 0.0362
-16 6 7 1.1513 0.4627
-16 6 8 -0.1900 0.0114
-16 6 9 -0.3868 -0.3106
-16 6 10 0.2811 0.0572
-16 6 11 0.1101 -0.1025
-16 6 12 -0.2328 0.0108
-16 6 13 0.6115 0.4290
-16 6 14 -0.3753 0.0400
-16 7 1 0.1630 0.6458
-16 7 2 0.6845 0.5628
-16 7 3 -0.5479 -0.2401
-16 7 4 0.4213 0.2947
-16 7 5 -0.5020 -0.6205
-16 7 6 0.7760 -0.4552
-16 7 7 0.0090 0.3511
-16 7 8 0.9082 -0.1196
-16 7 9 0.9033 0.5218
-16 7 10 -0.7436 0.2794
-16 7 11 0.0807 -0.2308
-16 7 12 0.1355 0.0159
-16 7 13 0.2374 -0.3204
-16 7 14 -0.4729 -0.0957
-16 8 1 1.5765 -0.1580
-16 8 2 -1.2661 0.1122
-16 8 3 -1.4563 0.4437
-16 8 4 0.8907 0.3561
-16 8 5 0.1328 0.0805
-16 8 6 0.9220 -0.0288
-16 8 7 -0.5415 -0.3451
-16 8 8 -0.2519 0.1018
-16 8 9 0.2962 0.1102
-16 8 10 0.4299 0.0334
-16 8 11 -0.7952 0.2598
-16 8 12 0.0806 -0.0507
-16 8 13 0.2329 -0.0448
-16 8 14 -0.0899 -0.1801
-16 9 1 -0.5173 -0.5795
-16 9 2 -0.8963 -0.2602
-16 9 3 0.2212 -0.0606
-16 9 4 -0.7354 -0.2587
-16 9 5 1.6812 0.6372
-16 9 6 0.0427 0.2179
-16 9 7 -0.9641 -0.0677
-16 9 8 -0.2551 0.0671
-16 9 9 -0.8001 -0.5422
-16 9 10 0.0704 -0.0583
-16 9 11 0.3536 0.0083
-16 9 12 -0.1929 0.0129
-16 9 13 -0.8954 0.3127
-16 9 14 0.0702 0.2083
-16 10 1 -0.4516 -0.0003
-16 10 2 0.4273 0.1038
-16 10 3 0.7630 -0.1686
-16 10 4 0.5734 -0.2868
-16 10 5 0.2260 -0.0509
-16 10 6 0.1283 -0.0319
-16 10 7 0.2373 -0.0516
-16 10 8 -0.5834 0.0946
-16 10 9 0.4551 0.0609
-16 10 10 0.0943 -0.1207
-16 10 11 0.4373 0.0448
-16 10 12 -0.2547 -0.0389
-16 10 13 -0.9187 -0.0743
-16 11 1 0.1175 0.1077
-16 11 2 1.6136 0.0331
-16 11 3 0.1047 0.1714
-16 11 4 0.3059 -0.0135
-16 11 5 -0.0598 -0.2715
-16 11 6 -0.7762 -0.1020
-16 11 7 0.7995 -0.1738
-16 11 8 -0.3509 0.1420
-16 11 9 0.0447 0.1455
-16 11 10 0.7156 0.1489
-16 11 11 -0.1142 0.1877
-16 11 12 -0.3674 -0.1170
-16 11 13 0.5958 0.0100
-16 12 1 -0.1451 -0.1180
-16 12 2 -0.7942 -0.3382
-16 12 3 0.2546 -0.0990
-16 12 4 0.0277 0.1281
-16 12 5 -1.0439 0.1021
-16 12 6 -0.3110 0.0776
-16 12 7 -0.7917 0.0973
-16 12 8 0.7378 -0.2491
-16 12 9 -0.1080 0.0331
-16 12 10 -0.9282 -0.0947
-16 12 11 -0.1620 -0.1946
-16 12 12 0.6136 0.2118
-16 12 13 0.4195 -0.0034
-16 13 1 0.3578 0.1737
-16 13 2 -0.6364 -0.0840
-16 13 3 -0.4577 -0.0171
-16 13 4 -0.0386 -0.1408
-16 13 5 -0.7075 -0.1650
-16 13 6 -0.3917 0.2477
-16 13 7 -0.3974 0.0742
-16 13 8 0.7389 -0.0595
-16 13 9 -0.0010 0.0669
-16 13 10 -0.2143 -0.3347
-16 13 11 -0.0383 -0.1320
-16 13 12 0.2158 0.0246
-16 14 1 -0.0334 0.2342
-16 14 2 0.6283 0.1832
-16 14 3 0.4893 0.1450
-16 14 4 -0.9049 -0.0058
-16 14 5 0.2609 -0.1720
-16 14 6 -0.3167 -0.1878
-16 14 7 0.4000 -0.0256
-16 14 8 0.0953 0.0597
-16 14 9 -0.1376 0.0165
-16 14 10 0.3809 0.1207
-16 14 11 0.3867 0.0565
-16 14 12 -0.9588 0.0121
-16 15 1 -0.1526 -0.2097
-16 15 2 0.0517 -0.0237
-16 15 3 -0.1945 -0.0746
-16 15 4 -0.0338 0.2866
-16 15 5 0.1542 0.1229
-16 15 6 0.5309 -0.1665
-16 15 7 0.4134 -0.0347
-16 15 8 -0.9361 -0.1785
-16 15 9 0.1548 -0.0237
-16 15 10 -0.0909 0.2173
-16 15 11 -0.9945 -0.0428
-16 16 1 -0.0872 -0.0444
-16 16 2 -0.1201 -0.1418
-16 16 3 -0.4736 -0.2448
-16 16 4 0.4826 -0.0406
-16 16 5 -0.1618 0.0946
-16 16 6 0.5700 0.1243
-16 16 7 0.1010 0.1172
-16 16 8 -0.4779 0.1366
-16 16 9 0.0400 -0.1958
-16 16 10 -0.2536 -0.1009
-16 16 11 -0.0912 -0.0039
-16 17 1 0.4870 0.1201
-16 17 2 -0.2182 0.1990
-16 17 3 0.0745 0.0385
-16 17 4 0.4711 -0.1817
-16 17 5 0.3634 -0.0767
-16 17 6 -0.5368 -0.1581
-16 17 7 -0.6029 0.1315
-16 17 8 0.5915 0.1351
-16 17 9 -0.0484 -0.0034
-16 17 10 -0.0386 0.0472
-16 18 1 0.2893 -0.0587
-16 18 2 -0.1251 0.1479
-16 18 3 -0.0078 0.2665
-16 18 4 -0.4119 0.1999
-16 18 5 0.2289 -0.0520
-16 18 6 -0.1136 -0.1074
-16 18 7 -0.3373 -0.2097
-16 18 8 0.3667 -0.0282
-16 18 9 -0.3205 0.0384
-16 18 10 0.3782 -0.0402
-16 19 1 -0.5837 -0.1533
-16 19 2 0.1411 -0.1789
-16 19 3 -0.1079 -0.0135
-16 19 4 -0.6757 -0.0097
-16 19 5 -0.2361 0.2906
-16 19 6 0.0724 0.1944
-16 19 7 0.7712 -0.1223
-16 19 8 0.0137 0.0192
-16 19 9 -0.0323 -0.1033
-16 20 1 -0.0787 0.0135
-16 20 2 0.1471 -0.0458
-16 20 3 0.1589 -0.1985
-16 20 4 0.1799 -0.1769
-16 20 5 -0.3810 -0.0517
-16 20 6 0.4004 0.0975
-16 20 7 0.1504 0.1942
-16 20 8 -0.1724 -0.0165
-16 21 1 -0.1415 0.0438
-16 21 2 -0.0935 0.0887
-16 21 3 0.5881 0.2370
-16 21 4 0.6066 -0.0707
-16 21 5 -0.3982 -0.2601
-16 21 6 -0.2080 -0.0272
-16 22 1 -0.1291 -0.1193
-16 22 2 -0.0819 -0.0556
-16 22 3 -0.0177 0.1933
-16 22 4 -0.1445 0.1446
-15 0 2 1.3778 -1.6588
-15 0 4 1.7228 0.7061
-15 0 6 0.6683 1.6146
-15 0 8 2.5426 -0.7093
-15 0 10 1.6308 -0.9301
-15 0 12 -0.6208 1.3344
-15 0 14 -0.5447 0.5831
-15 1 1 0.3825 2.3184
-15 1 2 0.9873 -0.7463
-15 1 3 0.4199 1.0343
-15 1 4 -1.1657 -1.0674
-15 1 5 -0.0058 -2.9140
-15 1 6 4.2524 0.1929
-15 1 7 0.5616 0.1172
-15 1 8 -1.7909 0.4893
-15 1 9 0.2778 2.3095
-15 1 10 0.8293 -0.2016
-15 1 11 -0.1372 0.1540
-15 1 12 -0.6956 -0.3956
-15 1 13 -0.2469 -0.9992
-15 1 14 0.1503 0.2215
-15 1 15 0.2697 0.3391
-15 2 1 1.9042 0.1068
-15 2 2 0.3235 1.2094
-15 2 3 -3.1073 0.5243
-15 2 4 -2.6583 -0.4868
-15 2 5 1.4397 -0.4741
-15 2 6 -0.1163 -1.2809
-15 2 7 1.2032 -0.6059
-15 2 8 -1.3741 0.7368
-15 2 9 -1.4272 0.2008
-15 2 10 -1.9086 0.9547
-15 2 11 0.2053 0.1130
-15 2 12 0.5972 -0.5981
-15 2 13 -0.4427 -0.1582
-15 2 14 0.7008 -0.5014
-15 2 15 0.2315 0.0881
-15 3 1 0.9334 -1.5134
-15 3 2 -2.3455 -0.1770
-15 3 3 -1.2673 -0.3608
-15 3 4 -0.8542 1.2115
-15 3 5 -0.4981 1.4041
-15 3 6 -0.8498 -0.2964
-15 3 7 0.5612 -0.1173
-15 3 8 -0.3423 -1.0821
-15 3 9 -1.0996 -1.1060
-15 3 10 -0.6691 0.3250
-15 3 11 -0.2565 0.2623
-15 3 12 0.6193 0.5004
-15 3 13 0.9149 0.5614
-15 3 14 -0.2930 -0.1607
-15 3 15 -0.0287 -0.1676
-15 4 1 -2.4315 -0.3229
-15 4 2 -1.9365 -0.0834
-15 4 3 0.8757 -0.7039
-15 4 4 2.3866 -0.0729
-15 4 5 -0.5110 0.1893
-15 4 6 0.1906 0.3501
-15 4 7 -0.9313 0.0757
-15 4 8 0.6270 -0.2623
-15 4 9 0.3219 -0.5687
-15 4 10 0.4886 -0.4252
-15 4 11 0.4011 0.1191
-15 4 12 -0.3460 0.0321
-15 4 13 0.5575 0.4169
-15 4 14 -0.5076 0.2075
-15 4 15 -0.0146 -0.0771
-15 5 1 -2.4900 0.5258
-15 5 2 0.1765 0.5045
-15 5 3 0.8807 -0.1229
-15 5 4 1.6988 -0.5725
-15 5 5 0.7738 -0.6180
-15 5 6 -0.1183 -0.2036
-15 5 7 -2.1398 0.2441
-15 5 8 0.5828 0.3663
-15 5 9 1.1927 0.2636
-15 5 10 -0.0386 0.0753
-15 5 11 -0.0649 -0.4130
-15 5 12 0.2072 -0.2396
-15 5 13 -1.0782 -0.3341
-15 5 14 0.6974 -0.0441
-15 5 15 0.2870 0.2161
-15 6 1 0.7056 -0.1612
-15 6 2 0.4190 -0.2138
-15 6 3 0.5374 0.6410
-15 6 4 0.0695 0.3500
-15 6 5 0.3527 -0.0097
-15 6 6 -0.9799 0.0273
-15 6 7 -0.0472 -0.3555
-15 6 8 -1.4186 0.0207
-15 6 9 -0.3257 0.3627
-15 6 10 1.1578 -0.0928
-15 6 11 -0.2792 0.1963
-15 6 12 -0.6446 -0.0210
-15 6 13 -0.1331 -0.4219
-15 6 14 1.1472 -0.0618
-15 6 15 -0.1702 -0.0273
-15 7 1 -0.1078 -0.5715
-15 7 2 1.2406 -0.3803
-15 7 3 0.8282 0.2321
-15 7 4 -1.0879 -0.3373
-15 7 5 0.7304 0.7141
-15 7 6 -0.5578 0.4364
-15 7 7 0.8887 -0.2871
-15 7 8 -0.2042 0.1301
-15 7 9 -0.5174 -0.4980
-15 7 10 0.3337 -0.1940
-15 7 11 0.6560 0.1375
-15 7 12 -0.4689 -0.1082
-15 7 13 0.5886 0.2771
-15 7 14 -0.3153 0.2179
-15 7 15 0.0323 -0.2543
-15 8 1 0.7349 0.2790
-15 8 2 0.4245 0.1317
-15 8 3 -0.3148 -0.3568
-15 8 4 -0.1374 -0.2934
-15 8 5 -1.5935 0.0359
-15 8 6 1.2902 0.0251
-15 8 7 0.7521 0.3798
-15 8 8 0.6969 -0.0856
-15 8 9 0.8887 0.0139
-15 8 10 -0.5675 -0.0042
-15 8 11 -0.1946 -0.1845
-15 8 12 0.8584 0.0694
-15 8 13 0.4553 0.0653
-15 8 14 -1.0552 0.0180
-15 9 1 0.7351 0.5838
-15 9 2 0.4065 0.2424
-15 9 3 -1.1802 0.1475
-15 9 4 -0.6807 0.3986
-15 9 5 -1.0095 -0.7173
-15 9 6 -0.0833 -0.1116
-15 9 7 0.5678 0.0144
-15 9 8 0.6386 -0.0669
-15 9 9 -0.3684 0.6075
-15 9 10 -0.4882 0.1080
-15 9 11 -0.6046 0.1488
-15 9 12 0.4884 0.0375
-15 9 13 0.3436 -0.1711
-15 9 14 0.0470 -0.1565
-15 10 1 -0.6681 0.0226
-15 10 2 -1.3494 -0.1865
-15 10 3 1.1287 0.1004
-15 10 4 0.0742 0.2522
-15 10 5 0.7782 0.0521
-15 10 6 -0.1792 0.0472
-15 10 7 -1.1938 -0.0334
-15 10 8 0.5224 -0.0647
-15 10 9 -0.3760 -0.0849
-15 10 10 -0.7146 0.1206
-15 10 11 -0.0868 -0.0951
-15 10 12 -0.1264 0.0802
-15 10 13 -0.2320 0.0094
-15 10 14 0.3564 -0.0177
-15 11 1 0.3739 -0.1386
-15 11 2 -0.0551 -0.0175
-15 11 3 -0.1119 -0.2355
-15 11 4 1.7266 -0.0721
-15 11 5 1.4463 0.2544
-15 11 6 0.1842 0.1444
-15 11 7 -0.0565 0.1902
-15 11 8 -1.0445 -0.0788
-15 11 9 0.3166 -0.0932
-15 11 10 0.6259 -0.1402
-15 11 11 0.3662 -0.2662
-15 11 12 -0.2886 0.1136
-15 11 13 -0.5937 0.0147
-15 11 14 -0.1484 0.2358
-15 12 1 -0.4136 0.1857
-15 12 2 1.3041 0.2704
-15 12 3 0.1377 0.0950
-15 12 4 -0.5836 -0.1085
-15 12 5 0.5527 -0.1562
-15 12 6 0.4806 -0.2227
-15 12 7 0.2223 -0.0166
-15 12 8 -0.8429 0.2852
-15 12 9 0.0026 -0.0030
-15 12 10 0.4839 0.1056
-15 12 11 0.4213 0.2006
-15 12 12 -0.2249 -0.1610
-15 12 13 0.0830 0.1497
-15 13 1 0.1269 -0.1848
-15 13 2 -0.8633 0.0806
-15 13 3 -0.2812 0.0040
-15 13 4 0.1275 0.1045
-15 13 5 -1.0213 0.2087
-15 13 6 -0.1448 -0.2839
-15 13 7 -0.2979 -0.1191
-15 13 8 0.1983 0.0072
-15 13 9 -0.0230 -0.1364
-15 13 10 -0.1258 0.3622
-15 13 11 -0.6741 0.0730
-15 13 12 0.6782 -0.0173
-15 13 13 0.1704 0.1881
-15 14 1 0.4371 -0.1721
-15 14 2 -0.2625 -0.2274
-15 14 3 -0.4425 -0.2114
-15 14 4 0.0810 0.0200
-15 14 5 -0.1514 0.1467
-15 14 6 -1.0213 0.2263
-15 14 7 0.0444 0.0375
-15 14 8 0.7818 -0.0866
-15 14 9 -0.1718 -0.0072
-15 14 10 -0.1073 -0.2349
-15 14 11 0.5152 0.0024
-15 14 12 0.0829 0.0078
-15 15 1 -0.2669 0.1682
-15 15 2 0.6742 0.0247
-15 15 3 0.7405 0.0398
-15 15 4 -0.6057 -0.3601
-15 15 5 -0.2602 -0.1326
-15 15 6 -0.2748 0.1068
-15 15 7 -0.0169 0.0152
-15 15 8 0.2312 0.1362
-15 15 9 0.0409 0.0568
-15 15 10 -0.0553 -0.2317
-15 15 11 0.6608 -0.0086
-15 15 12 -0.6064 -0.0898
-15 16 1 -0.0031 -0.0970
-15 16 2 0.6034 0.1100
-15 16 3 -0.0019 0.2393
-15 16 4 -0.4464 0.0651
-15 16 5 -0.3019 -0.1045
-15 16 6 0.6057 -0.0873
-15 16 7 -0.1645 -0.2122
-15 16 8 -0.2451 -0.1362
-15 16 9 -0.1410 0.0901
-15 16 10 0.1734 0.0752
-15 16 11 -1.0625 0.0112
-15 17 1 -0.1426 -0.0973
-15 17 2 -0.2336 -0.2240
-15 17 3 0.2026 -0.0447
-15 17 4 0.2377 0.1975
-15 17 5 0.0195 0.1201
-15 17 6 0.2983 0.1162
-15 17 7 0.5937 -0.1049
-15 17 8 -0.4030 -0.1153
-15 17 9 0.1754 0.0025
-15 17 10 -0.5176 -0.1237
-15 17 11 -0.2612 0.0639
-15 18 1 0.4633 0.1416
-15 18 2 -0.7225 -0.1249
-15 18 3 0.1063 -0.2275
-15 18 4 0.7500 -0.1837
-15 18 5 0.2395 -0.0194
-15 18 6 -0.0846 0.0860
-15 18 7 -0.0702 0.2223
-15 18 8 -0.1223 0.0843
-15 18 9 0.1771 -0.1163
-15 18 10 0.0033 0.0295
-15 19 1 -0.0902 0.1231
-15 19 2 0.0130 0.1788
-15 19 3 -0.7460 0.0886
-15 19 4 -0.0342 0.0801
-15 19 5 0.2261 -0.2536
-15 19 6 -0.3299 -0.1610
-15 19 7 -0.5595 0.1281
-15 19 8 0.0446 0.0357
-15 19 9 -0.1952 0.0848
-15 20 1 -0.3628 -0.0591
-15 20 2 0.1766 -0.0182
-15 20 3 -0.4664 0.1798
-15 20 4 -0.5236 0.2594
-15 20 5 0.4131 0.0666
-15 20 6 -0.2475 -0.0950
-15 20 7 -0.3378 -0.1466
-15 20 8 0.5072 -0.0206
-15 21 1 0.4963 -0.0717
-15 21 2 0.1652 -0.0814
-15 21 3 0.2276 -0.2697
-15 21 4 0.1161 -0.0150
-15 21 5 -0.0555 0.2036
-15 21 6 0.5676 -0.0465
-15 21 7 0.3969 0.0240
-15 22 1 0.2517 0.0856
-15 22 2 -0.6641 0.0128
-15 22 3 0.8454 0.0440
-15 22 4 0.3343 -0.2379
-15 22 5 -0.4142 -0.1174
-15 22 6 -0.0527 -0.0303
-15 23 2 0.0267 0.1551
-14 0 2 -1.3687 1.7861
-14 0 4 -0.6877 0.2158
-14 0 6 -2.5029 -1.4313
-14 0 8 2.9143 1.7856
-14 0 10 -0.9880 1.2029
-14 0 12 1.0986 -0.9802
-14 0 14 -0.7218 -1.0090
-14 1 1 -0.0274 -2.4290
-14 1 2 1.4990 -0.1399
-14 1 3 1.6968 -0.8237
-14 1 4 1.6715 0.9360
-14 1 5 -1.6271 3.0673
-14 1 6 -1.6341 -0.2171
-14 1 7 0.4349 1.0191
-14 1 8 5.4203 -0.5283
-14 1 9 0.6233 -1.9031
-14 1 10 0.4060 0.4836
-14 1 11 0.0868 -0.2577
-14 1 12 -0.3113 0.6341
-14 1 13 0.2651 1.1010
-14 1 14 -0.1280 -0.0376
-14 1 15 -0.2136 -0.3785
-14 2 1 -0.8761 -0.3586
-14 2 2 2.4707 -1.0822
-14 2 3 2.3476 -1.0063
-14 2 4 1.5295 0.2400
-14 2 5 -1.4833 0.1226
-14 2 6 0.5939 1.2421
-14 2 7 0.7984 0.6653
-14 2 8 -0.7582 -0.7231
-14 2 9 1.2195 -0.0921
-14 2 10 0.9173 -1.1766
-14 2 11 -0.8521 0.1659
-14 2 12 -1.1826 0.5630
-14 2 13 -0.2535 0.2500
-14 2 14 0.5481 0.6853
-14 2 15 0.1535 0.0058
-14 3 1 1.2899 1.2540
-14 3 2 0.9664 0.1431
-14 3 3 -1.8327 0.6471
-14 3 4 -1.9203 -1.3955
-14 3 5 2.4047 -1.4492
-14 3 6 0.9784 0.1953
-14 3 7 -0.7019 -0.1848
-14 3 8 -2.4630 1.2228
-14 3 9 0.2450 1.0244
-14 3 10 -1.1639 -0.2991
-14 3 11 -1.0995 -0.1303
-14 3 12 0.4117 -0.5299
-14 3 13 -0.5928 -0.5695
-14 3 14 0.2484 0.1516
-14 3 15 0.3789 0.1214
-14 4 1 3.2684 0.1369
-14 4 2 -2.0353 -0.0178
-14 4 3 -2.8270 0.5297
-14 4 4 -2.2649 0.1491
-14 4 5 0.9395 -0.2644
-14 4 6 1.3742 -0.5006
-14 4 7 1.5124 0.0498
-14 4 8 -0.7351 0.0728
-14 4 9 -2.2079 0.5158
-14 4 10 -0.7104 0.3961
-14 4 11 0.7095 0.0369
-14 4 12 0.4879 0.0353
-14 4 13 0.5649 -0.3887
-14 4 14 -0.3846 -0.2574
-14 4 15 -0.0521 0.0924
-14 5 1 -1.9878 -0.8677
-14 5 2 -1.7659 -0.4310
-14 5 3 -0.6249 -0.0639
-14 5 4 -0.0941 0.4187
-14 5 5 -0.6668 0.4683
-14 5 6 0.8558 0.2948
-14 5 7 0.8808 -0.4564
-14 5 8 1.2019 -0.4305
-14 5 9 -1.4107 -0.4723
-14 5 10 -0.2571 -0.1616
-14 5 11 1.4074 0.2712
-14 5 12 0.3824 0.2545
-14 5 13 0.3017 0.3641
-14 5 14 -1.0512 0.0569
-14 5 15 0.2426 -0.1276
-14 6 1 -2.3752 0.2617
-14 6 2 -0.7040 -0.0119
-14 6 3 0.4730 -0.4973
-14 6 4 1.3744 -0.3906
-14 6 5 -1.0499 -0.0847
-14 6 6 -0.0384 -0.0473
-14 6 7 -1.5042 0.3379
-14 6 8 -0.1373 -0.0262
-14 6 9 0.9319 -0.4754
-14 6 10 0.0504 0.0266
-14 6 11 -0.4194 -0.2480
-14 6 12 0.4046 -0.0253
-14 6 13 -0.7808 0.3450
-14 6 14 0.2136 -0.0078
-14 6 15 0.2931 0.1600
-14 7 1 0.3135 0.5782
-14 7 2 1.0960 0.4424
-14 7 3 0.6105 -0.2021
-14 7 4 0.9331 0.3735
-14 7 5 0.7438 -0.7755
-14 7 6 -1.9249 -0.4180
-14 7 7 -0.4679 0.2653
-14 7 8 -1.2365 -0.2378
-14 7 9 0.0104 0.5182
-14 7 10 0.7988 0.2237
-14 7 11 -0.1845 -0.1545
-14 7 12 -1.0155 0.1018
-14 7 13 -0.4196 -0.3675
-14 7 14 1.8252 -0.1497
-14 7 15 -0.1927 0.1508
-14 8 1 -0.4178 -0.2425
-14 8 2 -0.6295 -0.1146
-14 8 3 1.8820 0.4751
-14 8 4 0.3768 0.2708
-14 8 5 1.4486 0.0567
-14 8 6 0.1346 -0.0307
-14 8 7 -1.1881 -0.4055
-14 8 8 -0.0799 -0.0103
-14 8 9 0.4718 -0.0490
-14 8 10 0.8568 0.0527
-14 8 11 0.3106 0.1375
-14 8 12 -1.0100 -0.1646
-14 8 13 0.6557 -0.1844
-14 8 14 0.1633 -0.0149
-14 8 15 0.2294 -0.0375
-14 9 1 0.5793 -0.4954
-14 9 2 -0.5004 -0.0800
-14 9 3 -1.4562 -0.1629
-14 9 4 0.4686 -0.3480
-14 9 5 -0.6453 0.8221
-14 9 6 0.7848 0.0661
-14 9 7 0.6576 0.1283
-14 9 8 -0.0419 0.0667
-14 9 9 0.9418 -0.5119
-14 9 10 0.4012 -0.1202
-14 9 11 -0.3181 -0.1381
-14 9 12 0.5929 -0.0892
-14 9 13 0.1049 0.1852
-14 9 14 -0.9169 0.0084
-14 10 1 -0.4250 0.0153
-14 10 2 1.5891 0.2934
-14 10 3 -0.9051 -0.0722
-14 10 4 -2.4599 -0.1760
-14 10 5 -0.7433 -0.0826
-14 10 6 -0.5450 -0.0519
-14 10 7 1.1428 0.0074
-14 10 8 1.0839 0.1082
-14 10 9 -0.2933 0.1131
-14 10 10 -0.9502 -0.0433
-14 10 11 -0.4983 0.1328
-14 10 12 0.5110 -0.0856
-14 10 13 0.1155 0.0333
-14 10 14 -0.1651 0.0285
-14 11 1 0.3532 0.0948
-14 11 2 -0.4183 0.0613
-14 11 3 0.8666 0.2422
-14 11 4 0.4212 0.0597
-14 11 5 -0.5968 -0.1747
-14 11 6 0.0949 -0.0580
-14 11 7 -0.2040 -0.2896
-14 11 8 0.6109 0.1004
-14 11 9 -0.3417 0.0836
-14 11 10 -0.5398 0.1575
-14 11 11 -0.4333 0.2503
-14 11 12 -0.3250 -0.1127
-14 11 13 0.1462 0.0368
-14 11 14 0.5663 -0.1768
-14 12 1 0.6246 -0.1393
-14 12 2 0.3365 -0.2924
-14 12 3 0.1232 -0.1417
-14 12 4 1.3879 0.0979
-14 12 5 0.9726 0.1328
-14 12 6 0.1548 0.3133
-14 12 7 0.1059 0.1438
-14 12 8 -0.5121 -0.1987
-14 12 9 -0.2628 0.0757
-14 12 10 -0.0367 -0.1381
-14 12 11 0.4729 -0.1568
-14 12 12 -0.1963 0.1780
-14 12 13 -0.0991 -0.1107
-14 12 14 0.0968 0.2445
-14 13 1 -0.9444 0.2701
-14 13 2 0.1542 -0.0587
-14 13 3 0.9078 0.0308
-14 13 4 -0.4978 -0.1410
-14 13 5 0.0750 -0.2285
-14 13 6 0.8158 0.2309
-14 13 7 -0.3612 0.1274
-14 13 8 -0.6071 0.1180
-14 13 9 0.0107 0.1876
-14 13 10 -0.2803 -0.3055
-14 13 11 0.2968 -0.0747
-14 13 12 0.1936 0.0633
-14 13 13 -0.0678 -0.1257
-14 14 1 0.1245 0.1349
-14 14 2 -0.8889 0.2423
-14 14 3 -0.5571 0.2968
-14 14 4 0.1655 0.0011
-14 14 5 0.3395 -0.1380
-14 14 6 -0.1485 -0.1735
-14 14 7 -0.4824 -0.0576
-14 14 8 0.0429 0.0648
-14 14 9 -0.1144 -0.0186
-14 14 10 0.5595 0.2920
-14 14 11 -0.5881 -0.0086
-14 14 12 0.3728 0.0008
-14 14 13 0.1721 0.0991
-14 15 1 0.0381 -0.1158
-14 15 2 -0.4921 -0.1089
-14 15 3 -0.4965 -0.1294
-14 15 4 0.3963 0.3496
-14 15 5 0.4955 0.1649
-14 15 6 -0.7476 -0.1157
-14 15 7 0.4593 0.0855
-14 15 8 -0.0041 -0.1769
-14 15 9 0.4559 -0.0159
-14 15 10 0.0440 0.2095
-14 15 11 0.1238 0.0075
-14 15 12 0.2597 0.1486
-14 16 1 -0.2587 0.0748
-14 16 2 0.2294 -0.1448
-14 16 3 -0.0326 -0.3101
-14 16 4 0.3081 -0.1727
-14 16 5 -0.9488 0.0355
-14 16 6 -0.3941 0.0661
-14 16 7 0.1204 0.1473
-14 16 8 0.0933 0.1250
-14 16 9 -0.0713 -0.0763
-14 16 10 -0.0607 -0.0811
-14 16 11 0.3277 0.0024
-14 16 12 -0.2168 -0.1669
-14 17 1 0.2791 0.0516
-14 17 2 1.1161 0.2328
-14 17 3 -0.1492 -0.0081
-14 17 4 -0.8380 -0.1457
-14 17 5 -0.4755 -0.1082
-14 17 6 0.1890 -0.1473
-14 17 7 -0.7642 0.0404
-14 17 8 0.2218 0.0431
-14 17 9 -0.4448 0.0538
-14 17 10 -0.1068 0.0393
-14 17 11 -0.0001 -0.1416
-14 18 1 0.4762 -0.1297
-14 18 2 -0.1271 0.0991
-14 18 3 0.8320 0.2073
-14 18 4 -0.5901 0.1936
-14 18 5 0.4507 0.1073
-14 18 6 0.3170 -0.0916
-14 18 7 0.3906 -0.2455
-14 18 8 0.0435 -0.1147
-14 18 9 -0.0846 0.0965
-14 18 10 -0.3950 -0.0091
-14 18 11 -0.1577 0.0910
-14 19 1 0.0874 -0.0962
-14 19 2 -0.2610 -0.1654
-14 19 3 0.3306 -0.0987
-14 19 4 0.3604 -0.1070
-14 19 5 -0.0162 0.2029
-14 19 6 0.4250 0.1757
-14 19 7 0.8926 -0.1207
-14 19 8 -0.2491 0.0238
-14 19 9 0.1325 -0.2417
-14 19 10 0.1100 -0.0527
-14 20 1 -0.7945 0.0547
-14 20 2 0.1861 0.0048
-14 20 3 -0.6877 -0.1395
-14 20 4 -0.0423 -0.2114
-14 20 5 -0.3028 -0.0475
-14 20 6 -0.1304 0.0823
-14 20 7 -0.1855 0.1327
-14 20 8 -0.3206 0.1389
-14 20 9 0.0333 -0.0072
-14 21 1 0.0265 0.0329
-14 21 2 -0.0379 0.0433
-14 21 3 -0.9269 0.1866
-14 21 4 0.2470 0.1473
-14 21 5 0.3013 -0.1922
-14 21 6 -0.2475 -0.0053
-14 21 7 -1.0770 -0.0926
-14 21 8 0.1843 0.0851
-14 22 1 0.7255 -0.1246
-14 22 2 -0.2166 -0.1447
-14 22 3 0.3822 0.0359
-14 22 4 0.1350 0.1008
-14 22 5 0.8410 0.1198
-14 22 6 0.0233 -0.1080
-14 22 7 0.1334 -0.0804
-14 23 1 0.5880 0.1245
-14 23 2 -0.9036 -0.2000
-14 23 3 0.4913 -0.1383
-14 23 4 0.1818 -0.0590
-14 23 5 -0.1106 -0.0912
-13 0 2 -1.2988 -0.8154
-13 0 4 0.8664 0.2139
-13 0 6 0.6979 1.7402
-13 0 8 -6.8018 -1.7647
-13 0 10 0.9211 -1.8892
-13 0 12 -0.3795 0.3733
-13 0 14 0.0490 0.8805
-13 0 16 0.0390 -0.3965
-13 1 1 0.5454 3.1182
-13 1 2 -3.0844 0.2553
-13 1 3 -1.9911 1.6312
-13 1 4 -1.9081 -0.5930
-13 1 5 2.2012 -2.5413
-13 1 6 1.8464 0.6491
-13 1 7 -1.8247 -1.5789
-13 1 8 -0.1606 1.2081
-13 1 9 0.2795 1.9450
-13 1 10 0.9186 -0.3741
-13 1 11 0.4400 -0.1162
-13 1 12 0.7409 -0.6253
-13 1 13 -0.0018 -1.2734
-13 1 14 -1.2567 -0.1904
-13 1 15 -0.0451 0.0758
-13 1 16 1.1529 -0.0387
-13 2 1 -0.3149 0.2475
-13 2 2 0.1591 0.7781
-13 2 3 0.2149 1.4245
-13 2 4 -0.1459 -0.0864
-13 2 5 -1.1662 0.1142
-13 2 6 -0.8868 -1.4891
-13 2 7 1.3775 -0.0666
-13 2 8 4.9266 0.7372
-13 2 9 -0.0044 0.2769
-13 2 10 0.4951 1.4570
-13 2 11 0.7265 -0.1344
-13 2 12 0.0924 -0.3965
-13 2 13 0.1081 -0.2653
-13 2 14 0.0136 -0.6773
-13 2 15 -0.0786 -0.0768
-13 2 16 -0.1607 0.0546
-13 3 1 -2.3456 -1.4150
-13 3 2 2.7836 -0.1250
-13 3 3 4.0558 -0.8500
-13 3 4 2.2806 1.4968
-13 3 5 -4.0100 1.4502
-13 3 6 -2.0873 -0.0693
-13 3 7 2.0723 0.2257
-13 3 8 1.3421 -1.0918
-13 3 9 0.7728 -0.9062
-13 3 10 -0.0171 0.1383
-13 3 11 -0.6939 -0.0132
-13 3 12 -0.9420 0.6316
-13 3 13 0.0427 0.6708
-13 3 14 0.5123 -0.1124
-13 3 15 -0.1324 -0.1648
-13 3 16 -0.4996 -0.0520
-13 4 1 2.9515 0.3267
-13 4 2 1.7247 -0.2283
-13 4 3 1.3526 -0.4487
-13 4 4 -0.1042 -0.0017
-13 4 5 0.3079 0.4112
-13 4 6 0.1224 0.4330
-13 4 7 -1.2686 0.1856
-13 4 8 -1.5990 -0.0259
-13 4 9 1.8293 -0.3880
-13 4 10 -0.9531 -0.3636
-13 4 11 -2.0093 0.0180
-13 4 12 -0.1376 -0.0665
-13 4 13 0.0600 0.4218
-13 4 14 0.2481 0.2814
-13 4 15 -0.2499 -0.1450
-13 5 1 3.1859 0.5957
-13 5 2 0.2187 0.6290
-13 5 3 -2.1679 -0.0922
-13 5 4 -1.8257 -0.3159
-13 5 5 2.5244 -0.5314
-13 5 6 0.4476 -0.4148
-13 5 7 0.4490 0.4851
-13 5 8 0.5566 0.3908
-13 5 9 -1.0890 0.5360
-13 5 10 -1.1195 0.1881
-13 5 11 0.2611 -0.0452
-13 5 12 0.5781 -0.0906
-13 5 13 0.0328 -0.2878
-13 5 14 0.0701 -0.0967
-13 5 15 0.1250 0.1638
-13 6 1 -2.8696 -0.6166
-13 6 2 -2.5072 -0.2809
-13 6 3 -1.3307 0.4825
-13 6 4 -0.7481 0.3118
-13 6 5 -0.1435 -0.0307
-13 6 6 1.5468 0.1757
-13 6 7 0.8550 -0.5585
-13 6 8 1.0101 -0.0107
-13 6 9 -1.8306 0.2918
-13 6 10 -0.3732 -0.0858
-13 6 11 1.3025 0.2990
-13 6 12 0.5913 0.0581
-13 6 13 0.2379 -0.2353
-13 6 14 -1.2149 0.0213
-13 6 15 0.3201 -0.1667
-13 7 1 -0.2823 -0.6023
-13 7 2 -0.6932 -0.5623
-13 7 3 -2.0538 0.0012
-13 7 4 0.7931 -0.4499
-13 7 5 -1.2128 0.8059
-13 7 6 0.4237 0.2923
-13 7 7 0.8196 -0.1678
-13 7 8 -1.6958 0.3407
-13 7 9 -0.4102 -0.6629
-13 7 10 0.3558 -0.3106
-13 7 11 0.0730 0.1335
-13 7 12 0.3812 -0.1086
-13 7 13 -0.7890 0.3544
-13 7 14 -0.3335 0.1518
-13 7 15 0.1549 -0.0986
-13 8 1 0.7805 0.0989
-13 8 2 2.3755 0.2772
-13 8 3 1.0042 -0.4028
-13 8 4 -0.9220 -0.3905
-13 8 5 1.1175 -0.2440
-13 8 6 -0.9625 -0.0013
-13 8 7 -0.4783 0.3432
-13 8 8 -0.8530 -0.0358
-13 8 9 -0.3150 0.0100
-13 8 10 0.1432 0.0201
-13 8 11 0.2534 -0.2238
-13 8 12 -0.4723 0.1567
-13 8 13 -0.4080 0.1340
-13 8 14 0.9716 0.0545
-13 8 15 0.0140 0.1413
-13 9 1 -0.3531 0.5676
-13 9 2 -2.0049 -0.0178
-13 9 3 2.2551 0.3341
-13 9 4 1.3179 0.3607
-13 9 5 -0.4041 -0.8303
-13 9 6 1.3031 -0.1060
-13 9 7 -2.0100 -0.2738
-13 9 8 -0.3963 -0.2149
-13 9 9 0.4487 0.4673
-13 9 10 0.9948 0.0759
-13 9 11 0.5837 0.1667
-13 9 12 -0.7542 0.0368
-13 9 13 0.5872 -0.2622
-13 9 14 0.5215 -0.0414
-13 9 15 -0.1776 0.0092
-13 10 1 -1.0817 -0.0051
-13 10 2 -1.2978 -0.3229
-13 10 3 -1.3301 0.0711
-13 10 4 0.6697 0.1639
-13 10 5 0.2608 0.0924
-13 10 6 -1.0080 -0.0083
-13 10 7 0.0959 0.0193
-13 10 8 0.1521 -0.1580
-13 10 9 0.8434 -0.0834
-13 10 10 0.7656 0.0092
-13 10 11 -0.2243 -0.1564
-13 10 12 0.4242 0.0553
-13 10 13 -0.0551 -0.1272
-13 10 14 -0.6801 -0.0466
-13 11 1 -1.0934 -0.0495
-13 11 2 0.9847 -0.0212
-13 11 3 0.0051 -0.2556
-13 11 4 -1.7322 -0.0850
-13 11 5 0.2630 0.0662
-13 11 6 -1.0674 0.0153
-13 11 7 0.4614 0.2471
-13 11 8 1.2036 -0.1150
-13 11 9 0.8318 -0.0608
-13 11 10 -0.5400 -0.1402
-13 11 11 -0.7567 -0.2699
-13 11 12 0.0123 0.0384
-13 11 13 -0.1598 -0.1467
-13 11 14 -0.0867 0.0812
-13 12 1 1.6044 0.0762
-13 12 2 0.5041 0.4094
-13 12 3 -0.3290 0.1530
-13 12 4 0.8976 -0.0652
-13 12 5 -0.3384 -0.0742
-13 12 6 0.3736 -0.3115
-13 12 7 0.5868 -0.1652
-13 12 8 0.2622 0.1587
-13 12 9 -0.3060 -0.0495
-13 12 10 -0.0278 0.1102
-13 12 11 -0.2543 0.1425
-13 12 12 -0.5458 -0.2179
-13 12 13 -0.0801 0.1657
-13 12 14 0.4226 -0.3259
-13 13 1 0.7388 -0.2255
-13 13 2 0.4780 0.0533
-13 13 3 -0.1470 -0.0658
-13 13 4 0.2486 0.2104
-13 13 5 -0.2748 0.2616
-13 13 6 0.6377 -0.2165
-13 13 7 0.4066 -0.0157
-13 13 8 -0.4892 -0.0602
-13 13 9 -0.2407 -0.1984
-13 13 10 -0.3948 0.3255
-13 13 11 0.1652 0.0905
-13 13 12 -0.1536 0.0028
-13 13 13 0.1139 0.2243
-13 14 1 -0.5753 -0.0505
-13 14 2 0.0170 -0.1963
-13 14 3 0.6012 -0.2658
-13 14 4 -0.6876 -0.0304
-13 14 5 -0.5936 0.1019
-13 14 6 0.4525 0.2631
-13 14 7 -0.2829 0.0452
-13 14 8 -0.0286 -0.0127
-13 14 9 -0.2695 0.0241
-13 14 10 -0.3117 -0.2380
-13 14 11 0.1669 0.0362
-13 14 12 -0.0057 0.0152
-13 14 13 -0.2250 -0.0635
-13 15 1 0.3319 0.1223
-13 15 2 -0.0774 0.1568
-13 15 3 -0.0433 0.2065
-13 15 4 -0.4137 -0.3093
-13 15 5 1.3340 -0.1326
-13 15 6 0.1774 0.1711
-13 15 7 -0.5717 -0.0164
-13 15 8 0.3121 0.2214
-13 15 9 -0.3648 0.0370
-13 15 10 0.2639 -0.1382
-13 15 11 0.2325 -0.0143
-13 15 12 0.1340 -0.1536
-13 15 13 0.0874 -0.0723
-13 16 1 -0.5687 -0.1268
-13 16 2 -0.7307 0.0994
-13 16 3 0.0368 0.2870
-13 16 4 0.7318 0.1176
-13 16 5 0.7493 0.0316
-13 16 6 -0.2548 -0.0488
-13 16 7 0.6762 -0.0954
-13 16 8 -0.3993 -0.0454
-13 16 9 0.4169 0.0919
-13 16 10 0.3264 0.1449
-13 16 11 -0.6431 0.0446
-13 16 12 0.3806 0.1461
-13 17 1 -0.8968 -0.0987
-13 17 2 -0.2805 -0.2977
-13 17 3 -0.3527 -0.0398
-13 17 4 1.0001 0.0752
-13 17 5 -1.1201 0.0294
-13 17 6 -0.6958 0.1508
-13 17 7 -0.0081 -0.0562
-13 17 8 0.1032 -0.0562
-13 17 9 0.4150 -0.0189
-13 17 10 -0.2621 -0.0712
-13 17 11 -0.4989 0.1729
-13 17 12 -0.0396 0.0696
-13 18 1 0.0697 0.1791
-13 18 2 0.4937 -0.0515
-13 18 3 0.1262 -0.2329
-13 18 4 -0.5208 -0.1987
-13 18 5 -0.7473 -0.0597
-13 18 6 -0.2845 0.0231
-13 18 7 -1.0013 0.2445
-13 18 8 0.0179 0.0882
-13 18 9 0.0429 0.0304
-13 18 10 -0.3779 0.0185
-13 18 11 0.4748 -0.1660
-13 19 1 1.2675 0.1201
-13 19 2 -0.3531 0.1654
-13 19 3 0.4586 0.0951
-13 19 4 -0.4023 0.1216
-13 19 5 0.5545 -0.1972
-13 19 6 0.2509 -0.1332
-13 19 7 -0.0404 0.0659
-13 19 8 0.1946 -0.0723
-13 19 9 -0.5044 0.3112
-13 19 10 -0.2177 0.0697
-13 20 1 -0.2334 -0.0782
-13 20 2 0.3395 -0.0492
-13 20 3 0.1484 0.0991
-13 20 4 -0.3216 0.1878
-13 20 5 0.4533 0.0503
-13 20 6 0.3481 -0.0564
-13 20 7 1.1624 -0.1382
-13 20 8 0.1097 -0.1728
-13 20 9 -0.3551 -0.1057
-13 21 1 -0.6041 -0.0112
-13 21 2 0.5762 -0.0209
-13 21 3 -0.5783 -0.2461
-13 21 4 -0.2859 -0.0963
-13 21 5 -0.9412 0.2033
-13 21 6 0.2453 0.0712
-13 21 7 0.4004 0.0442
-13 21 8 -0.3307 0.0185
-13 21 9 0.0198 -0.2454
-13 22 1 0.2373 0.1309
-13 22 2 0.3926 0.1634
-13 22 3 -0.8895 -0.0720
-13 22 4 -0.0304 -0.0688
-13 22 5 -0.0548 -0.0781
-13 22 6 -0.0817 0.0016
-13 22 7 -0.6670 0.0213
-13 23 1 0.5388 -0.1230
-13 23 2 -0.9342 -0.0130
-13 23 3 0.7882 0.1992
-13 23 4 0.0696 -0.0241
-13 23 5 0.9099 0.0954
-13 23 6 0.1353 -0.1859
-13 24 1 0.3742 -0.1529
-13 24 2 -0.6376 -0.1821
-13 24 3 -0.0999 -0.1566
-13 24 4 0.4838 0.0818
-12 0 2 3.3340 0.3959
-12 0 4 -1.6205 -0.9414
-12 0 6 -2.0914 -2.6491
-12 0 8 1.5986 0.4505
-12 0 10 -2.3842 2.2508
-12 0 12 0.1532 -0.4556
-12 0 14 1.2495 -0.5484
-12 0 16 -0.9583 0.5615
-12 1 1 0.0255 -2.8443
-12 1 2 0.2641 0.1392
-12 1 3 1.2005 -2.9901
-12 1 4 2.9335 1.0285
-12 1 5 -1.2232 2.2382
-12 1 6 -2.5588 -0.3781
-12 1 7 0.3167 1.0179
-12 1 8 -3.0261 -1.5490
-12 1 9 -0.7615 -2.1493
-12 1 10 -0.4823 -0.0854
-12 1 11 0.1906 -0.1707
-12 1 12 -0.5038 0.3343
-12 1 13 0.2546 1.3008
-12 1 14 0.2186 0.0488
-12 1 15 -0.2126 0.2525
-12 1 16 -0.0963 0.1200
-12 2 1 2.3327 0.4780
-12 2 2 -2.5588 -0.7850
-12 2 3 -2.3246 -1.3712
-12 2 4 0.2630 -0.0605
-12 2 5 2.8895 0.1352
-12 2 6 1.7754 1.9663
-12 2 7 -2.7902 -0.0111
-12 2 8 -1.8916 -0.5585
-12 2 9 0.8617 -0.3758
-12 2 10 1.8312 -1.4645
-12 2 11 0.4223 -0.2332
-12 2 12 0.3236 0.1348
-12 2 13 -0.0687 0.1433
-12 2 14 -0.8075 0.6911
-12 2 15 -0.1718 0.0084
-12 2 16 0.7673 -0.1707
-12 3 1 -2.6064 1.3098
-12 3 2 -1.1924 0.4072
-12 3 3 -2.9422 1.1790
-12 3 4 -0.8183 -1.6516
-12 3 5 2.4320 -1.3475
-12 3 6 0.4918 -0.0054
-12 3 7 -1.1219 -0.3162
-12 3 8 1.9346 1.3147
-12 3 9 0.6334 0.8799
-12 3 10 1.4303 -0.0736
-12 3 11 0.7129 0.0686
-12 3 12 0.4674 -0.6857
-12 3 13 -0.6313 -0.7434
-12 3 14 -0.0701 0.0895
-12 3 15 0.5981 0.1154
-12 3 16 -0.1851 -0.0335
-12 4 1 -3.4501 -0.2337
-12 4 2 -0.4278 0.3457
-12 4 3 2.5073 0.6447
-12 4 4 1.9708 0.0605
-12 4 5 -3.1642 -0.2529
-12 4 6 -0.9620 -0.3129
-12 4 7 1.7136 -0.2813
-12 4 8 0.3957 0.0307
-12 4 9 0.4211 0.4845
-12 4 10 0.3272 0.3790
-12 4 11 -0.1380 -0.2277
-12 4 12 -0.8391 0.0217
-12 4 13 0.3197 -0.4258
-12 4 14 0.0833 -0.2648
-12 4 15 -0.0800 -0.0672
-12 4 16 -0.4799 0.0434
-12 5 1 5.2322 -0.2022
-12 5 2 2.8380 -0.6437
-12 5 3 2.2774 0.0763
-12 5 4 -0.1141 0.4660
-12 5 5 -1.1298 0.8794
-12 5 6 0.0691 0.3259
-12 5 7 0.5741 -0.0889
-12 5 8 -0.9108 -0.2956
-12 5 9 1.3245 -0.4102
-12 5 10 -0.1237 -0.1874
-12 5 11 -1.4195 0.0762
-12 5 12 -0.6583 0.0884
-12 5 13 0.3384 0.1923
-12 5 14 0.3428 0.1009
-12 5 15 -0.7239 -0.1419
-12 5 16 0.3641 -0.0333
-12 6 1 1.1266 0.4668
-12 6 2 2.5081 0.3941
-12 6 3 0.8508 -0.4239
-12 6 4 -2.9855 -0.1653
-12 6 5 1.8451 -0.0706
-12 6 6 -0.1664 -0.1262
-12 6 7 -0.6491 0.5308
-12 6 8 2.5048 0.0226
-12 6 9 0.1039 -0.0923
-12 6 10 -1.5251 0.1348
-12 6 11 -0.4000 -0.2522
-12 6 12 0.7337 0.0606
-12 6 13 0.0608 0.3228
-12 6 14 -0.0136 -0.0996
-12 6 15 0.2935 0.2586
-12 7 1 -2.9689 0.6807
-12 7 2 -3.3273 0.3019
-12 7 3 -0.7945 0.0463
-12 7 4 1.2196 0.6213
-12 7 5 -2.2431 -0.7817
-12 7 6 0.3472 -0.1983
-12 7 7 0.9167 0.0411
-12 7 8 1.4645 -0.4036
-12 7 9 -1.2038 0.6426
-12 7 10 -1.0321 0.2741
-12 7 11 0.4274 0.0067
-12 7 12 0.5081 0.1560
-12 7 13 0.4009 -0.2893
-12 7 14 -0.2479 -0.0906
-12 7 15 -0.0938 -0.0162
-12 8 1 1.2212 -0.2518
-12 8 2 0.7563 -0.2890
-12 8 3 -2.5669 0.2406
-12 8 4 0.9678 0.3813
-12 8 5 0.4578 0.3921
-12 8 6 -1.1670 0.0428
-12 8 7 2.1785 -0.2985
-12 8 8 -1.5227 0.1231
-12 8 9 -0.9849 -0.0332
-12 8 10 0.2869 -0.0297
-12 8 11 -0.0849 0.2645
-12 8 12 0.0373 -0.0806
-12 8 13 -0.4832 -0.0522
-12 8 14 -0.3529 -0.0281
-12 8 15 0.1483 -0.1359
-12 9 1 1.8832 -0.6153
-12 9 2 2.0425 0.0291
-12 9 3 1.3751 -0.3349
-12 9 4 -1.4033 -0.3733
-12 9 5 1.9713 0.6535
-12 9 6 1.3841 0.0872
-12 9 7 -1.0453 0.3231
-12 9 8 -1.2935 0.2076
-12 9 9 -0.1204 -0.5171
-12 9 10 -0.0495 0.0174
-12 9 11 0.3235 -0.1966
-12 9 12 -0.3836 -0.0651
-12 9 13 -0.2876 0.3072
-12 9 14 0.1881 0.0672
-12 9 15 0.0196 0.1459
-12 10 1 0.2096 0.0357
-12 10 2 -2.3775 0.3661
-12 10 3 -0.2168 -0.0533
-12 10 4 1.2008 -0.1637
-12 10 5 -1.3299 -0.0280
-12 10 6 1.9339 -0.1057
-12 10 7 -1.3732 -0.1139
-12 10 8 -1.0835 0.1154
-12 10 9 -0.5565 0.0474
-12 10 10 0.3648 -0.0624
-12 10 11 1.0628 0.1232
-12 10 12 0.1758 -0.0178
-12 10 13 0.1127 0.1192
-12 10 14 0.4070 0.0422
-12 10 15 -0.1992 -0.0436
-12 11 1 -2.3455 -0.0210
-12 11 2 -1.2671 -0.1151
-12 11 3 -0.9921 0.2778
-12 11 4 -0.9246 0.0371
-12 11 5 0.0191 -0.1159
-12 11 6 -1.4841 -0.0810
-12 11 7 -0.5898 -0.3073
-12 11 8 0.2870 0.0925
-12 11 9 0.3663 -0.0234
-12 11 10 0.7343 0.1797
-12 11 11 0.0548 0.2041
-12 11 12 0.6882 -0.0293
-12 11 13 0.2551 0.1137
-12 11 14 -0.7336 -0.0271
-12 12 1 -1.2788 -0.0387
-12 12 2 1.1789 -0.4511
-12 12 3 1.1907 -0.2161
-12 12 4 -0.5511 -0.0496
-12 12 5 0.5438 -0.0782
-12 12 6 -1.2844 0.2236
-12 12 7 0.1483 0.1303
-12 12 8 0.8940 -0.2207
-12 12 9 1.1868 0.0452
-12 12 10 0.5540 -0.2099
-12 12 11 -0.5302 -0.1347
-12 12 12 -0.2254 0.1379
-12 12 13 -0.2525 -0.2850
-12 12 14 0.1247 0.2158
-12 13 1 1.5378 0.2117
-12 13 2 0.7668 0.0217
-12 13 3 0.4819 0.0877
-12 13 4 1.3174 -0.2384
-12 13 5 0.1134 -0.2568
-12 13 6 0.0051 0.1171
-12 13 7 0.7128 -0.0282
-12 13 8 0.5321 0.0687
-12 13 9 -0.1807 0.2349
-12 13 10 -0.3627 -0.4039
-12 13 11 0.1253 -0.0920
-12 13 12 -0.2890 -0.0982
-12 13 13 -0.1044 -0.2325
-12 13 14 0.0993 0.0506
-12 14 1 0.0928 0.0753
-12 14 2 -0.4683 0.2148
-12 14 3 -0.3190 0.2642
-12 14 4 0.2079 0.1032
-12 14 5 -1.0971 -0.0929
-12 14 6 0.1878 -0.3032
-12 14 7 0.2718 -0.0822
-12 14 8 -0.4631 0.0247
-12 14 9 0.0343 -0.0473
-12 14 10 -0.3746 0.2300
-12 14 11 -0.2803 0.0090
-12 14 12 -0.1144 0.0357
-12 14 13 0.1279 0.0921
-12 15 1 0.0497 -0.0923
-12 15 2 0.0177 -0.1275
-12 15 3 -0.3940 -0.1785
-12 15 4 -0.9849 0.3078
-12 15 5 -0.4217 0.0812
-12 15 6 0.2828 -0.0650
-12 15 7 -0.5228 0.0388
-12 15 8 0.1373 -0.3427
-12 15 9 0.3476 -0.0634
-12 15 10 0.0701 0.1301
-12 15 11 0.1821 -0.0140
-12 15 12 -0.3027 0.2144
-12 15 13 -0.4657 0.1360
-12 16 1 1.1681 0.1962
-12 16 2 0.5266 -0.0645
-12 16 3 -0.2251 -0.2595
-12 16 4 -0.5613 -0.1000
-12 16 5 1.2309 0.0086
-12 16 6 1.0368 0.1152
-12 16 7 -0.0360 0.1524
-12 16 8 -0.0263 0.1109
-12 16 9 -0.2603 -0.1178
-12 16 10 0.4173 -0.0630
-12 16 11 0.6766 -0.0635
-12 16 12 -0.1001 -0.2094
-12 17 1 -0.0288 0.0349
-12 17 2 -0.5053 0.2771
-12 17 3 -0.2407 0.0509
-12 17 4 0.6926 -0.0823
-12 17 5 0.7147 -0.0532
-12 17 6 0.1469 -0.1039
-12 17 7 0.9242 0.0687
-12 17 8 -0.1834 0.1196
-12 17 9 -0.8674 0.0341
-12 17 10 0.5347 0.1248
-12 17 11 -0.3306 -0.1016
-12 17 12 0.1749 -0.0254
-12 18 1 -1.1912 -0.2137
-12 18 2 0.0167 -0.0141
-12 18 3 -0.0482 0.2027
-12 18 4 0.3556 0.1958
-12 18 5 -0.6419 0.0751
-12 18 6 -0.7797 -0.0442
-12 18 7 -0.0216 -0.2021
-12 18 8 0.1682 -0.1005
-12 18 9 0.6534 -0.0180
-12 18 10 -0.5452 0.0028
-12 18 11 -0.9553 0.1290
-12 19 1 -0.2071 -0.0966
-12 19 2 -0.0178 -0.1062
-12 19 3 0.7934 -0.0644
-12 19 4 -0.1005 -0.1702
-12 19 5 -0.8547 0.2690
-12 19 6 -0.5871 0.1319
-12 19 7 -0.8394 -0.0153
-12 19 8 0.0129 0.1353
-12 19 9 0.8217 -0.2018
-12 19 10 -0.4864 0.0001
-12 19 11 0.1594 0.1825
-12 20 1 0.5726 0.0961
-12 20 2 -0.2692 0.0647
-12 20 3 0.2855 -0.0804
-12 20 4 0.0807 -0.1772
-12 20 5 0.4822 -0.1082
-12 20 6 -0.0055 0.0209
-12 20 7 -0.5030 0.1624
-12 20 8 0.1440 0.1496
-12 20 9 -0.3054 0.2023
-12 20 10 -0.0480 0.0072
-12 21 1 -0.5031 -0.0288
-12 21 2 -0.1486 -0.0124
-12 21 3 0.1470 0.1803
-12 21 4 -0.1705 0.0911
-12 21 5 0.4771 -0.1615
-12 21 6 0.3427 -0.0423
-12 21 7 0.4386 -0.1314
-12 21 8 0.2917 -0.0942
-12 21 9 -0.6316 0.2321
-12 22 1 0.1524 -0.1397
-12 22 2 0.7561 -0.1216
-12 22 3 -1.0205 -0.0120
-12 22 4 0.1728 0.1145
-12 22 5 -0.8882 0.1109
-12 22 6 -0.1098 0.1647
-12 22 7 0.7198 -0.0682
-12 22 8 -0.2343 -0.2588
-12 23 1 0.2779 0.1867
-12 23 2 0.6490 0.0285
-12 23 3 -0.2067 -0.1288
-12 23 4 -0.9359 -0.0527
-12 23 5 -0.2370 -0.0383
-12 23 6 -0.0369 0.0913
-12 23 7 -0.0313 0.1344
-12 24 1 0.3895 0.2074
-12 24 2 -1.1777 0.0803
-12 24 3 0.6276 0.1386
-12 24 4 -0.1974 -0.0851
-12 24 5 0.2607 -0.1257
-11 0 2 -3.3852 -0.7688
-11 0 4 -0.4483 -0.1343
-11 0 6 2.2180 2.6856
-11 0 8 0.1049 0.2519
-11 0 10 1.1016 -1.7582
-11 0 12 0.2517 0.8759
-11 0 14 -0.0252 0.8248
-11 0 16 0.0730 -0.3728
-11 1 1 -1.4107 2.0165
-11 1 2 1.4390 -0.4314
-11 1 3 -0.4905 3.2414
-11 1 4 -5.2016 -1.6341
-11 1 5 0.4648 -2.7865
-11 1 6 1.8868 -0.2711
-11 1 7 -0.1625 -0.9312
-11 1 8 -0.0011 1.1177
-11 1 9 -0.2413 2.2857
-11 1 10 -1.7679 0.2411
-11 1 11 -0.3824 1.1003
-11 1 12 0.5872 -0.3053
-11 1 13 0.1035 -1.1864
-11 1 14 0.3428 0.1858
-11 1 15 0.1801 -0.1233
-11 1 16 -0.4780 0.0340
-11 2 1 0.6252 -1.1155
-11 2 2 1.9699 0.8769
-11 2 3 1.6049 0.7118
-11 2 4 0.6139 0.2769
-11 2 5 -1.9840 -0.3407
-11 2 6 -1.5777 -2.0233
-11 2 7 2.5518 -0.4572
-11 2 8 -0.5513 0.1205
-11 2 9 -1.8707 0.2497
-11 2 10 -1.5157 1.3943
-11 2 11 0.3697 0.2394
-11 2 12 -0.3258 -0.0710
-11 2 13 0.8713 -0.0582
-11 2 14 0.1388 -0.8188
-11 2 15 -0.4390 0.1549
-11 2 16 -0.1867 0.2756
-11 3 1 3.0487 -1.3650
-11 3 2 0.8356 -0.8990
-11 3 3 -0.1522 -1.3460
-11 3 4 0.5964 1.5159
-11 3 5 -0.2091 1.2656
-11 3 6 -0.1951 0.2181
-11 3 7 0.0770 0.5287
-11 3 8 -0.4148 -1.3921
-11 3 9 -0.5572 -1.1168
-11 3 10 1.1201 -0.0230
-11 3 11 0.5169 -0.1858
-11 3 12 0.2764 0.6384
-11 3 13 -0.1572 0.6606
-11 3 14 -0.0796 -0.0314
-11 3 15 -0.4443 0.0331
-11 3 16 0.6414 -0.0549
-11 4 1 -4.3436 0.3309
-11 4 2 -1.3744 -0.1846
-11 4 3 -1.3656 -0.8080
-11 4 4 -1.3026 -0.1715
-11 4 5 1.2631 0.0215
-11 4 6 0.4788 0.4542
-11 4 7 -2.9052 0.0857
-11 4 8 0.3304 -0.0219
-11 4 9 1.1365 -0.5640
-11 4 10 0.7865 -0.4785
-11 4 11 0.5666 0.0818
-11 4 12 0.8079 -0.1036
-11 4 13 -0.7772 0.4665
-11 4 14 -0.3848 0.1889
-11 4 15 0.8199 0.1158
-11 4 16 -0.0689 0.0365
-11 5 1 -1.6897 0.4405
-11 5 2 -3.4664 0.8266
-11 5 3 0.3780 0.1101
-11 5 4 4.4185 -0.5226
-11 5 5 -1.4943 -0.7183
-11 5 6 -1.5634 -0.2906
-11 5 7 -0.1421 0.0295
-11 5 8 -0.6470 0.1800
-11 5 9 0.7711 0.2781
-11 5 10 0.5964 0.2601
-11 5 11 0.1604 -0.2282
-11 5 12 -0.6511 -0.2166
-11 5 13 0.2548 -0.2874
-11 5 14 0.2314 -0.0759
-11 5 15 -0.0210 -0.0599
-11 5 16 -0.3750 0.0891
-11 6 1 3.9228 -0.4678
-11 6 2 2.9524 -0.3898
-11 6 3 0.8031 0.4291
-11 6 4 0.5449 0.1389
-11 6 5 2.2541 0.3235
-11 6 6 -0.5775 0.1765
-11 6 7 0.5075 -0.3525
-11 6 8 -0.7247 0.0387
-11 6 9 0.8905 0.0916
-11 6 10 1.1653 -0.1927
-11 6 11 -0.3601 0.2934
-11 6 12 -0.8892 -0.0541
-11 6 13 -0.0025 -0.4203
-11 6 14 0.1669 0.0305
-11 6 15 -0.4489 -0.2530
-11 6 16 0.2443 0.0442
-11 7 1 -1.2183 -0.6651
-11 7 2 0.7106 -0.2861
-11 7 3 1.0425 -0.0453
-11 7 4 -3.8934 -0.5957
-11 7 5 1.2642 0.7225
-11 7 6 2.2767 0.2212
-11 7 7 -1.5380 0.0416
-11 7 8 1.7413 0.3945
-11 7 9 0.9901 -0.5992
-11 7 10 -0.7146 -0.1869
-11 7 11 -0.4086 -0.0533
-11 7 12 0.4513 -0.2287
-11 7 13 -0.0455 0.2681
-11 7 14 -0.3632 0.0606
-11 7 15 0.2064 0.0275
-11 8 1 -1.4501 0.4077
-11 8 2 -2.1984 0.4781
-11 8 3 -2.2210 -0.1978
-11 8 4 1.2181 -0.2815
-11 8 5 -3.7727 -0.2026
-11 8 6 -0.8092 -0.0707
-11 8 7 1.6280 0.3143
-11 8 8 1.7822 -0.0811
-11 8 9 -0.7012 0.1247
-11 8 10 -1.2792 -0.0080
-11 8 11 -0.2810 -0.2028
-11 8 12 0.5631 0.1095
-11 8 13 0.1779 -0.0275
-11 8 14 0.4801 0.0223
-11 8 15 -0.0263 0.1009
-11 9 1 1.7213 0.5334
-11 9 2 3.2485 0.0198
-11 9 3 0.9190 0.4228
-11 9 4 -0.4944 0.4930
-11 9 5 0.3076 -0.5606
-11 9 6 -1.8546 0.0971
-11 9 7 2.4584 -0.3391
-11 9 8 0.0314 -0.1874
-11 9 9 -0.9579 0.6019
-11 9 10 0.0486 0.0714
-11 9 11 -0.4348 0.3008
-11 9 12 -0.1777 0.0928
-11 9 13 0.2887 -0.1716
-11 9 14 -0.2996 -0.0576
-11 9 15 0.0505 -0.1653
-11 10 1 2.0591 0.0705
-11 10 2 1.6477 -0.4061
-11 10 3 2.5696 0.0607
-11 10 4 0.1592 0.2462
-11 10 5 1.4946 0.0414
-11 10 6 2.1609 0.1603
-11 10 7 -0.1309 0.1032
-11 10 8 -1.4850 -0.1181
-11 10 9 -0.0537 -0.0247
-11 10 10 -0.0458 0.0805
-11 10 11 -0.0510 -0.0395
-11 10 12 -0.6150 0.0181
-11 10 13 -0.0591 -0.0887
-11 10 14 0.0787 -0.0018
-11 10 15 -0.1368 0.1253
-11 11 1 -0.2773 0.0159
-11 11 2 -3.1286 0.2037
-11 11 3 -1.9873 -0.2529
-11 11 4 1.5083 -0.0534
-11 11 5 -0.2200 0.2115
-11 11 6 0.7872 0.1350
-11 11 7 -1.3051 0.2313
-11 11 8 -0.6408 -0.0497
-11 11 9 -0.8530 0.0909
-11 11 10 -1.0053 -0.1563
-11 11 11 0.6863 -0.2783
-11 11 12 0.3066 0.0652
-11 11 13 -0.0536 -0.0887
-11 11 14 0.2784 0.0561
-11 12 1 -2.1497 -0.0017
-11 12 2 -1.8345 0.3379
-11 12 3 -1.9216 0.1985
-11 12 4 -0.9566 0.0840
-11 12 5 -0.0846 0.0037
-11 12 6 -0.8089 -0.2515
-11 12 7 -1.5107 -0.1325
-11 12 8 -0.3104 0.2392
-11 12 9 0.1030 -0.1063
-11 12 10 0.5130 0.2972
-11 12 11 0.1611 0.1200
-11 12 12 0.5960 -0.1030
-11 12 13 0.3385 0.2773
-11 12 14 -0.2814 -0.0850
-11 13 1 -0.1391 -0.2672
-11 13 2 1.6483 -0.0623
-11 13 3 1.0328 -0.1391
-11 13 4 -0.6716 0.1211
-11 13 5 0.7045 0.1851
-11 13 6 0.0076 -0.2305
-11 13 7 0.2025 0.0729
-11 13 8 -0.1216 -0.1589
-11 13 9 0.6569 -0.2564
-11 13 10 1.4556 0.3155
-11 13 11 0.0733 0.0079
-11 13 12 0.1092 0.1355
-11 13 13 -0.3477 0.2286
-11 13 14 0.2275 -0.1371
-11 14 1 1.4583 0.0342
-11 14 2 0.9736 -0.2470
-11 14 3 1.2104 -0.2835
-11 14 4 0.9721 -0.1161
-11 14 5 -0.3149 0.0471
-11 14 6 -0.1466 0.2031
-11 14 7 0.9905 0.0501
-11 14 8 0.3943 0.0238
-11 14 9 -0.2799 0.0237
-11 14 10 -0.4297 -0.2761
-11 14 11 0.1551 -0.0018
-11 14 12 0.1792 -0.1195
-11 14 13 0.1746 -0.1137
-11 15 1 -1.0022 0.1212
-11 15 2 -0.4002 0.1735
-11 15 3 0.2096 0.1668
-11 15 4 0.0952 -0.2732
-11 15 5 -1.0596 -0.1262
-11 15 6 -1.4450 -0.0537
-11 15 7 0.0964 -0.1008
-11 15 8 0.3160 0.3066
-11 15 9 -0.5382 0.0732
-11 15 10 -0.6359 -0.1613
-11 15 11 -0.0340 0.0834
-11 15 12 0.0628 -0.1593
-11 15 13 0.2486 -0.1408
-11 16 1 -0.5882 -0.2262
-11 16 2 0.3583 0.0682
-11 16 3 0.2004 0.2710
-11 16 4 -0.7682 0.0856
-11 16 5 -0.2894 -0.0082
-11 16 6 -0.1365 -0.1102
-11 16 7 -0.8293 -0.1754
-11 16 8 0.3280 -0.2194
-11 16 9 1.3473 0.0530
-11 16 10 -0.1198 0.0179
-11 16 11 0.0559 0.0237
-11 16 12 -0.0378 0.1545
-11 16 13 -0.3053 0.0575
-11 17 1 1.2115 -0.0011
-11 17 2 0.3010 -0.2487
-11 17 3 -0.4946 -0.1015
-11 17 4 0.1796 0.0488
-11 17 5 0.8044 0.0852
-11 17 6 1.2625 0.1975
-11 17 7 0.0292 -0.0984
-11 17 8 -0.1321 -0.0771
-11 17 9 0.4234 -0.0969
-11 17 10 0.8102 -0.1589
-11 17 11 0.3393 0.1150
-11 17 12 -0.3098 -0.0374
-11 18 1 0.7283 0.2264
-11 18 2 -0.7347 0.0126
-11 18 3 -1.0074 -0.1977
-11 18 4 0.5046 -0.1933
-11 18 5 0.5185 -0.1657
-11 18 6 0.7037 0.0316
-11 18 7 0.5213 0.2153
-11 18 8 -0.2473 0.0858
-11 18 9 -1.4108 -0.0208
-11 18 10 0.6000 0.0197
-11 18 11 0.2352 -0.1529
-11 18 12 0.1278 0.1052
-11 19 1 -0.4591 0.1215
-11 19 2 -0.0130 0.1040
-11 19 3 0.1905 0.0855
-11 19 4 -0.4406 0.1635
-11 19 5 -0.4472 -0.2121
-11 19 6 -0.2421 -0.1146
-11 19 7 0.4612 -0.0119
-11 19 8 -0.2112 -0.1424
-11 19 9 0.1008 0.1963
-11 19 10 -0.2715 0.0320
-11 19 11 -0.2940 -0.1596
-11 20 1 0.3425 -0.1072
-11 20 2 0.3374 -0.0827
-11 20 3 0.6071 0.1651
-11 20 4 -0.1971 0.1550
-11 20 5 -0.3505 0.1415
-11 20 6 -0.5299 0.0537
-11 20 7 -0.1568 -0.0733
-11 20 8 0.2165 -0.0894
-11 20 9 0.8895 -0.1264
-11 20 10 -0.4611 0.0850
-11 21 1 -0.5903 0.0578
-11 21 2 0.1758 0.0130
-11 21 3 0.5552 -0.1790
-11 21 4 -0.0860 -0.0729
-11 21 5 0.4544 0.1075
-11 21 6 -0.0784 -0.0501
-11 21 7 -0.5790 0.1972
-11 21 8 0.1450 0.1016
-11 21 9 -0.0343 -0.1690
-11 22 1 -0.2974 0.0800
-11 22 2 -0.5434 0.1486
-11 22 3 0.0957 -0.0291
-11 22 4 0.6738 -0.0798
-11 22 5 -0.0725 -0.0850
-11 22 6 0.1968 -0.1179
-11 22 7 -0.1117 -0.0218
-11 22 8 0.0428 0.1017
-11 23 1 0.4192 -0.2146
-11 23 2 0.7617 -0.0246
-11 23 3 -1.0712 0.0797
-11 23 4 0.5404 0.1054
-11 23 5 -0.1182 0.1445
-11 23 6 -0.6443 0.0387
-11 23 7 0.2668 -0.1610
-11 24 1 0.0921 -0.1414
-11 24 2 0.1330 -0.0782
-11 24 3 0.3570 -0.0707
-11 24 4 -0.9364 -0.0070
-11 24 5 -0.3477 0.1941
-11 24 6 -0.1083 0.1507
-11 25 1 0.2084 0.2615
-11 25 2 -0.6863 0.0578
-11 25 3 0.2319 0.0610
-10 0 2 4.3519 1.5819
-10 0 4 1.7364 1.5041
-10 0 6 -2.5415 -2.3674
-10 0 8 1.5929 0.5777
-10 0 10 0.6787 1.6300
-10 0 12 -0.8942 -0.5872
-10 0 14 0.4015 -1.3979
-10 0 16 -0.0083 0.1159
-10 1 1 0.9236 -1.3405
-10 1 2 -5.6071 -0.3514
-10 1 3 -0.3403 -2.5029
-10 1 4 2.8261 1.4802
-10 1 5 -0.8345 2.8792
-10 1 6 -2.8399 0.2824
-10 1 7 -1.0155 2.1725
-10 1 8 1.2073 -0.6583
-10 1 9 0.6184 -1.9150
-10 1 10 0.9078 0.0978
-10 1 11 -0.3065 -1.3776
-10 1 12 -0.2270 0.5887
-10 1 13 -0.5542 1.1138
-10 1 14 0.3463 0.0077
-10 1 15 0.1055 -0.1316
-10 1 16 0.3388 -0.0907
-10 2 1 -2.4916 1.3308
-10 2 2 -3.2415 -0.8378
-10 2 3 0.2470 -1.0394
-10 2 4 -1.8485 -0.4586
-10 2 5 0.6797 -0.1674
-10 2 6 1.6762 1.7754
-10 2 7 -1.7201 0.8030
-10 2 8 -1.2292 0.0338
-10 2 9 0.7458 0.1238
-10 2 10 -1.0216 -1.4826
-10 2 11 -0.6904 0.1607
-10 2 12 0.0949 0.0780
-10 2 13 0.4882 0.1919
-10 2 14 -0.2500 0.9151
-10 2 15 0.1356 -0.0778
-10 2 16 -0.2585 -0.2150
-10 3 1 0.7220 0.7409
-10 3 2 -0.0265 0.9846
-10 3 3 -0.5128 1.4208
-10 3 4 2.6084 -1.7033
-10 3 5 2.0478 -1.1916
-10 3 6 -0.4033 -0.3998
-10 3 7 1.9849 -0.8321
-10 3 8 -0.1773 1.4730
-10 3 9 -1.4219 1.0660
-10 3 10 -0.9294 0.1488
-10 3 11 -0.3063 0.3353
-10 3 12 -0.2036 -0.5706
-10 3 13 0.9582 -0.5557
-10 3 14 0.2805 0.0275
-10 3 15 -0.3108 -0.0982
-10 3 16 -0.3944 0.1173
-10 4 1 1.4077 -0.6985
-10 4 2 1.8783 -0.2334
-10 4 3 -2.6122 0.6906
-10 4 4 -0.6762 0.1674
-10 4 5 1.6152 -0.1766
-10 4 6 0.7987 -0.5748
-10 4 7 1.1728 0.0143
-10 4 8 -0.0200 0.0571
-10 4 9 -1.2189 0.5117
-10 4 10 0.4252 0.3606
-10 4 11 0.3540 0.1492
-10 4 12 0.3830 0.2161
-10 4 13 -0.2328 -0.4193
-10 4 14 0.1290 -0.1261
-10 4 15 -0.3960 -0.0118
-10 4 16 0.1959 -0.0831
-10 5 1 -2.5536 -0.6248
-10 5 2 -0.5011 -0.6651
-10 5 3 0.6216 -0.4150
-10 5 4 -5.3610 0.3574
-10 5 5 -3.1270 0.4192
-10 5 6 3.1807 0.3203
-10 5 7 -1.4565 -0.1094
-10 5 8 -1.1457 -0.2694
-10 5 9 0.2567 -0.3535
-10 5 10 -0.3215 -0.3214
-10 5 11 0.4034 0.1091
-10 5 12 0.9544 0.1934
-10 5 13 -0.3036 0.3959
-10 5 14 -0.5731 0.0650
-10 5 15 0.3579 0.1114
-10 5 16 0.1280 0.0102
-10 6 1 1.1881 0.5105
-10 6 2 0.5172 0.3200
-10 6 3 1.3235 -0.2845
-10 6 4 3.0916 -0.1940
-10 6 5 -2.5614 -0.3541
-10 6 6 -2.8482 -0.2085
-10 6 7 -0.0377 0.3221
-10 6 8 -0.2552 -0.0711
-10 6 9 -0.0200 -0.2512
-10 6 10 0.2061 0.1409
-10 6 11 0.3545 -0.3958
-10 6 12 -0.1757 0.0617
-10 6 13 0.1460 0.3105
-10 6 14 0.3128 -0.0835
-10 6 15 0.1493 0.2559
-10 6 16 -0.1150 -0.0225
-10 7 1 -0.1652 0.4995
-10 7 2 2.5480 0.0715
-10 7 3 3.1635 0.0642
-10 7 4 1.6910 0.5730
-10 7 5 3.3420 -0.8027
-10 7 6 -2.4704 -0.0826
-10 7 7 -0.1107 -0.0988
-10 7 8 0.2104 -0.4894
-10 7 9 0.3867 0.5168
-10 7 10 1.2441 0.0923
-10 7 11 0.5088 0.0549
-10 7 12 -0.5592 0.2811
-10 7 13 -0.0160 -0.2801
-10 7 14 -0.1437 -0.1063
-10 7 15 -0.1564 -0.0946
-10 7 16 0.0873 -0.0035
-10 8 1 -2.7697 -0.4390
-10 8 2 -3.7470 -0.6294
-10 8 3 -1.2503 0.2111
-10 8 4 -0.0514 0.1232
-10 8 5 0.6637 0.1825
-10 8 6 2.0951 0.0789
-10 8 7 -1.5982 -0.3051
-10 8 8 0.4219 -0.0134
-10 8 9 1.4510 -0.2974
-10 8 10 0.2184 -0.0014
-10 8 11 -0.2638 0.1658
-10 8 12 -0.0788 -0.1862
-10 8 13 -0.1183 -0.0821
-10 8 14 -0.1840 -0.0239
-10 8 15 -0.1220 -0.1703
-10 9 1 -0.3482 -0.5097
-10 9 2 -2.4040 0.2376
-10 9 3 -4.5781 -0.4071
-10 9 4 0.6777 -0.4845
-10 9 5 -1.3296 0.6595
-10 9 6 -1.0574 -0.1445
-10 9 7 -0.1086 0.4967
-10 9 8 1.4951 0.1989
-10 9 9 0.4926 -0.5139
-10 9 10 -0.5507 -0.0822
-10 9 11 -0.3749 -0.3546
-10 9 12 0.0906 -0.1308
-10 9 13 -0.2845 0.0843
-10 9 14 0.5867 -0.0682
-10 9 15 0.2537 0.1486
-10 10 1 2.8192 -0.0185
-10 10 2 3.6189 0.5122
-10 10 3 2.4981 0.0164
-10 10 4 -1.8417 -0.0296
-10 10 5 -0.3526 -0.0475
-10 10 6 0.1701 -0.1363
-10 10 7 1.9706 -0.0011
-10 10 8 0.3294 0.1150
-10 10 9 -0.4136 0.0482
-10 10 10 0.3403 0.0165
-10 10 11 -0.1776 0.1684
-10 10 12 0.0339 -0.0603
-10 10 13 0.2261 0.1011
-10 10 14 -0.1540 0.0066
-10 10 15 -0.0871 -0.1764
-10 11 1 2.0667 0.0551
-10 11 2 2.9086 -0.1367
-10 11 3 2.8689 0.2907
-10 11 4 -1.0145 0.1192
-10 11 5 0.3508 -0.0223
-10 11 6 2.1745 -0.0832
-10 11 7 2.2440 -0.3093
-10 11 8 -0.8877 -0.0024
-10 11 9 -0.6531 -0.0621
-10 11 10 -0.0405 0.1332
-10 11 11 -0.2395 0.2919
-10 11 12 -0.1900 -0.0121
-10 11 13 -0.0749 0.0954
-10 11 14 -0.2781 -0.1304
-10 11 15 0.0288 -0.1998
-10 12 1 -1.1125 0.0496
-10 12 2 -2.1480 -0.2731
-10 12 3 -1.7365 -0.1869
-10 12 4 1.3407 -0.0448
-10 12 5 0.0579 0.0618
-10 12 6 -0.7122 0.4367
-10 12 7 -0.8339 0.1098
-10 12 8 0.2563 -0.1586
-10 12 9 -0.4623 0.1660
-10 12 10 -1.8122 -0.2294
-10 12 11 -0.2928 -0.1272
-10 12 12 -0.0376 0.0548
-10 12 13 0.2267 -0.2445
-10 12 14 -0.0623 0.1103
-10 13 1 -2.7966 0.2551
-10 13 2 -1.5807 0.0938
-10 13 3 -1.6358 0.1249
-10 13 4 0.7991 -0.1364
-10 13 5 0.5522 -0.1922
-10 13 6 -1.1275 0.2422
-10 13 7 -1.9485 -0.0541
-10 13 8 -0.1820 0.2803
-10 13 9 -0.2125 0.2890
-10 13 10 -0.1215 -0.2584
-10 13 11 0.0325 0.0658
-10 13 12 -0.0620 -0.1237
-10 13 13 0.4606 -0.2248
-10 13 14 0.3885 0.2447
-10 14 1 0.3866 -0.1425
-10 14 2 0.0409 0.2390
-10 14 3 1.1720 0.3507
-10 14 4 -0.0277 0.0198
-10 14 5 0.6354 -0.0192
-10 14 6 1.5742 -0.2191
-10 14 7 -0.3469 -0.0442
-10 14 8 -0.7573 -0.0195
-10 14 9 0.4422 -0.0322
-10 14 10 1.2467 0.2727
-10 14 11 0.2457 -0.0777
-10 14 12 0.1207 0.1207
-10 14 13 -0.3632 0.1553
-10 14 14 0.5969 -0.1348
-10 15 1 2.0796 0.0170
-10 15 2 0.0289 -0.2005
-10 15 3 -0.1484 -0.2133
-10 15 4 0.1665 0.3021
-10 15 5 -0.0558 0.0980
-10 15 6 0.3496 0.0566
-10 15 7 0.6666 0.1341
-10 15 8 -0.4940 -0.2796
-10 15 9 -0.2600 -0.0640
-10 15 10 0.2865 0.1242
-10 15 11 -0.0555 -0.0642
-10 15 12 0.1903 0.2365
-10 15 13 0.0334 0.0123
-10 16 1 -0.5663 0.2446
-10 16 2 0.1388 -0.0498
-10 16 3 -0.0076 -0.2109
-10 16 4 -0.8198 -0.1092
-10 16 5 -0.5409 -0.0749
-10 16 6 -1.4720 -0.0027
-10 16 7 -0.0510 0.1996
-10 16 8 0.1689 0.1405
-10 16 9 -1.0523 -0.0119
-10 16 10 -0.6725 0.0176
-10 16 11 0.3773 -0.0151
-10 16 12 0.4453 -0.0600
-10 16 13 0.2482 0.0535
-10 17 1 -1.4360 -0.0297
-10 17 2 1.2908 0.2250
-10 17 3 1.2096 0.1003
-10 17 4 0.0145 -0.0207
-10 17 5 -0.5645 -0.1011
-10 17 6 -0.7969 -0.2275
-10 17 7 -0.0077 0.0191
-10 17 8 0.3174 0.0141
-10 17 9 1.0497 0.0789
-10 17 10 -0.2467 0.1203
-10 17 11 0.0848 -0.1025
-10 17 12 0.1522 -0.1286
-10 18 1 0.5592 -0.2482
-10 18 2 0.4013 -0.0357
-10 18 3 0.1137 0.0889
-10 18 4 0.6533 0.1882
-10 18 5 0.3223 0.1770
-10 18 6 0.3490 0.0157
-10 18 7 -0.2353 -0.2382
-10 18 8 0.6375 -0.1069
-10 18 9 0.7454 -0.0401
-10 18 10 0.3490 -0.1066
-10 18 11 -0.0573 0.1462
-10 18 12 -0.2442 -0.0761
-10 19 1 0.4248 -0.0567
-10 19 2 -0.9693 -0.0983
-10 19 3 -1.0292 -0.1439
-10 19 4 0.5548 -0.1734
-10 19 5 0.0345 0.1529
-10 19 6 0.4307 0.0510
-10 19 7 -0.1206 0.0195
-10 19 8 -0.2092 0.1185
-10 19 9 -0.7365 -0.3197
-10 19 10 0.2701 -0.0717
-10 19 11 -0.1390 0.1202
-10 20 1 0.2494 0.1308
-10 20 2 -0.6183 0.1646
-10 20 3 0.1736 -0.1182
-10 20 4 -0.1727 -0.2055
-10 20 5 -0.3364 -0.1170
-10 20 6 -0.0184 -0.0182
-10 20 7 0.5683 0.0391
-10 20 8 -0.4083 0.0606
-10 20 9 -0.1460 0.0797
-10 20 10 0.0979 -0.0979
-10 21 1 0.4370 -0.0174
-10 21 2 0.9804 -0.0703
-10 21 3 0.0466 0.2328
-10 21 4 -0.8806 0.0629
-10 21 5 0.4403 -0.0934
-10 21 6 0.1563 0.0610
-10 21 7 0.0920 -0.1431
-10 21 8 0.3833 -0.0222
-10 21 9 0.3316 0.1182
-10 21 10 0.0015 -0.0401
-10 22 1 -0.8007 -0.0750
-10 22 2 0.1650 -0.1304
-10 22 3 0.5557 0.0081
-10 22 4 -0.5890 0.0609
-10 22 5 0.3208 0.0539
-10 22 6 0.4460 0.0920
-10 22 7 -0.3139 0.0262
-10 22 8 0.0830 -0.1362
-10 22 9 -0.1283 -0.1218
-10 23 1 0.2675 0.1970
-10 23 2 -0.2004 0.0473
-10 23 3 0.0605 -0.0444
-10 23 4 1.0990 -0.0558
-10 23 5 -0.4263 -0.1434
-10 23 6 -0.0849 0.0370
-10 23 7 0.1141 0.1546
-10 23 8 -0.4816 -0.1054
-10 24 1 0.3493 0.0836
-10 24 2 0.4627 0.1003
-10 24 3 -0.3181 0.0815
-10 24 4 0.6961 0.0438
-10 24 5 0.1623 -0.0437
-10 24 6 -0.6288 -0.0959
-10 25 1 0.0450 -0.2215
-10 25 2 -0.4861 -0.0991
-10 25 3 0.0616 -0.0382
-10 25 4 -0.2114 0.1390
-10 25 5 -0.0257 0.2205
-9 0 2 3.6447 -0.3503
-9 0 4 1.5232 -1.2488
-9 0 6 4.3315 2.2696
-9 0 8 -2.7559 -1.0661
-9 0 10 -0.2161 -2.2790
-9 0 12 0.1015 -0.2388
-9 0 14 -0.5269 1.3483
-9 0 16 -0.4825 -0.1756
-9 1 1 1.9810 1.8524
-9 1 2 7.9563 1.3248
-9 1 3 -0.8196 3.1159
-9 1 4 -4.5702 -1.1377
-9 1 5 0.8180 -1.8231
-9 1 6 2.3866 0.0817
-9 1 7 -0.0137 -3.4146
-9 1 8 0.5214 1.1492
-9 1 9 -0.2465 1.5909
-9 1 10 0.4216 -0.0361
-9 1 11 0.3706 0.8656
-9 1 12 -0.2849 -0.6857
-9 1 13 -0.7002 -1.2115
-9 1 14 0.6714 -0.3082
-9 1 15 0.2027 -0.1227
-9 1 16 -0.4014 0.0365
-9 2 1 5.7104 -0.7704
-9 2 2 1.2086 0.3817
-9 2 3 -5.9591 1.5622
-9 2 4 -5.0956 0.8211
-9 2 5 -1.1182 0.4937
-9 2 6 -1.7507 -1.8943
-9 2 7 -1.2346 -0.1794
-9 2 8 1.5008 -0.0827
-9 2 9 0.2416 0.0611
-9 2 10 0.2990 1.7379
-9 2 11 0.2732 -0.2377
-9 2 12 -0.3392 0.0283
-9 2 13 -0.8263 -0.2924
-9 2 14 0.1953 -0.8028
-9 2 15 0.0983 -0.1020
-9 2 16 0.4824 0.0177
-9 3 1 -1.5868 -0.7023
-9 3 2 -2.1458 -0.8468
-9 3 3 4.1796 -1.6750
-9 3 4 -2.6561 1.7281
-9 3 5 -4.2600 1.0007
-9 3 6 -0.4657 0.5322
-9 3 7 0.9779 1.0778
-9 3 8 -0.5607 -1.3807
-9 3 9 0.3458 -0.7221
-9 3 10 -0.5949 -0.2482
-9 3 11 -0.6381 -0.4686
-9 3 12 -0.5979 0.6316
-9 3 13 0.6144 0.5936
-9 3 14 -0.2302 -0.0081
-9 3 15 0.0224 0.1342
-9 3 16 0.1749 -0.1939
-9 4 1 -3.1154 1.0059
-9 4 2 -2.4234 -0.1194
-9 4 3 2.5346 -0.3927
-9 4 4 8.2986 -0.1120
-9 4 5 2.0717 0.2974
-9 4 6 -2.7899 0.6195
-9 4 7 1.5626 0.0509
-9 4 8 1.0637 0.2306
-9 4 9 -0.5289 -0.4048
-9 4 10 0.0057 -0.2749
-9 4 11 -0.9830 -0.1873
-9 4 12 -0.4111 -0.1961
-9 4 13 0.6773 0.4450
-9 4 14 0.2173 0.1612
-9 4 15 0.1255 -0.0525
-9 4 16 -0.2185 0.0322
-9 5 1 -1.8951 0.6637
-9 5 2 -3.7284 0.7223
-9 5 3 -3.9371 0.2157
-9 5 4 3.2248 -0.1465
-9 5 5 5.2751 -0.3727
-9 5 6 0.2624 -0.5449
-9 5 7 -0.8522 0.2065
-9 5 8 0.0685 0.3609
-9 5 9 -0.0337 0.5548
-9 5 10 -0.1624 0.2896
-9 5 11 -0.2237 0.1132
-9 5 12 0.2999 -0.0842
-9 5 13 -0.1192 -0.2417
-9 5 14 0.2228 0.0049
-9 5 15 -0.2477 -0.1062
-9 5 16 -0.2505 -0.0245
-9 6 1 1.4778 -0.7925
-9 6 2 -3.5883 -0.3033
-9 6 3 -2.1014 0.1740
-9 6 4 -3.7762 0.0734
-9 6 5 -2.7208 0.2690
-9 6 6 4.5205 0.1938
-9 6 7 -1.5497 -0.3761
-9 6 8 -1.8759 0.0716
-9 6 9 0.1619 0.1985
-9 6 10 -0.7465 -0.1080
-9 6 11 -0.2063 0.4190
-9 6 12 0.4909 -0.0658
-9 6 13 0.0893 -0.1273
-9 6 14 -0.1245 0.1312
-9 6 15 -0.2497 -0.2470
-9 6 16 0.1257 0.0457
-9 7 1 2.3581 -0.4735
-9 7 2 5.2257 -0.2514
-9 7 3 0.7473 -0.2810
-9 7 4 -2.2707 -0.5179
-9 7 5 -0.4234 0.7878
-9 7 6 -0.4979 -0.0152
-9 7 7 -0.1901 0.1625
-9 7 8 -1.0086 0.6096
-9 7 9 -0.7768 -0.5475
-9 7 10 0.0602 -0.1554
-9 7 11 0.7715 -0.0877
-9 7 12 0.0418 -0.2316
-9 7 13 -0.2144 0.3097
-9 7 14 -0.0214 0.0446
-9 7 15 0.2485 0.1763
-9 7 16 -0.0137 -0.0037
-9 8 1 -1.3139 0.1912
-9 8 2 3.9982 0.5101
-9 8 3 4.2919 -0.3065
-9 8 4 -0.9053 -0.2035
-9 8 5 0.9618 -0.3973
-9 8 6 -1.6653 -0.0871
-9 8 7 1.0722 0.2229
-9 8 8 0.1684 -0.0104
-9 8 9 -0.9272 0.2002
-9 8 10 0.3850 -0.0313
-9 8 11 0.8535 -0.1814
-9 8 12 0.3721 0.2604
-9 8 13 -0.0790 0.0726
-9 8 14 -0.3106 0.1255
-9 8 15 -0.0354 0.1297
-9 9 1 -2.8731 0.3830
-9 9 2 -2.2927 -0.4315
-9 9 3 -1.5844 0.4891
-9 9 4 1.6353 0.2371
-9 9 5 -1.7813 -0.6934
-9 9 6 -1.0071 0.1446
-9 9 7 -0.0953 -0.6486
-9 9 8 0.5697 -0.3008
-9 9 9 0.6696 0.3363
-9 9 10 0.2024 -0.0261
-9 9 11 -0.3786 0.2995
-9 9 12 -0.1808 0.1528
-9 9 13 0.2682 -0.1218
-9 9 14 0.0300 0.0531
-9 9 15 -0.0472 -0.1684
-9 10 1 -0.7613 -0.0821
-9 10 2 -3.1648 -0.4434
-9 10 3 -2.6966 0.0344
-9 10 4 2.1965 -0.0283
-9 10 5 -0.2452 0.0191
-9 10 6 -1.7142 0.1016
-9 10 7 -2.2163 0.0972
-9 10 8 1.0744 -0.1306
-9 10 9 1.5691 -0.0392
-9 10 10 0.3367 -0.0382
-9 10 11 -0.3284 -0.2239
-9 10 12 -0.4173 -0.0102
-9 10 13 0.0200 -0.1102
-9 10 14 0.3795 -0.0999
-9 10 15 0.1488 0.1364
-9 11 1 1.5995 0.0030
-9 11 2 0.4084 0.1491
-9 11 3 1.9608 -0.1733
-9 11 4 -0.1090 -0.0272
-9 11 5 0.6745 -0.0627
-9 11 6 0.9734 -0.0309
-9 11 7 0.5580 0.3311
-9 11 8 0.3244 0.0026
-9 11 9 0.4413 0.0632
-9 11 10 0.8499 -0.1503
-9 11 11 0.2478 -0.2138
-9 11 12 -0.1233 -0.0203
-9 11 13 -0.0353 -0.1892
-9 11 14 0.2510 0.1097
-9 11 15 -0.3332 0.0753
-9 12 1 2.0642 -0.1064
-9 12 2 1.2260 0.3309
-9 12 3 1.6040 0.2707
-9 12 4 -2.8403 0.1206
-9 12 5 -0.0121 0.0456
-9 12 6 2.6705 -0.4163
-9 12 7 2.6232 -0.2027
-9 12 8 -0.1210 0.0047
-9 12 9 -0.4632 -0.1621
-9 12 10 0.0597 0.2039
-9 12 11 0.0696 0.0664
-9 12 12 0.1023 -0.0614
-9 12 13 -0.5639 0.2229
-9 12 14 -0.4325 -0.2376
-9 13 1 0.5029 -0.2147
-9 13 2 0.6161 -0.0842
-9 13 3 -2.8239 -0.2060
-9 13 4 -0.4108 0.3003
-9 13 5 -0.0292 0.2054
-9 13 6 -0.6387 -0.1391
-9 13 7 0.4437 0.1358
-9 13 8 0.0262 -0.2716
-9 13 9 -0.1685 -0.2699
-9 13 10 -1.3250 0.2465
-9 13 11 -0.6725 -0.0617
-9 13 12 0.1890 0.1432
-9 13 13 0.0305 0.1789
-9 13 14 -0.5601 -0.2808
-9 14 1 -2.6057 0.1451
-9 14 2 0.5572 -0.1863
-9 14 3 -0.1086 -0.3332
-9 14 4 1.0533 -0.0683
-9 14 5 0.3908 0.0078
-9 14 6 -0.8760 0.2555
-9 14 7 -0.8889 0.0905
-9 14 8 0.2048 0.1076
-9 14 9 -0.6213 0.0569
-9 14 10 -0.8738 -0.2450
-9 14 11 -0.1741 0.0847
-9 14 12 -0.1105 -0.1411
-9 14 13 0.6291 -0.0650
-9 14 14 0.3990 0.1333
-9 15 1 -0.8479 -0.0191
-9 15 2 -1.1648 0.2267
-9 15 3 1.9590 0.2746
-9 15 4 1.6921 -0.2940
-9 15 5 -0.1758 -0.0580
-9 15 6 1.0698 -0.0184
-9 15 7 0.0030 -0.1361
-9 15 8 -0.2403 0.3713
-9 15 9 0.0580 0.0194
-9 15 10 0.4408 -0.0767
-9 15 11 0.0589 0.0621
-9 15 12 -0.4149 -0.3219
-9 15 13 0.0081 -0.0455
-9 16 1 1.4865 -0.1776
-9 16 2 -1.2751 0.1031
-9 16 3 -0.7409 0.1771
-9 16 4 -0.5105 0.1069
-9 16 5 0.7397 0.1532
-9 16 6 0.1250 0.0227
-9 16 7 -0.4492 -0.1130
-9 16 8 -0.2925 -0.0518
-9 16 9 -0.1063 0.0356
-9 16 10 0.5116 -0.0090
-9 16 11 -0.0933 0.0509
-9 16 12 -0.1413 0.2121
-9 16 13 -0.3952 -0.1739
-9 17 1 0.1981 0.0022
-9 17 2 -0.0360 -0.2375
-9 17 3 -1.3015 0.0058
-9 17 4 -0.8908 -0.0556
-9 17 5 0.1901 0.0580
-9 17 6 -0.2627 0.2028
-9 17 7 -0.4896 0.0348
-9 17 8 -0.6554 -0.0020
-9 17 9 -0.5308 -0.0412
-9 17 10 -0.2242 -0.0851
-9 17 11 0.0768 0.1197
-9 17 12 0.6972 0.1600
-9 18 1 -0.9690 0.2086
-9 18 2 1.0589 0.0778
-9 18 3 0.7195 -0.1033
-9 18 4 0.3412 -0.1617
-9 18 5 0.3097 -0.1874
-9 18 6 -0.3229 -0.0359
-9 18 7 0.2940 0.1887
-9 18 8 -0.2803 0.0781
-9 18 9 0.2744 0.1180
-9 18 10 0.1410 0.0831
-9 18 11 0.3609 -0.1872
-9 18 12 -0.1474 -0.0168
-9 19 1 0.1973 0.0423
-9 19 2 0.7456 0.0385
-9 19 3 0.8759 0.0955
-9 19 4 0.1891 0.1958
-9 19 5 -0.2117 -0.1565
-9 19 6 0.0942 -0.0571
-9 19 7 -0.3892 -0.0451
-9 19 8 0.6458 -0.1520
-9 19 9 0.3732 0.3170
-9 19 10 -0.0777 0.0484
-9 19 11 -0.0978 -0.1337
-9 20 1 -0.1503 -0.1291
-9 20 2 -0.6752 -0.1810
-9 20 3 -0.0757 0.0632
-9 20 4 0.4012 0.1952
-9 20 5 -0.7114 0.0814
-9 20 6 -0.4343 0.0411
-9 20 7 -0.0192 -0.0602
-9 20 8 0.0212 -0.1052
-9 20 9 -0.1637 -0.1642
-9 20 10 -0.3631 -0.0073
-9 20 11 -0.4809 0.1023
-9 21 1 0.4564 0.0320
-9 21 2 -0.8775 0.1110
-9 21 3 0.1564 -0.1860
-9 21 4 0.8035 -0.1196
-9 21 5 -0.4582 0.0569
-9 21 6 -0.4342 -0.0331
-9 21 7 0.6108 0.1913
-9 21 8 -0.2060 0.0062
-9 21 9 0.2846 -0.2169
-9 21 10 -0.0697 -0.0471
-9 22 1 -0.5202 0.1240
-9 22 2 1.0329 0.1217
-9 22 3 -0.1783 -0.0274
-9 22 4 -0.8188 -0.0644
-9 22 5 0.5221 -0.0816
-9 22 6 0.4719 -0.1612
-9 22 7 -0.0413 -0.0450
-9 22 8 0.5801 0.1922
-9 22 9 -0.1470 -0.0195
-9 23 1 -0.0595 -0.2364
-9 23 2 -0.0604 -0.0505
-9 23 3 -0.3145 0.0416
-9 23 4 -0.8465 0.0258
-9 23 5 0.5182 0.1189
-9 23 6 0.6870 -0.0144
-9 23 7 -0.0885 -0.1321
-9 23 8 0.0887 -0.0522
-9 24 1 0.5396 -0.0181
-9 24 2 0.3271 -0.0863
-9 24 3 0.1997 -0.0434
-9 24 4 0.5373 -0.0092
-9 24 5 -0.0890 0.0551
-9 24 6 -0.1127 0.1849
-9 24 7 0.3505 0.1355
-9 25 1 0.2067 0.1380
-9 25 2 0.0942 0.1894
-9 25 3 0.6272 0.0937
-9 25 4 0.6976 -0.1424
-9 25 5 -0.1037 -0.1336
-9 26 1 0.0154 -0.0924
-9 26 2 -0.4685 0.0153
-8 0 2 0.0133 -0.8667
-8 0 4 3.4069 0.3972
-8 0 6 -5.1627 -2.9723
-8 0 8 0.8413 -0.3577
-8 0 10 -0.7420 2.6825
-8 0 12 0.4809 0.4199
-8 0 14 -0.9654 -0.8653
-8 0 16 0.7451 0.3171
-8 1 1 -6.3786 -1.9715
-8 1 2 -3.1331 -0.7559
-8 1 3 9.9295 -4.3771
-8 1 4 10.8734 1.2697
-8 1 5 -2.0920 1.0056
-8 1 6 -2.2354 -0.1565
-8 1 7 1.5282 2.7310
-8 1 8 -1.0099 -1.7295
-8 1 9 0.3054 -1.6073
-8 1 10 0.0427 -0.4479
-8 1 11 -0.1399 -0.8940
-8 1 12 -0.1754 0.3694
-8 1 13 0.2147 1.1627
-8 1 14 -0.2428 0.2261
-8 1 15 -0.1028 0.7055
-8 1 16 -0.1689 0.0581
-8 2 1 -0.9727 1.7925
-8 2 2 0.7725 -0.0921
-8 2 3 2.3019 -1.4000
-8 2 4 3.1281 -0.9023
-8 2 5 -0.1088 -0.3134
-8 2 6 2.2616 2.2477
-8 2 7 -2.1504 -0.4168
-8 2 8 0.1802 0.2333
-8 2 9 0.2512 -0.2717
-8 2 10 0.8139 -1.6434
-8 2 11 0.4400 -0.1394
-8 2 12 0.2900 -0.3586
-8 2 13 -0.7905 0.1683
-8 2 14 0.1736 0.7108
-8 2 15 0.1880 0.0510
-8 2 16 -0.4716 0.0778
-8 3 1 10.2792 0.8097
-8 3 2 6.4728 1.1410
-8 3 3 -12.5380 1.7175
-8 3 4 -12.0787 -1.7654
-8 3 5 3.4525 -0.6779
-8 3 6 1.7888 -0.8094
-8 3 7 -3.5306 -1.0516
-8 3 8 -0.0143 1.3044
-8 3 9 0.1589 0.6306
-8 3 10 -0.1651 0.3762
-8 3 11 1.0043 0.5770
-8 3 12 -0.2493 -0.7524
-8 3 13 -0.7171 -0.6702
-8 3 14 0.1647 0.0103
-8 3 15 -0.2378 -0.1776
-8 3 16 0.2542 0.1470
-8 4 1 5.5404 -1.3476
-8 4 2 1.1126 0.3079
-8 4 3 -1.1343 0.5042
-8 4 4 -7.1580 -0.0814
-8 4 5 -4.1047 -0.2746
-8 4 6 0.8239 -0.3283
-8 4 7 2.8799 -0.2722
-8 4 8 -0.5389 -0.2870
-8 4 9 -0.5431 0.4174
-8 4 10 0.0284 0.3038
-8 4 11 -0.2066 -0.0237
-8 4 12 -0.8405 0.1454
-8 4 13 0.1024 -0.4841
-8 4 14 -0.0030 -0.1455
-8 4 15 0.0286 -0.0225
-8 4 16 0.3100 -0.0711
-8 5 1 -4.1704 0.0238
-8 5 2 1.3116 -0.7443
-8 5 3 2.2006 -0.0995
-8 5 4 3.8509 0.2410
-8 5 5 -0.4845 0.6030
-8 5 6 -1.5890 0.5996
-8 5 7 4.2524 0.0565
-8 5 8 0.5705 -0.1599
-8 5 9 -0.6396 -0.4190
-8 5 10 0.5611 -0.2869
-8 5 11 -0.4280 -0.1793
-8 5 12 -0.3699 0.0195
-8 5 13 0.1506 0.1160
-8 5 14 -0.3025 0.0330
-8 5 15 0.5507 0.0758
-8 5 16 0.0065 -0.0707
-8 6 1 -2.7455 0.7991
-8 6 2 -3.7980 0.7149
-8 6 3 0.5699 -0.0328
-8 6 4 3.1678 0.0701
-8 6 5 1.3166 -0.2083
-8 6 6 -0.5717 -0.2735
-8 6 7 -0.3831 0.4935
-8 6 8 1.2334 -0.0412
-8 6 9 0.2688 0.1017
-8 6 10 -0.5761 0.1912
-8 6 11 -0.9223 -0.3871
-8 6 12 0.5165 0.1221
-8 6 13 -0.0172 0.1453
-8 6 14 0.2405 -0.0878
-8 6 15 0.0891 0.2530
-8 6 16 -0.2255 -0.0605
-8 7 1 0.6053 0.5199
-8 7 2 -5.3711 -0.0223
-8 7 3 -0.2010 0.4724
-8 7 4 3.5765 0.7020
-8 7 5 -1.4780 -0.7316
-8 7 6 0.7586 0.1223
-8 7 7 -2.6547 -0.2394
-8 7 8 -0.0954 -0.6211
-8 7 9 0.9899 0.5927
-8 7 10 -0.7746 0.1643
-8 7 11 -0.8619 0.1708
-8 7 12 -0.3073 0.2367
-8 7 13 0.4140 -0.1836
-8 7 14 0.2851 -0.0418
-8 7 15 -0.2897 -0.1735
-8 7 16 0.0840 -0.0008
-8 8 1 -1.2139 -0.1694
-8 8 2 0.3770 -0.6588
-8 8 3 1.4202 0.0054
-8 8 4 -0.8822 0.3286
-8 8 5 3.5317 0.6060
-8 8 6 1.2379 0.1524
-8 8 7 -1.3710 -0.1785
-8 8 8 -1.6403 0.1272
-8 8 9 -0.4393 -0.1344
-8 8 10 0.0702 0.0231
-8 8 11 0.8349 0.2365
-8 8 12 -0.0865 -0.2113
-8 8 13 -0.3446 0.0458
-8 8 14 -0.3433 -0.1469
-8 8 15 -0.1024 -0.0842
-8 8 16 0.1333 0.0669
-8 9 1 -0.5851 -0.5143
-8 9 2 1.8759 0.3003
-8 9 3 -0.5619 -0.6433
-8 9 4 -2.8506 -0.2689
-8 9 5 1.7568 0.5216
-8 9 6 0.6114 -0.1454
-8 9 7 0.9032 0.6521
-8 9 8 -0.9559 0.3411
-8 9 9 -1.4127 -0.3518
-8 9 10 -0.1224 0.1134
-8 9 11 0.6838 -0.2787
-8 9 12 0.3548 -0.1000
-8 9 13 -0.4162 0.1411
-8 9 14 -0.0926 0.1016
-8 9 15 -0.0753 0.1721
-8 10 1 0.3472 0.0221
-8 10 2 2.1175 0.3962
-8 10 3 -2.3918 -0.1476
-8 10 4 -1.5497 -0.0704
-8 10 5 -2.8077 -0.0393
-8 10 6 -1.2220 -0.1236
-8 10 7 0.3154 -0.1479
-8 10 8 -0.1581 0.0715
-8 10 9 -0.3845 -0.0069
-8 10 10 -0.0408 0.0199
-8 10 11 -0.1074 0.1841
-8 10 12 -0.1412 0.0272
-8 10 13 0.0135 0.1668
-8 10 14 0.1355 0.1511
-8 10 15 0.3406 -0.0984
-8 11 1 1.4545 -0.0658
-8 11 2 0.6291 -0.2103
-8 11 3 -0.0927 0.1541
-8 11 4 2.2275 -0.0155
-8 11 5 -1.8618 0.0590
-8 11 6 -1.9904 -0.0423
-8 11 7 -1.2492 -0.2839
-8 11 8 0.2523 0.0290
-8 11 9 0.9605 -0.1104
-8 11 10 0.4687 0.1556
-8 11 11 -0.2851 0.1593
-8 11 12 0.1099 0.0454
-8 11 13 0.4750 0.1961
-8 11 14 -0.0241 -0.0909
-8 11 15 0.1339 0.0250
-8 12 1 -1.4979 0.1839
-8 12 2 -1.4673 -0.3795
-8 12 3 3.0874 -0.1878
-8 12 4 1.4407 -0.2040
-8 12 5 0.3838 -0.1201
-8 12 6 -0.3793 0.2809
-8 12 7 -0.0054 0.1021
-8 12 8 1.1747 -0.0221
-8 12 9 0.8642 0.1587
-8 12 10 0.7632 -0.2575
-8 12 11 0.0641 -0.1120
-8 12 12 -0.2599 0.0395
-8 12 13 0.2594 -0.2441
-8 12 14 0.3586 0.2186
-8 12 15 -0.5719 0.0261
-8 13 1 -0.4463 0.0948
-8 13 2 -2.5088 0.1329
-8 13 3 0.5658 0.2801
-8 13 4 -1.1165 -0.2989
-8 13 5 -0.2370 -0.1911
-8 13 6 1.1733 0.0620
-8 13 7 1.1890 -0.2605
-8 13 8 0.7931 0.1850
-8 13 9 0.3543 0.2492
-8 13 10 0.5148 -0.2805
-8 13 11 0.2605 0.0476
-8 13 12 -0.4077 -0.2559
-8 13 13 -0.5290 -0.2107
-8 13 14 -0.1809 0.1865
-8 14 1 1.6022 -0.2017
-8 14 2 1.4981 0.1665
-8 14 3 -3.5316 0.2599
-8 14 4 -1.8555 0.1801
-8 14 5 1.3003 0.0274
-8 14 6 -0.0508 -0.3142
-8 14 7 0.0429 -0.1110
-8 14 8 -0.2579 -0.1053
-8 14 9 0.1694 -0.0236
-8 14 10 -0.4124 0.1665
-8 14 11 -0.3769 -0.1021
-8 14 12 0.3933 0.1830
-8 14 13 -0.2924 0.0369
-8 14 14 -0.3645 -0.2411
-8 15 1 -0.1756 -0.0122
-8 15 2 1.6062 -0.2407
-8 15 3 -0.0230 -0.2296
-8 15 4 0.1619 0.2794
-8 15 5 -0.1042 -0.0274
-8 15 6 1.0001 0.0880
-8 15 7 0.0560 0.1330
-8 15 8 -0.2820 -0.4301
-8 15 9 -0.3124 -0.0304
-8 15 10 -1.1082 0.0066
-8 15 11 -0.3575 -0.1172
-8 15 12 0.3318 0.2365
-8 15 13 0.4411 0.0850
-8 15 14 0.2902 -0.0642
-8 16 1 -0.8051 0.2870
-8 16 2 -0.7343 -0.0432
-8 16 3 1.8524 -0.1740
-8 16 4 1.0633 -0.0255
-8 16 5 -0.5564 -0.1612
-8 16 6 0.5759 0.0110
-8 16 7 1.0493 0.1324
-8 16 8 0.0673 0.0776
-8 16 9 -0.4872 -0.0824
-8 16 10 -0.2207 0.0232
-8 16 11 0.2273 -0.0944
-8 16 12 -0.6801 -0.2369
-8 16 13 0.2073 0.0306
-8 17 1 0.0499 0.0128
-8 17 2 -0.9020 0.2587
-8 17 3 0.3809 0.0722
-8 17 4 -0.6245 0.0406
-8 17 5 -0.1169 -0.0159
-8 17 6 -0.4632 -0.1873
-8 17 7 -0.3303 0.0238
-8 17 8 0.3787 0.0781
-8 17 9 -0.2554 0.0550
-8 17 10 0.2120 0.1548
-8 17 11 -0.0887 -0.0581
-8 17 12 -0.0885 -0.0727
-8 17 13 -0.5179 -0.0582
-8 18 1 -0.7374 -0.2643
-8 18 2 0.1888 -0.1453
-8 18 3 -1.6717 0.1671
-8 18 4 0.1622 0.1477
-8 18 5 0.2318 0.1648
-8 18 6 -0.3472 0.0680
-8 18 7 -0.2488 -0.1302
-8 18 8 -0.3345 -0.0050
-8 18 9 -0.0655 -0.1233
-8 18 10 0.0784 -0.1019
-8 18 11 -0.3226 0.2118
-8 18 12 0.5466 -0.0049
-8 19 1 0.4139 -0.0617
-8 19 2 -0.5525 0.0320
-8 19 3 -0.5378 -0.1328
-8 19 4 0.5909 -0.1950
-8 19 5 1.0977 0.2087
-8 19 6 0.5688 0.0154
-8 19 7 -0.1096 0.0918
-8 19 8 -0.6204 0.2128
-8 19 9 0.0928 -0.2284
-8 19 10 0.3245 -0.0742
-8 19 11 0.3009 -0.0579
-8 19 12 -0.1219 -0.0292
-8 20 1 -0.0510 0.1402
-8 20 2 0.3264 0.1423
-8 20 3 0.4796 -0.0719
-8 20 4 -0.1333 -0.1307
-8 20 5 0.2121 -0.0873
-8 20 6 0.1217 -0.0969
-8 20 7 -0.7625 0.0621
-8 20 8 -0.0516 0.1047
-8 20 9 -0.1374 0.2354
-8 20 10 0.2121 0.0545
-8 20 11 -0.0565 -0.1331
-8 21 1 0.2464 -0.1003
-8 21 2 -0.3395 -0.1244
-8 21 3 0.6669 0.1526
-8 21 4 -0.3675 0.1132
-8 21 5 -0.3134 -0.0388
-8 21 6 -0.7188 0.0956
-8 21 7 -0.1626 -0.1959
-8 21 8 -0.0367 -0.0376
-8 21 9 -0.0135 0.1921
-8 21 10 -0.5493 -0.0190
-8 22 1 0.0675 -0.0878
-8 22 2 0.0418 -0.1348
-8 22 3 0.2731 0.0233
-8 22 4 0.7987 0.0084
-8 22 5 -0.5084 0.0413
-8 22 6 -0.4321 0.1744
-8 22 7 0.6610 0.1037
-8 22 8 0.1491 -0.1141
-8 22 9 0.5081 -0.0507
-8 23 1 -1.5375 0.2095
-8 23 2 0.3975 0.0731
-8 23 3 0.1797 -0.0810
-8 23 4 -0.0304 -0.0479
-8 23 5 -0.3782 -0.2023
-8 23 6 0.4817 -0.0579
-8 23 7 -0.1599 0.0536
-8 23 8 0.5778 0.0828
-8 24 1 0.4627 -0.0548
-8 24 2 -0.0945 0.0235
-8 24 3 -1.1545 0.1077
-8 24 4 -0.6101 -0.0163
-8 24 5 0.3864 -0.0431
-8 24 6 0.5211 -0.1583
-8 24 7 0.1763 -0.0998
-8 25 1 0.6646 -0.1310
-8 25 2 0.1508 -0.1409
-8 25 3 0.1930 -0.0533
-8 25 4 -0.0794 0.1647
-8 25 5 0.3705 0.1479
-8 25 6 -0.0689 0.0739
-8 26 1 0.2257 0.0511
-8 26 2 -0.2437 0.0731
-8 26 3 0.9266 -0.0808
-8 26 4 0.5108 0.0060
-7 0 2 -2.0496 0.6480
-7 0 4 -5.1417 -0.9565
-7 0 6 6.8977 3.5110
-7 0 8 -1.6653 1.6029
-7 0 10 0.7631 -2.1494
-7 0 12 0.4650 0.0635
-7 0 14 -0.0036 0.8357
-7 0 16 -0.6017 -0.1447
-7 1 1 1.2259 0.4070
-7 1 2 10.1016 0.2587
-7 1 3 -4.1149 4.9344
-7 1 4 -7.4832 -1.9703
-7 1 5 5.7127 -1.1135
-7 1 6 -0.3844 -0.7328
-7 1 7 -0.1053 -2.0695
-7 1 8 -0.6451 1.3705
-7 1 9 0.0244 1.4818
-7 1 10 -1.4831 0.6502
-7 1 11 -0.0710 1.8366
-7 1 12 0.1502 -0.1825
-7 1 13 0.3945 -0.9759
-7 1 14 -0.3205 0.0443
-7 1 15 -0.1403 -0.6758
-7 1 16 0.4160 0.0647
-7 2 1 -2.7353 -2.5232
-7 2 2 -4.3447 0.2392
-7 2 3 12.0152 0.7790
-7 2 4 10.6170 1.1489
-7 2 5 -3.1730 -0.1274
-7 2 6 -4.1898 -2.3057
-7 2 7 3.0652 -0.1454
-7 2 8 0.7223 -0.8381
-7 2 9 0.2971 0.2529
-7 2 10 -0.2089 1.5008
-7 2 11 -0.2004 0.2314
-7 2 12 0.3198 0.4886
-7 2 13 -0.1121 -0.0938
-7 2 14 0.0090 -0.7443
-7 2 15 0.1046 0.2214
-7 2 16 -0.0828 0.0497
-7 3 1 -7.0816 -0.4416
-7 3 2 2.3541 -1.5846
-7 3 3 9.3736 -1.8544
-7 3 4 8.9154 1.7616
-7 3 5 -6.6150 0.3697
-7 3 6 -2.3640 0.8667
-7 3 7 -0.5070 1.1793
-7 3 8 1.5105 -1.4342
-7 3 9 0.2856 -0.7034
-7 3 10 0.5252 -0.4246
-7 3 11 0.6467 -0.6422
-7 3 12 0.7569 0.6608
-7 3 13 -0.0175 0.5633
-7 3 14 -0.4531 0.0126
-7 3 15 -0.0955 0.3205
-7 3 16 -0.2464 -0.1366
-7 4 1 1.8487 1.0286
-7 4 2 7.3479 -0.4527
-7 4 3 0.0467 -0.6950
-7 4 4 -8.8452 -0.1723
-7 4 5 0.4548 -0.0054
-7 4 6 -0.2114 0.2994
-7 4 7 -5.4915 0.0904
-7 4 8 1.1873 0.2133
-7 4 9 0.4464 -0.5452
-7 4 10 -0.2178 -0.3382
-7 4 11 0.3879 0.0062
-7 4 12 0.0208 -0.1853
-7 4 13 -0.2559 0.4702
-7 4 14 0.1676 0.0781
-7 4 15 -0.6391 0.1343
-7 4 16 0.3562 0.1482
-7 5 1 5.9145 -0.0017
-7 5 2 -3.2614 0.6676
-7 5 3 -6.7545 0.0839
-7 5 4 -1.2061 -0.4445
-7 5 5 2.0723 -0.6583
-7 5 6 -0.2863 -0.4129
-7 5 7 0.1126 -0.3431
-7 5 8 -0.9747 0.0214
-7 5 9 0.3450 0.1335
-7 5 10 0.4934 0.2865
-7 5 11 0.0600 0.0408
-7 5 12 -1.0759 -0.1220
-7 5 13 0.0162 -0.1672
-7 5 14 -0.0700 -0.0210
-7 5 15 -0.0738 -0.1537
-7 5 16 0.1752 0.1098
-7 6 1 1.0806 -0.3853
-7 6 2 -1.9746 -0.3584
-7 6 3 -5.8523 -0.0785
-7 6 4 -2.5384 -0.2435
-7 6 5 1.9357 0.5014
-7 6 6 1.6929 0.2331
-7 6 7 4.9362 -0.3047
-7 6 8 -1.6459 0.1415
-7 6 9 -0.6935 -0.1254
-7 6 10 0.7224 -0.2720
-7 6 11 0.3604 0.3587
-7 6 12 0.0000 -0.1992
-7 6 13 -0.1838 -0.2488
-7 6 14 -0.4814 0.0778
-7 6 15 0.3451 -0.2714
-7 6 16 0.1305 0.0159
-7 7 1 5.3780 -0.5462
-7 7 2 1.7810 0.3724
-7 7 3 -1.8479 -0.2647
-7 7 4 -3.9051 -0.7133
-7 7 5 -3.4064 0.5922
-7 7 6 2.1512 -0.1784
-7 7 7 0.9880 0.4229
-7 7 8 0.9572 0.5945
-7 7 9 -0.2676 -0.4969
-7 7 10 -0.0542 -0.0071
-7 7 11 -0.7078 -0.2596
-7 7 12 0.4646 -0.3078
-7 7 13 -0.2074 0.1103
-7 7 14 0.2084 0.0330
-7 7 15 0.3636 0.1666
-7 7 16 -0.1415 -0.0011
-7 8 1 0.3330 0.4022
-7 8 2 2.0673 0.6466
-7 8 3 3.0515 0.1244
-7 8 4 3.4603 -0.1140
-7 8 5 -2.1189 -0.4869
-7 8 6 -0.7371 -0.1416
-7 8 7 -0.9739 0.1850
-7 8 8 1.3008 -0.1426
-7 8 9 0.6780 0.2231
-7 8 10 -0.5293 -0.0804
-7 8 11 -0.3398 -0.1994
-7 8 12 -0.2398 0.1903
-7 8 13 0.1056 -0.1239
-7 8 14 0.2051 0.0988
-7 8 15 -0.0163 0.0736
-7 8 16 -0.1758 -0.0558
-7 9 1 -5.4166 0.4132
-7 9 2 -3.3510 -0.3147
-7 9 3 5.6168 0.6502
-7 9 4 3.9608 0.3342
-7 9 5 2.5613 -0.2649
-7 9 6 -0.3375 0.3546
-7 9 7 0.3990 -0.6572
-7 9 8 0.3250 -0.2987
-7 9 9 -0.3950 0.3915
-7 9 10 -0.6475 -0.1031
-7 9 11 0.2415 0.3689
-7 9 12 0.3407 0.1478
-7 9 13 0.0688 -0.0953
-7 9 14 -0.5374 -0.1540
-7 9 15 -0.4596 -0.1347
-7 10 1 -4.7425 -0.0485
-7 10 2 -3.1340 -0.4737
-7 10 3 -1.7860 0.0984
-7 10 4 -0.7392 0.0965
-7 10 5 3.0474 0.0251
-7 10 6 0.0200 0.2498
-7 10 7 -0.8655 0.1551
-7 10 8 -0.8294 -0.0509
-7 10 9 -0.4682 0.0363
-7 10 10 -0.2046 0.0770
-7 10 11 -0.0006 -0.0890
-7 10 12 -0.3871 -0.0220
-7 10 13 -0.3763 -0.1095
-7 10 14 0.1262 -0.0881
-7 10 15 -0.1490 0.0899
-7 11 1 1.4556 -0.0131
-7 11 2 0.7787 0.3160
-7 11 3 -3.7685 -0.2288
-7 11 4 -1.9872 -0.0153
-7 11 5 -0.3514 0.0010
-7 11 6 0.2458 0.1431
-7 11 7 -1.8976 0.2984
-7 11 8 -1.8729 0.0021
-7 11 9 -0.5551 0.1919
-7 11 10 0.3384 -0.0619
-7 11 11 0.3257 -0.0882
-7 11 12 -0.5365 -0.0745
-7 11 13 -0.3648 -0.1394
-7 11 14 0.1888 0.1570
-7 11 15 0.5120 -0.0155
-7 12 1 5.2901 -0.1363
-7 12 2 4.0243 0.2224
-7 12 3 -0.6028 0.1731
-7 12 4 -0.1608 0.2657
-7 12 5 -0.7047 0.1474
-7 12 6 -0.3992 -0.2709
-7 12 7 -0.4205 -0.0674
-7 12 8 -0.8753 0.0808
-7 12 9 -0.0556 -0.1650
-7 12 10 0.0372 0.3578
-7 12 11 0.0067 0.1118
-7 12 12 0.4695 0.0559
-7 12 13 0.2047 0.2432
-7 12 14 -0.1454 -0.1363
-7 12 15 0.3615 0.0885
-7 13 1 -0.5643 -0.0650
-7 13 2 -0.2867 -0.1754
-7 13 3 3.1832 -0.2990
-7 13 4 0.4209 0.2272
-7 13 5 -1.8904 0.1418
-7 13 6 -0.3198 -0.0823
-7 13 7 0.8434 0.2420
-7 13 8 1.2555 -0.2932
-7 13 9 0.6668 -0.2351
-7 13 10 0.2412 0.2671
-7 13 11 -0.1951 -0.1144
-7 13 12 -0.0103 0.2589
-7 13 13 -0.0399 0.1948
-7 13 14 -0.0368 -0.0863
-7 14 1 -2.5647 0.1762
-7 14 2 -2.5228 -0.1876
-7 14 3 0.4070 -0.2632
-7 14 4 0.4999 -0.2085
-7 14 5 -1.4659 -0.0373
-7 14 6 -1.2342 0.2087
-7 14 7 1.1307 0.0642
-7 14 8 1.1873 0.1211
-7 14 9 0.4274 0.0344
-7 14 10 0.7728 -0.1887
-7 14 11 0.2788 0.0857
-7 14 12 -0.5705 -0.2112
-7 14 13 -0.2392 -0.0652
-7 14 14 -0.2624 0.1229
-7 15 1 -0.0978 -0.0435
-7 15 2 0.5137 0.1923
-7 15 3 -1.6020 0.1765
-7 15 4 -0.7144 -0.2615
-7 15 5 1.3548 0.0721
-7 15 6 -0.5670 -0.2342
-7 15 7 -0.7408 -0.2438
-7 15 8 0.0824 0.4389
-7 15 9 0.3360 0.0755
-7 15 10 0.3597 -0.0132
-7 15 11 -0.4750 0.0825
-7 15 12 0.2871 -0.2630
-7 15 13 0.1181 0.0108
-7 15 14 0.0812 -0.0478
-7 16 1 0.6830 -0.3115
-7 16 2 0.4229 0.0105
-7 16 3 -0.7336 0.1322
-7 16 4 0.5200 0.0542
-7 16 5 0.4292 0.1071
-7 16 6 1.2918 -0.0139
-7 16 7 -0.4023 -0.1770
-7 16 8 -0.3605 -0.1925
-7 16 9 0.2640 0.0078
-7 16 10 -0.6939 -0.1222
-7 16 11 -0.3499 0.0391
-7 16 12 0.0270 0.1008
-7 16 13 0.4474 -0.1328
-7 17 1 1.4204 0.1256
-7 17 2 -1.0245 -0.1493
-7 17 3 0.9145 -0.1517
-7 17 4 -0.8957 -0.0339
-7 17 5 0.0877 0.0511
-7 17 6 0.9565 0.1957
-7 17 7 0.9115 -0.0562
-7 17 8 -0.1273 -0.0845
-7 17 9 -0.4247 -0.0894
-7 17 10 -0.6272 -0.1808
-7 17 11 0.5458 -0.0205
-7 17 12 -0.4438 0.0308
-7 17 13 -0.0439 -0.0496
-7 18 1 -0.6550 0.2706
-7 18 2 0.9394 0.1485
-7 18 3 0.2370 -0.0584
-7 18 4 -0.7287 -0.1590
-7 18 5 -0.2163 -0.2338
-7 18 6 -0.5112 -0.0756
-7 18 7 0.1581 0.1175
-7 18 8 0.4030 -0.0223
-7 18 9 -0.3696 0.1368
-7 18 10 -0.0021 0.1604
-7 18 11 -0.1628 -0.1338
-7 18 12 0.0528 -0.0069
-7 19 1 -1.6270 0.0251
-7 19 2 0.9270 -0.0423
-7 19 3 -0.5800 0.1648
-7 19 4 0.2075 0.2058
-7 19 5 -0.1339 -0.2074
-7 19 6 -0.1745 0.0101
-7 19 7 0.1166 -0.1271
-7 19 8 0.2280 -0.1678
-7 19 9 0.1003 0.1707
-7 19 10 -0.0302 0.0175
-7 19 11 -0.2908 0.0267
-7 19 12 0.2751 0.0081
-7 20 1 0.7800 -0.1426
-7 20 2 -0.8568 -0.1280
-7 20 3 -0.9074 0.1199
-7 20 4 0.7381 0.1019
-7 20 5 -0.1622 0.1562
-7 20 6 0.8744 0.0882
-7 20 7 0.3856 -0.0249
-7 20 8 -0.3205 -0.0227
-7 20 9 -0.1075 -0.1671
-7 20 10 0.1657 -0.1157
-7 20 11 -0.0052 -0.1049
-7 21 1 -0.4162 0.1101
-7 21 2 -1.0364 0.0760
-7 21 3 0.2393 -0.1397
-7 21 4 0.0435 -0.0225
-7 21 5 0.2875 0.0199
-7 21 6 -0.1277 -0.1449
-7 21 7 -0.9235 0.2178
-7 21 8 -0.4199 0.0705
-7 21 9 -0.1739 -0.1170
-7 21 10 0.2017 0.0545
-7 22 1 1.1288 0.0235
-7 22 2 -0.5550 0.1216
-7 22 3 0.4665 -0.0212
-7 22 4 -0.4161 -0.0017
-7 22 5 0.5438 0.0090
-7 22 6 -0.6990 -0.1096
-7 22 7 -0.3823 -0.0758
-7 22 8 -0.6121 0.0743
-7 22 9 -0.0038 0.1049
-7 23 1 -0.3824 -0.1609
-7 23 2 0.9933 -0.1042
-7 23 3 0.3208 -0.0107
-7 23 4 0.1268 0.0661
-7 23 5 0.1405 0.1687
-7 23 6 -0.3647 0.0447
-7 23 7 0.4279 0.0268
-7 23 8 0.5333 -0.0246
-7 23 9 0.0626 0.0204
-7 24 1 -1.4668 0.0302
-7 24 2 -0.0621 -0.0502
-7 24 3 0.1849 -0.1726
-7 24 4 0.6467 -0.0186
-7 24 5 -0.8408 -0.0658
-7 24 6 0.2930 0.0763
-7 24 7 -0.1667 0.0505
-7 25 1 0.0852 0.0714
-7 25 2 0.2635 0.0458
-7 25 3 -1.1996 0.1427
-7 25 4 -0.4122 -0.1809
-7 25 5 -0.0301 -0.0924
-7 25 6 0.2242 -0.0964
-7 26 1 0.9203 -0.1724
-7 26 2 -0.2482 -0.0070
-7 26 3 0.0035 0.1142
-7 26 4 -0.4692 0.0816
-6 0 2 -10.2089 0.2911
-6 0 4 6.0309 2.7302
-6 0 6 -0.6907 -2.4728
-6 0 8 2.5793 -1.2289
-6 0 10 1.2755 1.6894
-6 0 12 0.6633 0.0767
-6 0 14 0.0788 -1.3689
-6 0 16 -0.0384 -0.1195
-6 1 1 -8.1859 0.6646
-6 1 2 0.3163 -0.3461
-6 1 3 -2.9549 -3.9902
-6 1 4 5.5067 1.8750
-6 1 5 -0.9496 1.3959
-6 1 6 2.6429 1.1765
-6 1 7 0.0892 3.1064
-6 1 8 -1.7898 -0.5558
-6 1 9 -0.3150 -1.2615
-6 1 10 1.0950 -0.4255
-6 1 11 -0.1782 -2.1837
-6 1 12 0.1332 0.4699
-6 1 13 0.4871 0.7766
-6 1 14 -0.2480 -0.0607
-6 1 15 0.1140 0.3348
-6 1 16 -0.7055 -0.1616
-6 2 1 -3.9290 2.9491
-6 2 2 -2.3830 -0.2522
-6 2 3 1.2980 -0.3837
-6 2 4 -6.2283 -1.3674
-6 2 5 11.3126 -0.0692
-6 2 6 3.6652 1.8778
-6 2 7 -3.6827 0.5660
-6 2 8 -3.0412 1.2063
-6 2 9 1.1133 -0.0012
-6 2 10 -0.7650 -1.4684
-6 2 11 -0.8738 0.1718
-6 2 12 -0.6434 -0.4589
-6 2 13 0.0565 0.1552
-6 2 14 0.4781 0.8076
-6 2 15 -0.0865 -0.2413
-6 2 16 0.0815 0.0634
-6 3 1 11.0722 0.0766
-6 3 2 -9.5854 2.0838
-6 3 3 -5.2760 1.8175
-6 3 4 8.5583 -1.5663
-6 3 5 6.8859 -0.2187
-6 3 6 0.3750 -1.1333
-6 3 7 1.1608 -1.3810
-6 3 8 -1.5742 1.2877
-6 3 9 0.2937 0.7135
-6 3 10 -0.1443 0.6004
-6 3 11 0.2164 0.7688
-6 3 12 0.2441 -0.5723
-6 3 13 -0.0757 -0.4410
-6 3 14 0.2501 -0.0285
-6 3 15 0.3698 -0.3418
-6 3 16 -0.5928 0.2018
-6 4 1 0.0385 -1.3623
-6 4 2 9.1036 -0.0854
-6 4 3 4.3052 0.6710
-6 4 4 1.9410 0.2942
-6 4 5 -7.0269 -0.0342
-6 4 6 -2.2911 -0.5718
-6 4 7 2.6005 0.0555
-6 4 8 1.7935 -0.1989
-6 4 9 -1.1775 0.6396
-6 4 10 0.0308 0.2658
-6 4 11 1.1924 0.2177
-6 4 12 1.0388 0.2899
-6 4 13 0.2379 -0.3990
-6 4 14 0.0146 -0.0558
-6 4 15 -0.3108 -0.0346
-6 4 16 -0.2258 -0.1587
-6 5 1 -3.1892 -0.4914
-6 5 2 13.2962 -0.9340
-6 5 3 13.4167 -0.4331
-6 5 4 -4.9621 0.2885
-6 5 5 -9.3128 0.0920
-6 5 6 -1.5400 0.4732
-6 5 7 -3.2525 0.1466
-6 5 8 3.0392 -0.0945
-6 5 9 -0.3050 -0.1786
-6 5 10 0.1467 -0.2786
-6 5 11 0.0857 -0.0632
-6 5 12 0.1373 0.1617
-6 5 13 0.0725 0.2693
-6 5 14 -0.0369 0.0150
-6 5 15 -0.6287 0.2444
-6 5 16 0.3087 -0.0130
-6 6 1 -5.4098 0.4431
-6 6 2 0.7712 0.2375
-6 6 3 -0.0944 0.0028
-6 6 4 4.1145 0.0365
-6 6 5 3.7735 -0.6155
-6 6 6 -3.7688 -0.2519
-6 6 7 -0.7986 0.1247
-6 6 8 -0.1728 -0.2187
-6 6 9 1.1677 -0.0577
-6 6 10 -0.2897 0.1671
-6 6 11 0.0139 -0.3984
-6 6 12 -0.6087 0.2240
-6 6 13 0.3147 0.1633
-6 6 14 -0.2393 -0.0498
-6 6 15 -0.1785 0.2505
-6 6 16 0.1142 0.0446
-6 7 1 -0.1421 0.5391
-6 7 2 -10.8258 -0.3215
-6 7 3 -4.1259 0.2454
-6 7 4 0.1463 0.5052
-6 7 5 3.0927 -0.5632
-6 7 6 -1.0132 0.1933
-6 7 7 1.7220 -0.4292
-6 7 8 -1.0589 -0.5982
-6 7 9 0.3979 0.3845
-6 7 10 -0.0947 -0.1139
-6 7 11 -0.4432 0.2413
-6 7 12 0.4447 0.3132
-6 7 13 0.1668 -0.0941
-6 7 14 -0.2697 -0.0673
-6 7 15 0.1707 -0.1657
-6 7 16 0.3095 0.0069
-6 8 1 8.5942 -0.4308
-6 8 2 -0.5482 -0.7431
-6 8 3 -7.1153 -0.0176
-6 8 4 -5.3994 0.0145
-6 8 5 -2.4126 0.2701
-6 8 6 2.9851 0.0399
-6 8 7 -1.4986 -0.1147
-6 8 8 -0.8634 0.1089
-6 8 9 0.5290 -0.4078
-6 8 10 0.9904 0.0939
-6 8 11 -0.1622 0.1064
-6 8 12 -0.0764 -0.2661
-6 8 13 -0.2970 0.0776
-6 8 14 0.1704 -0.1038
-6 8 15 0.4719 -0.1057
-6 8 16 -0.0735 0.0136
-6 9 1 4.9328 -0.2764
-6 9 2 5.9550 0.4191
-6 9 3 -1.1001 -0.6613
-6 9 4 -1.9852 -0.3352
-6 9 5 -0.3640 0.3062
-6 9 6 3.1386 -0.4391
-6 9 7 0.7725 0.7015
-6 9 8 0.2482 0.2527
-6 9 9 -0.2038 -0.3323
-6 9 10 0.4670 0.0047
-6 9 11 0.6438 -0.4404
-6 9 12 0.1673 -0.1644
-6 9 13 -0.2055 -0.0485
-6 9 14 -0.0341 0.0811
-6 9 15 0.0006 0.0894
-6 10 1 -0.4800 0.0117
-6 10 2 0.3613 0.4204
-6 10 3 4.6133 -0.0488
-6 10 4 3.0882 0.0208
-6 10 5 -0.0295 -0.0258
-6 10 6 -0.1310 -0.1872
-6 10 7 4.0115 -0.0567
-6 10 8 2.1590 0.0243
-6 10 9 -0.7710 -0.0790
-6 10 10 -1.2177 -0.0854
-6 10 11 0.0591 0.1557
-6 10 12 0.5999 0.0197
-6 10 13 0.2537 0.0688
-6 10 14 -0.4526 0.0278
-6 10 15 -0.7057 -0.0991
-6 11 1 -7.4640 -0.0105
-6 11 2 -2.7646 -0.2357
-6 11 3 2.0863 0.1536
-6 11 4 0.8969 0.0620
-6 11 5 -0.1417 0.0989
-6 11 6 -1.5817 -0.0418
-6 11 7 -0.2012 -0.2619
-6 11 8 0.1307 -0.0700
-6 11 9 -0.1859 -0.1875
-6 11 10 -0.2704 0.0594
-6 11 11 -0.3262 0.1299
-6 11 12 -0.2037 0.0625
-6 11 13 -0.2547 0.1401
-6 11 14 -0.0289 -0.1988
-6 11 15 -0.2114 0.0482
-6 12 1 -2.2671 0.1483
-6 12 2 -2.0731 -0.0771
-6 12 3 -1.7211 -0.1185
-6 12 4 0.7900 -0.2921
-6 12 5 1.2433 -0.0502
-6 12 6 -0.6532 0.4600
-6 12 7 -2.9865 0.1025
-6 12 8 -2.2114 -0.0015
-6 12 9 -0.3522 0.2412
-6 12 10 0.4810 -0.2672
-6 12 11 0.4194 -0.0451
-6 12 12 -0.4400 -0.0640
-6 12 13 0.1188 -0.2304
-6 12 14 0.1617 0.0771
-6 12 15 0.2376 -0.1028
-6 13 1 4.0823 0.1590
-6 13 2 2.0957 0.1623
-6 13 3 -1.0274 0.3229
-6 13 4 -0.4378 -0.1648
-6 13 5 2.4840 -0.0871
-6 13 6 0.4781 0.1390
-6 13 7 -1.6893 -0.2342
-6 13 8 -0.9811 0.4015
-6 13 9 -0.0666 0.2444
-6 13 10 -0.0707 -0.0960
-6 13 11 -0.0349 0.1989
-6 13 12 0.0803 -0.2172
-6 13 13 0.1369 -0.1492
-6 13 14 -0.0055 0.1195
-6 14 1 1.9174 -0.3234
-6 14 2 0.6137 0.2571
-6 14 3 0.3766 0.2993
-6 14 4 -0.3176 0.1404
-6 14 5 -1.5897 0.0525
-6 14 6 0.5122 -0.1311
-6 14 7 0.4437 0.0046
-6 14 8 0.7759 -0.1840
-6 14 9 0.3163 -0.0375
-6 14 10 -0.0745 0.2419
-6 14 11 0.0919 -0.0219
-6 14 12 -0.2615 0.2167
-6 14 13 -0.7352 0.0059
-6 14 14 -0.2930 -0.0199
-6 15 1 -0.5302 0.0555
-6 15 2 -0.0802 -0.2433
-6 15 3 0.1942 -0.1829
-6 15 4 -0.7185 0.2445
-6 15 5 -2.0862 -0.0527
-6 15 6 -1.3254 0.2438
-6 15 7 1.7863 0.2701
-6 15 8 0.6709 -0.3228
-6 15 9 0.0034 0.0010
-6 15 10 0.2421 -0.0065
-6 15 11 0.4665 -0.0679
-6 15 12 0.0359 0.3429
-6 15 13 -0.8834 -0.0139
-6 15 14 -0.3658 -0.0927
-6 16 1 -1.4407 0.2408
-6 16 2 1.0509 -0.0747
-6 16 3 -0.1139 -0.1017
-6 16 4 -0.0199 -0.0632
-6 16 5 -0.0341 -0.1275
-6 16 6 -0.4677 -0.0758
-6 16 7 -0.3200 0.1414
-6 16 8 0.1520 0.1575
-6 16 9 0.2822 0.0747
-6 16 10 0.5780 0.1682
-6 16 11 -0.7768 -0.0449
-6 16 12 0.2079 -0.1182
-6 16 13 0.3814 0.1866
-6 17 1 -0.5374 -0.1252
-6 17 2 -1.2685 0.0987
-6 17 3 0.2926 0.1026
-6 17 4 0.7756 0.0849
-6 17 5 0.0226 -0.0473
-6 17 6 0.8187 -0.2154
-6 17 7 -0.8006 0.0008
-6 17 8 -0.3144 -0.0039
-6 17 9 0.5591 0.0203
-6 17 10 0.0149 0.1480
-6 17 11 -0.2720 -0.0189
-6 17 12 -0.4291 -0.0821
-6 17 13 0.5956 -0.1313
-6 18 1 2.3395 -0.1928
-6 18 2 -1.7872 -0.1339
-6 18 3 0.5434 -0.0401
-6 18 4 -0.4315 0.1005
-6 18 5 -0.2176 0.2878
-6 18 6 0.0352 0.1312
-6 18 7 0.7946 -0.1540
-6 18 8 -0.0014 -0.0201
-6 18 9 -0.4395 -0.1338
-6 18 10 -0.3154 -0.1656
-6 18 11 0.5142 0.1314
-6 18 12 -0.1742 -0.0984
-6 19 1 -0.8041 0.0266
-6 19 2 1.6005 0.0219
-6 19 3 -0.4531 -0.2088
-6 19 4 -0.7555 -0.1957
-6 19 5 1.1247 0.0901
-6 19 6 -0.5111 -0.0689
-6 19 7 -0.2207 0.1263
-6 19 8 0.2655 0.1045
-6 19 9 -0.0395 -0.2045
-6 19 10 -0.2463 0.0157
-6 19 11 -0.1462 0.0061
-6 19 12 -0.2276 -0.0669
-6 20 1 -0.5011 0.1714
-6 20 2 0.8045 0.2394
-6 20 3 -0.4996 -0.1331
-6 20 4 0.2203 -0.1126
-6 20 5 0.2583 -0.1514
-6 20 6 0.5791 -0.0849
-6 20 7 0.0479 -0.0571
-6 20 8 -0.0785 -0.0164
-6 20 9 0.2542 0.1179
-6 20 10 -0.0723 0.0504
-6 20 11 -0.5135 -0.0313
-6 21 1 -0.0428 -0.0719
-6 21 2 0.4070 -0.0899
-6 21 3 -0.8180 0.2169
-6 21 4 0.2495 0.0327
-6 21 5 -0.7541 0.0353
-6 21 6 0.5441 0.1029
-6 21 7 0.7592 -0.1900
-6 21 8 0.3982 -0.0441
-6 21 9 -0.5968 0.0834
-6 21 10 0.0179 -0.0950
-6 22 1 -0.0560 -0.0101
-6 22 2 -1.6984 -0.1154
-6 22 3 0.3531 0.0370
-6 22 4 -0.0377 0.0177
-6 22 5 -0.4212 0.0009
-6 22 6 -0.1032 0.0784
-6 22 7 -0.6031 0.0121
-6 22 8 -0.3447 0.0091
-6 22 9 0.0254 -0.1311
-6 22 10 -0.1964 -0.1612
-6 23 1 0.9152 0.1340
-6 23 2 -0.3379 0.1031
-6 23 3 0.1605 0.0766
-6 23 4 -0.4345 -0.0808
-6 23 5 0.6997 -0.0996
-6 23 6 -0.5463 0.0173
-6 23 7 -0.4606 -0.0325
-6 23 8 -0.7044 -0.0500
-6 23 9 -0.0420 0.0672
-6 24 1 -0.3367 -0.0116
-6 24 2 0.7343 0.0399
-6 24 3 0.6926 0.0378
-6 24 4 -0.2059 0.0926
-6 24 5 0.4625 0.0949
-6 24 6 0.0349 -0.0627
-6 24 7 -0.2667 -0.0295
-6 24 8 0.2659 -0.0684
-6 25 1 -1.1162 -0.0681
-6 25 2 -0.0296 -0.1080
-6 25 3 -0.0839 -0.1864
-6 25 4 1.0521 0.0852
-6 25 5 -0.5946 -0.0067
-6 25 6 0.0591 0.0837
-6 26 1 -0.4294 0.1787
-6 26 2 0.0523 -0.0663
-6 26 3 -0.5658 -0.0445
-6 26 4 -0.1092 -0.1013
-6 26 5 -0.3595 -0.1303
-6 27 1 1.2491 -0.0332
-5 0 2 -23.2230 -0.6258
-5 0 4 -12.0705 -2.7068
-5 0 6 2.5046 1.8895
-5 0 8 -0.3923 0.4527
-5 0 10 0.1621 -2.1255
-5 0 12 -0.7117 -0.9361
-5 0 14 0.3320 1.4273
-5 0 16 0.9700 0.1738
-5 1 1 6.5045 -1.0341
-5 1 2 0.7010 1.6180
-5 1 3 -12.5183 3.4947
-5 1 4 -4.4442 -1.2539
-5 1 5 -4.0560 -0.3551
-5 1 6 3.8963 -0.5358
-5 1 7 3.5737 -4.3106
-5 1 8 3.0522 0.6095
-5 1 9 -1.4912 0.6593
-5 1 10 0.5637 0.3330
-5 1 11 0.5156 1.6343
-5 1 12 1.2085 -0.5972
-5 1 13 0.0932 -0.6916
-5 1 14 -0.3174 -0.2676
-5 1 15 0.2396 -0.4663
-5 1 16 0.0397 0.0295
-5 2 1 -18.6798 -2.0254
-5 2 2 16.6145 0.1281
-5 2 3 2.0956 1.0593
-5 2 4 0.0258 1.5735
-5 2 5 -6.7573 0.6610
-5 2 6 -1.8606 -1.6168
-5 2 7 3.3951 -0.1211
-5 2 8 1.8162 -1.0950
-5 2 9 -1.2041 -0.0718
-5 2 10 -0.3611 1.4694
-5 2 11 0.0342 -0.3556
-5 2 12 0.1408 0.5886
-5 2 13 0.0981 -0.2452
-5 2 14 -0.1554 -0.7839
-5 2 15 0.3392 0.0051
-5 2 16 0.0015 -0.1798
-5 3 1 -9.2541 1.0086
-5 3 2 -10.7663 -1.3820
-5 3 3 14.9366 -1.8671
-5 3 4 3.3668 1.6902
-5 3 5 3.6364 -0.0081
-5 3 6 2.1882 1.2992
-5 3 7 -4.4499 1.5920
-5 3 8 -2.7627 -1.1573
-5 3 9 2.0242 -0.3943
-5 3 10 -0.3516 -0.6495
-5 3 11 -1.3914 -0.8525
-5 3 12 -0.7948 0.5298
-5 3 13 -0.2203 0.3367
-5 3 14 0.1750 0.0724
-5 3 15 0.2010 0.3098
-5 3 16 0.0831 -0.2343
-5 4 1 3.3278 1.4884
-5 4 2 -9.8744 0.1927
-5 4 3 -9.3736 -0.0346
-5 4 4 6.8245 -0.2554
-5 4 5 15.5222 0.3500
-5 4 6 0.9525 0.5129
-5 4 7 -2.1091 0.1105
-5 4 8 -3.2468 0.3654
-5 4 9 1.6066 -0.4851
-5 4 10 -0.6750 -0.1242
-5 4 11 -0.2762 -0.2787
-5 4 12 0.0022 -0.2902
-5 4 13 0.2834 0.3360
-5 4 14 0.5251 0.0680
-5 4 15 0.3543 -0.0414
-5 4 16 -0.5748 0.0738
-5 5 1 5.0512 0.5568
-5 5 2 -3.7303 0.5075
-5 5 3 -3.4275 0.4005
-5 5 4 0.8277 0.0884
-5 5 5 0.2704 0.0891
-5 5 6 -0.1065 -0.6279
-5 5 7 0.1856 -0.0509
-5 5 8 0.8568 0.2369
-5 5 9 -1.3004 0.4113
-5 5 10 0.7047 0.2574
-5 5 11 0.4217 0.2392
-5 5 12 0.7949 -0.0615
-5 5 13 -0.1208 -0.1197
-5 5 14 0.5410 -0.0106
-5 5 15 -0.0784 -0.2044
-5 5 16 -0.2516 -0.0430
-5 6 1 5.4162 -0.7090
-5 6 2 10.2722 -0.2088
-5 6 3 3.2901 -0.2736
-5 6 4 -0.9941 -0.0754
-5 6 5 -8.7623 0.4079
-5 6 6 2.1914 0.2566
-5 6 7 -0.2178 -0.2287
-5 6 8 0.9430 0.2616
-5 6 9 -1.3916 0.0492
-5 6 10 1.3745 -0.1033
-5 6 11 0.9605 0.4547
-5 6 12 -0.4856 -0.2003
-5 6 13 0.2851 0.0216
-5 6 14 -0.2003 0.1089
-5 6 15 -0.5902 -0.2129
-5 6 16 0.0318 0.0075
-5 7 1 -4.6521 -0.3068
-5 7 2 12.0527 0.3845
-5 7 3 4.9800 -0.4949
-5 7 4 -2.0272 -0.5864
-5 7 5 1.2858 0.5507
-5 7 6 -0.9636 -0.2935
-5 7 7 2.3326 0.4259
-5 7 8 -0.0571 0.6311
-5 7 9 -0.0167 -0.2790
-5 7 10 -0.6442 0.1130
-5 7 11 0.0323 -0.2487
-5 7 12 -0.1487 -0.2180
-5 7 13 0.6316 0.1146
-5 7 14 -0.0581 0.0724
-5 7 15 -0.2876 0.1952
-5 7 16 0.0962 0.0621
-5 8 1 -0.7401 0.3503
-5 8 2 -6.2054 0.7092
-5 8 3 4.5327 -0.0880
-5 8 4 3.1256 -0.0538
-5 8 5 -1.0561 -0.4967
-5 8 6 -5.8946 -0.0848
-5 8 7 -0.0091 0.0976
-5 8 8 0.9471 -0.0991
-5 8 9 0.6858 0.3640
-5 8 10 -1.4412 -0.0948
-5 8 11 -0.9182 -0.0802
-5 8 12 0.4072 0.2983
-5 8 13 0.3590 -0.0022
-5 8 14 -0.0064 0.1220
-5 8 15 0.1479 0.1167
-5 8 16 0.3881 0.0550
-5 9 1 -2.9399 0.1806
-5 9 2 -3.4240 -0.6775
-5 9 3 -2.5306 0.7415
-5 9 4 -0.8492 0.1611
-5 9 5 -1.6223 -0.4095
-5 9 6 -1.8312 0.3365
-5 9 7 -4.1607 -0.8466
-5 9 8 -0.7980 -0.2795
-5 9 9 0.9972 0.0960
-5 9 10 0.5769 -0.1136
-5 9 11 0.0619 0.3505
-5 9 12 0.2294 0.1974
-5 9 13 -0.4185 0.0411
-5 9 14 0.2453 -0.0583
-5 9 15 0.5811 -0.0706
-5 10 1 3.2969 -0.0839
-5 10 2 -0.1340 -0.3782
-5 10 3 -4.3809 0.0884
-5 10 4 -2.1273 -0.2296
-5 10 5 2.0717 -0.0102
-5 10 6 4.3944 0.1097
-5 10 7 -0.1006 0.0454
-5 10 8 -0.2136 -0.0709
-5 10 9 0.2552 0.0260
-5 10 10 0.9925 -0.0139
-5 10 11 0.5352 -0.2259
-5 10 12 0.2059 -0.0177
-5 10 13 0.1502 -0.0992
-5 10 14 0.1646 -0.0634
-5 10 15 0.1386 0.0266
-5 11 1 6.9263 -0.0695
-5 11 2 2.0605 0.0816
-5 11 3 -2.0686 -0.1472
-5 11 4 0.1118 0.0190
-5 11 5 1.4942 -0.2695
-5 11 6 2.1791 -0.1554
-5 11 7 3.9983 0.2854
-5 11 8 1.8481 0.0914
-5 11 9 -0.1865 0.1176
-5 11 10 -0.6161 -0.1188
-5 11 11 -0.0759 -0.0642
-5 11 12 0.1734 -0.1001
-5 11 13 0.1317 -0.1758
-5 11 14 -0.1716 0.2094
-5 11 15 -0.6802 -0.1318
-5 12 1 -2.4785 -0.2980
-5 12 2 0.5105 0.0883
-5 12 3 2.3942 0.0824
-5 12 4 -0.4116 0.3046
-5 12 5 -2.3224 0.1242
-5 12 6 -0.1408 -0.4469
-5 12 7 1.2056 -0.1297
-5 12 8 0.0191 -0.1676
-5 12 9 -0.7387 -0.2672
-5 12 10 -0.1849 0.1967
-5 12 11 -0.0259 -0.0002
-5 12 12 0.1628 0.0157
-5 12 13 -0.1971 0.1984
-5 12 14 -0.2802 -0.1495
-5 12 15 -0.0648 0.1683
-5 13 1 -3.2803 0.0023
-5 13 2 -1.4208 -0.2091
-5 13 3 1.7619 -0.3243
-5 13 4 0.6655 0.2750
-5 13 5 -0.0314 0.1076
-5 13 6 -1.1712 0.0138
-5 13 7 -1.0356 0.2782
-5 13 8 -1.8053 -0.3976
-5 13 9 -0.3389 -0.2158
-5 13 10 0.0564 0.0469
-5 13 11 0.4896 -0.2418
-5 13 12 0.3785 0.2463
-5 13 13 0.3747 0.1062
-5 13 14 0.2321 -0.1832
-5 14 1 -0.9436 0.4329
-5 14 2 0.0995 -0.1906
-5 14 3 0.5178 -0.3089
-5 14 4 0.8222 -0.1242
-5 14 5 2.3415 -0.0472
-5 14 6 -0.1699 0.1762
-5 14 7 -2.2017 -0.0023
-5 14 8 -0.2082 0.2168
-5 14 9 0.4109 0.0661
-5 14 10 0.1728 -0.1553
-5 14 11 -0.3318 0.0744
-5 14 12 0.0012 -0.2187
-5 14 13 0.7713 0.0199
-5 14 14 -0.3088 0.0036
-5 15 1 0.8293 -0.1741
-5 15 2 -0.3827 0.3406
-5 15 3 -0.7828 0.2783
-5 15 4 1.2791 -0.2835
-5 15 5 -0.2458 0.0644
-5 15 6 -0.0936 -0.1579
-5 15 7 -0.6928 -0.1932
-5 15 8 0.3927 0.3451
-5 15 9 0.2294 -0.0523
-5 15 10 0.2183 0.0923
-5 15 11 0.2465 0.1508
-5 15 12 -0.5407 -0.2920
-5 15 13 -0.4420 -0.0221
-5 15 14 -0.3812 -0.0323
-5 16 1 2.2346 -0.2149
-5 16 2 0.5222 0.1108
-5 16 3 -0.5905 0.0735
-5 16 4 -0.2821 0.0685
-5 16 5 -0.8980 0.1977
-5 16 6 -1.5271 0.1256
-5 16 7 1.6830 -0.0517
-5 16 8 0.5307 0.0042
-5 16 9 -0.6186 -0.0031
-5 16 10 -0.2295 -0.1524
-5 16 11 0.5309 0.0859
-5 16 12 0.4019 0.1931
-5 16 13 -1.2340 -0.1316
-5 17 1 -0.8862 0.0337
-5 17 2 2.3641 -0.1014
-5 17 3 -0.3636 -0.0161
-5 17 4 -1.5283 -0.0941
-5 17 5 0.0627 0.0056
-5 17 6 0.6338 0.1354
-5 17 7 -0.2982 0.0921
-5 17 8 0.1422 0.0403
-5 17 9 0.3490 0.0214
-5 17 10 -0.1331 -0.0790
-5 17 11 -0.3834 0.0641
-5 17 12 -0.1293 0.0866
-5 17 13 -0.1867 0.0575
-5 18 1 -0.0707 0.1680
-5 18 2 -1.8306 0.1589
-5 18 3 0.6516 0.0610
-5 18 4 0.0960 -0.0619
-5 18 5 -0.9708 -0.2488
-5 18 6 1.2452 -0.1090
-5 18 7 -0.3286 0.1049
-5 18 8 -0.6163 0.0137
-5 18 9 0.4581 0.1684
-5 18 10 0.4141 0.1982
-5 18 11 -0.1963 -0.1197
-5 18 12 -0.2058 0.1278
-5 19 1 0.8228 -0.0612
-5 19 2 -0.8927 -0.1019
-5 19 3 0.4635 0.1841
-5 19 4 0.3167 0.1392
-5 19 5 -0.5314 -0.0356
-5 19 6 -1.1964 0.1355
-5 19 7 0.8495 -0.1168
-5 19 8 0.5990 -0.1420
-5 19 9 -0.6600 0.2417
-5 19 10 0.2172 0.0239
-5 19 11 0.5483 0.1250
-5 19 12 0.0685 -0.0097
-5 20 1 -0.6980 -0.1603
-5 20 2 0.8624 -0.2699
-5 20 3 0.5169 0.0079
-5 20 4 -0.7081 0.0760
-5 20 5 0.6521 0.0756
-5 20 6 -0.2169 0.0750
-5 20 7 -0.2993 0.0141
-5 20 8 0.0002 0.0220
-5 20 9 0.4354 -0.1570
-5 20 10 -0.2690 -0.0432
-5 20 11 -0.0375 0.0388
-5 21 1 0.3194 0.0952
-5 21 2 0.5214 0.1744
-5 21 3 -0.8681 -0.2049
-5 21 4 0.4913 -0.0854
-5 21 5 0.6730 -0.0685
-5 21 6 0.8066 -0.0566
-5 21 7 -0.1297 0.1951
-5 21 8 -0.3706 -0.0406
-5 21 9 0.3244 -0.0570
-5 21 10 -0.0530 0.0410
-5 22 1 -0.5990 0.0780
-5 22 2 0.3326 0.0887
-5 22 3 -0.2552 -0.0220
-5 22 4 0.0410 0.0470
-5 22 5 -0.1885 0.0044
-5 22 6 0.6644 -0.1259
-5 22 7 0.3382 0.0246
-5 22 8 0.2791 0.0193
-5 22 9 -0.3929 0.0499
-5 22 10 -0.1201 0.0839
-5 23 1 0.4985 -0.1400
-5 23 2 -1.1498 -0.0515
-5 23 3 -0.2699 -0.0363
-5 23 4 0.2266 0.0423
-5 23 5 -0.6368 0.0436
-5 23 6 -0.3304 -0.0211
-5 23 7 0.4114 -0.0110
-5 23 8 -0.4091 0.0225
-5 23 9 -0.2433 -0.1809
-5 24 1 0.3955 0.0712
-5 24 2 -0.0838 -0.0490
-5 24 3 0.0192 0.0169
-5 24 4 -0.6753 -0.0622
-5 24 5 0.4664 -0.0466
-5 24 6 -0.6127 0.0384
-5 24 7 -0.3699 0.0439
-5 24 8 0.1969 -0.0049
-5 25 1 0.5190 0.0426
-5 25 2 0.3669 0.1087
-5 25 3 0.3360 0.0813
-5 25 4 -0.0818 -0.0013
-5 25 5 0.4842 0.1127
-5 25 6 0.3456 -0.0557
-5 25 7 -0.9468 -0.2023
-5 26 1 -1.0827 -0.1750
-5 26 2 0.3130 0.0040
-5 26 3 0.0126 0.0400
-5 26 4 0.7184 -0.0141
-5 26 5 0.1282 0.1163
-5 27 1 -0.6248 0.0745
-5 27 2 -0.4230 -0.0802
-4 0 2 15.3200 -1.1904
-4 0 4 5.7876 1.5489
-4 0 6 -13.3962 -2.5971
-4 0 8 0.0756 -1.2968
-4 0 10 -1.6964 2.4325
-4 0 12 -1.1522 1.3097
-4 0 14 0.1251 -0.9035
-4 0 16 0.3975 -0.0137
-4 1 1 16.9390 -0.0486
-4 1 2 -45.4890 -1.8547
-4 1 3 0.7045 -4.6848
-4 1 4 3.1262 1.2968
-4 1 5 -0.8370 -0.9812
-4 1 6 0.5161 0.3231
-4 1 7 -2.1464 3.7679
-4 1 8 -3.0790 -1.2506
-4 1 9 0.8781 -0.3430
-4 1 10 1.8769 -0.6999
-4 1 11 -0.2611 -1.3738
-4 1 12 -0.4679 0.2523
-4 1 13 0.0791 0.5837
-4 1 14 0.0683 0.3381
-4 1 15 -0.3864 0.9480
-4 1 16 0.4582 -0.0098
-4 2 1 -8.5411 1.4920
-4 2 2 -4.5302 -0.0016
-4 2 3 -21.5774 -0.9456
-4 2 4 -8.8059 -1.9072
-4 2 5 1.6838 -0.4327
-4 2 6 6.3036 1.9315
-4 2 7 3.3423 -0.6609
-4 2 8 1.1319 1.1798
-4 2 9 -0.9148 -0.2827
-4 2 10 1.1492 -1.3791
-4 2 11 0.0774 0.0488
-4 2 12 0.6284 -0.8473
-4 2 13 0.3688 0.2258
-4 2 14 -0.2021 0.6176
-4 2 15 -0.0344 0.0194
-4 2 16 -0.1061 0.2561
-4 3 1 -12.9861 -0.1471
-4 3 2 5.6519 1.6955
-4 3 3 -3.3893 1.7374
-4 3 4 -6.2161 -1.4612
-4 3 5 -5.6078 0.3663
-4 3 6 1.7669 -1.4773
-4 3 7 3.8200 -1.5828
-4 3 8 2.6997 1.0027
-4 3 9 -2.0517 0.1130
-4 3 10 0.0346 0.6753
-4 3 11 0.2399 0.8676
-4 3 12 0.0587 -0.6003
-4 3 13 -0.8806 -0.3466
-4 3 14 -0.3684 -0.1206
-4 3 15 0.5804 -0.3678
-4 3 16 0.2003 0.2643
-4 4 1 10.3507 -1.4442
-4 4 2 3.0732 0.8350
-4 4 3 7.2956 0.0731
-4 4 4 3.6210 0.1994
-4 4 5 -4.5176 -0.3820
-4 4 6 1.0448 -0.3474
-4 4 7 0.5995 -0.2497
-4 4 8 -1.7098 -0.5631
-4 4 9 0.1404 0.4252
-4 4 10 -0.9795 0.1540
-4 4 11 0.2197 0.0904
-4 4 12 -1.0397 0.1651
-4 4 13 0.1863 -0.4046
-4 4 14 -0.2014 -0.0947
-4 4 15 0.1665 0.0084
-4 4 16 0.1091 -0.0790
-4 5 1 -11.6281 -0.0722
-4 5 2 9.0589 -0.7053
-4 5 3 8.9173 0.1750
-4 5 4 -3.5056 -0.0458
-4 5 5 7.6025 0.1090
-4 5 6 -1.7816 0.7077
-4 5 7 -1.3673 0.2427
-4 5 8 -1.1533 -0.1086
-4 5 9 1.7716 -0.2927
-4 5 10 -1.7455 -0.2045
-4 5 11 -0.7823 -0.3930
-4 5 12 0.1209 -0.0063
-4 5 13 0.1010 -0.0529
-4 5 14 0.9626 0.0338
-4 5 15 0.2768 0.1254
-4 5 16 -0.2191 -0.0638
-4 6 1 -6.2373 0.7685
-4 6 2 -15.1836 0.4036
-4 6 3 -0.1586 0.3657
-4 6 4 7.5643 0.3232
-4 6 5 2.2624 -0.2669
-4 6 6 -2.7185 -0.2623
-4 6 7 -2.9723 0.3061
-4 6 8 1.7782 -0.1831
-4 6 9 -0.2074 0.1954
-4 6 10 0.3817 0.1050
-4 6 11 -0.3493 -0.4002
-4 6 12 0.7393 0.2061
-4 6 13 -0.7033 -0.0220
-4 6 14 0.1156 -0.0982
-4 6 15 0.2135 0.1856
-4 6 16 -0.1078 -0.0846
-4 7 1 0.0675 0.2477
-4 7 2 -3.4157 -0.4302
-4 7 3 -9.5414 0.7276
-4 7 4 4.7315 0.6779
-4 7 5 1.0514 -0.3764
-4 7 6 3.9444 0.3986
-4 7 7 -0.0761 -0.4903
-4 7 8 -0.4334 -0.5595
-4 7 9 -0.6159 0.3024
-4 7 10 1.4298 -0.1271
-4 7 11 0.7721 0.3215
-4 7 12 -0.3642 0.1988
-4 7 13 0.1153 -0.0377
-4 7 14 -0.0235 0.0107
-4 7 15 -0.3818 -0.2099
-4 7 16 -0.0403 -0.0805
-4 8 1 7.3146 -0.0198
-4 8 2 7.0773 -0.5447
-4 8 3 1.9843 -0.1947
-4 8 4 -5.1840 0.1310
-4 8 5 1.6825 0.7563
-4 8 6 5.4398 0.1618
-4 8 7 3.0498 0.0329
-4 8 8 -1.7228 0.2361
-4 8 9 -0.0401 -0.1832
-4 8 10 0.7209 0.1467
-4 8 11 -0.5753 0.1187
-4 8 12 -0.6222 -0.2594
-4 8 13 0.9133 0.1296
-4 8 14 0.0277 -0.1259
-4 8 15 0.0980 -0.0662
-4 8 16 0.3380 -0.0125
-4 9 1 9.1343 -0.1069
-4 9 2 5.2216 0.5907
-4 9 3 3.3261 -0.8864
-4 9 4 -0.1327 -0.0395
-4 9 5 -1.6694 0.1887
-4 9 6 -4.5701 -0.3537
-4 9 7 -0.0990 0.8605
-4 9 8 -0.2484 0.3655
-4 9 9 -0.0959 0.0089
-4 9 10 -1.3298 0.2189
-4 9 11 -0.4189 -0.3052
-4 9 12 -0.0261 -0.1293
-4 9 13 0.2261 0.0100
-4 9 14 -0.2307 0.1400
-4 9 15 -0.1642 0.0988
-4 10 1 -10.8199 0.1908
-4 10 2 0.7289 0.2486
-4 10 3 4.3979 -0.1566
-4 10 4 -0.6528 0.1200
-4 10 5 -3.9462 -0.0153
-4 10 6 -4.3231 -0.0657
-4 10 7 -3.1742 -0.1597
-4 10 8 0.2834 -0.0206
-4 10 9 -0.3607 -0.1060
-4 10 10 -0.4532 -0.0047
-4 10 11 0.2963 0.1560
-4 10 12 0.5140 0.0929
-4 10 13 -0.3598 0.1552
-4 10 14 0.1341 0.0638
-4 10 15 0.4794 0.0803
-4 11 1 -3.4320 0.0203
-4 11 2 -3.6935 -0.0428
-4 11 3 -0.9933 0.1274
-4 11 4 1.2092 -0.1927
-4 11 5 -0.3198 0.1864
-4 11 6 0.6606 0.1371
-4 11 7 0.2641 -0.2009
-4 11 8 0.7183 -0.0877
-4 11 9 0.5434 -0.2073
-4 11 10 0.5692 0.0618
-4 11 11 0.4174 0.0547
-4 11 12 0.0494 0.1506
-4 11 13 0.0888 0.2106
-4 11 14 0.6936 -0.1372
-4 11 15 0.3119 0.0946
-4 12 1 5.0815 0.2424
-4 12 2 0.6207 -0.1776
-4 12 3 -4.3409 -0.1087
-4 12 4 0.7821 -0.3730
-4 12 5 3.0317 -0.2579
-4 12 6 1.6121 0.1718
-4 12 7 1.4060 0.0359
-4 12 8 1.4185 0.2128
-4 12 9 0.6510 0.2463
-4 12 10 -0.0755 -0.2348
-4 12 11 -0.5204 0.0255
-4 12 12 0.0199 -0.0123
-4 12 13 0.2849 -0.1998
-4 12 14 0.0285 0.2025
-4 12 15 -0.4102 -0.1562
-4 13 1 3.0710 -0.2093
-4 13 2 -0.4562 0.1945
-4 13 3 -0.7218 0.4079
-4 13 4 -0.6652 -0.3343
-4 13 5 -0.1511 -0.0977
-4 13 6 1.8528 -0.1182
-4 13 7 0.6610 -0.3838
-4 13 8 -0.7281 0.2443
-4 13 9 -0.6604 0.1262
-4 13 10 0.0110 -0.0632
-4 13 11 -0.0635 0.1810
-4 13 12 -0.1540 -0.3161
-4 13 13 0.0877 -0.0667
-4 13 14 0.0278 0.1345
-4 14 1 0.5266 -0.3274
-4 14 2 -0.5381 0.0901
-4 14 3 1.0936 0.1826
-4 14 4 -1.4523 0.2839
-4 14 5 0.4489 0.0865
-4 14 6 -0.0338 -0.2265
-4 14 7 0.6864 -0.0363
-4 14 8 -1.2193 -0.2468
-4 14 9 -0.7422 -0.0801
-4 14 10 -0.2192 0.0584
-4 14 11 0.5501 -0.1569
-4 14 12 0.6039 0.1991
-4 14 13 -0.0092 -0.0247
-4 14 14 0.6321 0.0722
-4 15 1 -3.5785 0.1581
-4 15 2 1.4124 -0.3632
-4 15 3 1.6026 -0.2869
-4 15 4 -0.3236 0.2311
-4 15 5 0.4998 -0.1202
-4 15 6 0.3831 0.1775
-4 15 7 -1.8129 0.1337
-4 15 8 0.1341 -0.4173
-4 15 9 0.8099 0.0553
-4 15 10 -0.0245 -0.1461
-4 15 11 -0.0764 -0.1271
-4 15 12 0.0897 0.2206
-4 15 13 0.8872 0.0114
-4 15 14 -0.4266 -0.0034
-4 16 1 -1.1075 0.2431
-4 16 2 -0.9474 -0.0925
-4 16 3 0.3046 -0.0252
-4 16 4 2.7825 -0.0368
-4 16 5 -0.9062 -0.2306
-4 16 6 -0.8151 -0.0355
-4 16 7 -0.5518 0.0286
-4 16 8 -0.1330 0.0093
-4 16 9 0.3820 -0.0489
-4 16 10 0.6597 0.1247
-4 16 11 -0.0261 -0.1044
-4 16 12 0.1377 -0.1151
-4 16 13 0.0693 0.1299
-4 17 1 1.7571 0.0161
-4 17 2 0.0428 0.1662
-4 17 3 -0.7174 0.0282
-4 17 4 1.2405 0.0987
-4 17 5 0.5450 0.0593
-4 17 6 -2.3854 -0.1009
-4 17 7 0.7104 -0.0256
-4 17 8 0.8548 0.0179
-4 17 9 -0.5344 0.0175
-4 17 10 -0.1983 0.0726
-4 17 11 0.0857 -0.0654
-4 17 12 0.5210 -0.0264
-4 17 13 -0.2807 -0.0344
-4 18 1 -0.3664 -0.2203
-4 18 2 1.5272 -0.1808
-4 18 3 0.5951 0.0347
-4 18 4 -2.0311 0.0807
-4 18 5 -0.0896 0.1913
-4 18 6 1.1282 0.0554
-4 18 7 -0.5642 -0.0207
-4 18 8 -0.1521 0.0792
-4 18 9 0.4583 -0.2013
-4 18 10 -0.5162 -0.1450
-4 18 11 -0.0385 0.1648
-4 18 12 -0.5043 -0.0978
-4 19 1 1.1064 0.0423
-4 19 2 -1.1455 0.1723
-4 19 3 -0.5804 -0.1372
-4 19 4 0.0746 -0.1215
-4 19 5 -0.5942 0.0705
-4 19 6 0.8946 -0.1095
-4 19 7 0.0886 0.1539
-4 19 8 -0.3663 0.1709
-4 19 9 -0.0856 -0.1274
-4 19 10 0.3133 0.0531
-4 19 11 0.0281 -0.0937
-4 19 12 -0.0203 0.0420
-4 20 1 -0.2373 0.1353
-4 20 2 -0.2453 0.1820
-4 20 3 0.0269 -0.0116
-4 20 4 0.0353 -0.0295
-4 20 5 -0.0695 -0.0458
-4 20 6 -0.9515 -0.0943
-4 20 7 0.6130 0.0192
-4 20 8 0.6951 0.0001
-4 20 9 -0.4497 0.2339
-4 20 10 0.1654 0.1074
-4 20 11 0.6798 0.1150
-4 21 1 -0.0511 -0.1509
-4 21 2 0.3190 -0.1767
-4 21 3 0.6994 0.0961
-4 21 4 -0.0748 0.0556
-4 21 5 -0.7807 0.0522
-4 21 6 -0.5377 0.0769
-4 21 7 0.6122 -0.2298
-4 21 8 -0.0149 0.0377
-4 21 9 0.1100 0.0495
-4 21 10 0.1637 0.0414
-4 22 1 0.1011 -0.0515
-4 22 2 0.7259 -0.0789
-4 22 3 -0.3406 0.0282
-4 22 4 -0.1227 -0.1197
-4 22 5 0.5695 0.0121
-4 22 6 0.5426 0.1461
-4 22 7 -0.4527 0.0643
-4 22 8 0.2362 0.0385
-4 22 9 0.1840 -0.0042
-4 22 10 -0.1151 -0.0976
-4 23 1 -0.2417 0.1602
-4 23 2 -0.1725 0.0738
-4 23 3 0.1942 -0.0092
-4 23 4 -0.0350 -0.0422
-4 23 5 0.2042 -0.0547
-4 23 6 1.0964 0.0359
-4 23 7 -0.1433 -0.0138
-4 23 8 -0.1444 0.1008
-4 23 9 0.2687 0.2180
-4 24 1 -0.3079 -0.1186
-4 24 2 -0.0434 0.0695
-4 24 3 -0.3112 0.0497
-4 24 4 -0.1355 -0.0037
-4 24 5 -0.1154 -0.0674
-4 24 6 -0.1116 -0.0302
-4 24 7 0.6797 0.0147
-4 24 8 -0.6417 -0.0932
-4 25 1 0.1480 0.0255
-4 25 2 -0.3914 -0.0887
-4 25 3 0.0919 -0.0958
-4 25 4 -0.3540 0.0410
-4 25 5 -0.1593 -0.1004
-4 25 6 -0.2820 0.0341
-4 25 7 0.0216 0.2185
-4 26 1 0.9703 0.0990
-4 26 2 0.3216 -0.0845
-4 26 3 -0.3649 0.0189
-4 26 4 0.1513 0.0848
-4 26 5 0.3048 -0.0875
-4 27 1 -0.3867 -0.1438
-4 27 2 -0.0954 0.0030
-4 27 3 0.1611 0.1567
-3 0 2 52.6856 1.3586
-3 0 4 -12.3321 -1.9643
-3 0 6 4.7384 3.2141
-3 0 8 1.7570 2.6788
-3 0 10 -1.3323 -1.8114
-3 0 12 -0.2128 -0.7953
-3 0 14 0.0280 0.6190
-3 0 16 -0.5525 0.1134
-3 1 1 25.9980 -1.5512
-3 1 2 35.0591 0.6783
-3 1 3 7.7337 5.2819
-3 1 4 -7.2000 -1.6587
-3 1 5 -1.1276 1.0984
-3 1 6 -9.7284 -1.1902
-3 1 7 -1.2149 -2.5286
-3 1 8 1.5192 1.1150
-3 1 9 -0.6319 0.2551
-3 1 10 -2.1775 0.9286
-3 1 11 0.5363 2.0878
-3 1 12 -0.4273 0.0920
-3 1 13 -0.3871 -0.4048
-3 1 14 -0.2797 -0.0901
-3 1 15 0.1109 -1.0287
-3 1 16 0.5401 0.0495
-3 2 1 40.7905 -3.7015
-3 2 2 -12.4830 -0.2734
-3 2 3 -3.6366 0.2981
-3 2 4 8.8600 2.1031
-3 2 5 -6.3205 -0.0649
-3 2 6 -6.5391 -1.9163
-3 2 7 0.2419 0.3054
-3 2 8 -1.2416 -1.6684
-3 2 9 0.0159 0.3650
-3 2 10 0.3104 1.1513
-3 2 11 0.3408 0.1936
-3 2 12 0.0129 0.9788
-3 2 13 0.7603 -0.0982
-3 2 14 0.0395 -0.5858
-3 2 15 -0.4302 0.2435
-3 2 16 0.3935 -0.2280
-3 3 1 -46.1102 0.5090
-3 3 2 -18.5337 -2.3623
-3 3 3 -0.2747 -1.7793
-3 3 4 -4.4374 1.2336
-3 3 5 0.5734 -0.6327
-3 3 6 2.2399 1.6804
-3 3 7 -0.0962 1.4148
-3 3 8 0.7839 -0.9725
-3 3 9 1.6938 -0.1516
-3 3 10 1.4242 -0.7083
-3 3 11 -1.0765 -0.8377
-3 3 12 0.5540 0.5190
-3 3 13 -0.2053 0.2464
-3 3 14 0.2180 0.2059
-3 3 15 -0.2452 0.3856
-3 3 16 -0.2101 -0.1335
-3 4 1 -13.3387 1.5299
-3 4 2 -30.4161 -0.4417
-3 4 3 -12.3073 -0.5227
-3 4 4 3.8044 -0.3286
-3 4 5 2.8605 0.2278
-3 4 6 4.4892 0.0923
-3 4 7 -0.4614 0.1363
-3 4 8 1.0682 0.4283
-3 4 9 -0.5707 -0.5051
-3 4 10 1.0149 -0.1856
-3 4 11 -0.2456 -0.0211
-3 4 12 0.3284 -0.2084
-3 4 13 -1.0205 0.3459
-3 4 14 -1.2647 0.0178
-3 4 15 0.4370 0.1126
-3 4 16 0.0476 0.1448
-3 5 1 26.4275 -0.3533
-3 5 2 11.6587 0.6710
-3 5 3 -12.8905 0.0117
-3 5 4 -1.0959 -0.1365
-3 5 5 2.0542 -0.2381
-3 5 6 1.7514 -0.5609
-3 5 7 1.7984 -0.5332
-3 5 8 -2.1340 -0.1739
-3 5 9 -0.2758 -0.0216
-3 5 10 -0.9523 0.2458
-3 5 11 0.7795 0.2340
-3 5 12 -1.3134 -0.1260
-3 5 13 0.5441 0.0191
-3 5 14 0.2523 -0.0439
-3 5 15 -0.1383 -0.1122
-3 5 16 0.0897 0.1029
-3 6 1 -0.8381 -0.2912
-3 6 2 18.0896 -0.3451
-3 6 3 18.6140 -0.4017
-3 6 4 -10.8538 -0.4307
-3 6 5 -4.8919 0.3650
-3 6 6 -1.2538 0.2644
-3 6 7 0.5529 -0.2361
-3 6 8 -1.3853 0.2473
-3 6 9 0.0826 -0.2827
-3 6 10 -0.0928 -0.1594
-3 6 11 -0.4129 0.2515
-3 6 12 -0.4982 -0.2574
-3 6 13 -0.0197 -0.0697
-3 6 14 0.6345 0.0513
-3 6 15 0.3383 -0.1404
-3 6 16 -0.1779 0.0185
-3 7 1 -10.8220 -0.3812
-3 7 2 -3.2097 0.8905
-3 7 3 2.2634 -0.4693
-3 7 4 4.4106 -0.7189
-3 7 5 -2.9618 0.1699
-3 7 6 -4.8496 -0.5125
-3 7 7 -0.9766 0.5458
-3 7 8 2.9497 0.4774
-3 7 9 -1.1021 -0.1821
-3 7 10 -0.7414 0.1937
-3 7 11 0.4271 -0.4002
-3 7 12 0.7984 -0.2397
-3 7 13 -0.5931 -0.0588
-3 7 14 -0.4624 -0.0428
-3 7 15 -0.4646 0.1279
-3 7 16 -0.1991 0.0506
-3 8 1 -17.4699 0.2135
-3 8 2 -7.1310 0.6055
-3 8 3 -4.7196 0.4540
-3 8 4 4.8960 0.0602
-3 8 5 2.6540 -0.6003
-3 8 6 2.0508 -0.1576
-3 8 7 0.8213 0.0030
-3 8 8 2.2446 -0.2650
-3 8 9 0.3217 0.2158
-3 8 10 0.0213 -0.1908
-3 8 11 0.0299 -0.1011
-3 8 12 0.1481 0.1654
-3 8 13 -0.2352 -0.2113
-3 8 14 0.4541 0.0988
-3 8 15 0.0304 0.0409
-3 8 16 -0.0059 0.0317
-3 9 1 9.6312 0.1340
-3 9 2 -6.4688 -0.3740
-3 9 3 0.3941 0.8882
-3 9 4 2.9613 0.1574
-3 9 5 3.4188 0.1694
-3 9 6 4.9056 0.5107
-3 9 7 2.0892 -0.7180
-3 9 8 -2.0892 -0.1859
-3 9 9 0.9981 0.0850
-3 9 10 1.2976 -0.2318
-3 9 11 -0.4960 0.3333
-3 9 12 -0.8400 0.0641
-3 9 13 0.3347 0.0585
-3 9 14 0.1254 -0.1401
-3 9 15 0.5616 -0.1153
-3 10 1 12.6403 -0.0785
-3 10 2 6.7989 -0.3986
-3 10 3 -2.6562 0.1631
-3 10 4 -2.4348 0.0807
-3 10 5 3.8173 0.0302
-3 10 6 -0.6711 0.1164
-3 10 7 -1.9406 0.1327
-3 10 8 -1.9819 0.1158
-3 10 9 0.1634 0.1993
-3 10 10 -0.8301 0.0987
-3 10 11 -0.6572 -0.1163
-3 10 12 0.1650 -0.0374
-3 10 13 0.2268 -0.1690
-3 10 14 -0.5295 0.0108
-3 10 15 -0.3292 -0.0452
-3 11 1 -5.2836 0.0589
-3 11 2 2.3969 0.1593
-3 11 3 2.9797 -0.1830
-3 11 4 -3.7665 0.1296
-3 11 5 -3.9047 -0.1088
-3 11 6 -1.1931 0.0504
-3 11 7 -2.1091 0.2003
-3 11 8 0.0378 0.0524
-3 11 9 -0.8509 0.2260
-3 11 10 -0.3133 -0.0013
-3 11 11 0.0616 0.0030
-3 11 12 -0.1704 -0.1378
-3 11 13 -0.1145 -0.1015
-3 11 14 -0.1510 0.1047
-3 11 15 0.1954 -0.0510
-3 12 1 -4.1954 -0.2044
-3 12 2 0.2227 0.1656
-3 12 3 1.2117 0.0079
-3 12 4 0.7452 0.3685
-3 12 5 -3.3573 0.2394
-3 12 6 -1.9296 -0.0901
-3 12 7 1.9422 0.1127
-3 12 8 1.2311 -0.1051
-3 12 9 -0.4999 -0.2590
-3 12 10 0.3278 0.2700
-3 12 11 0.8243 0.0231
-3 12 12 0.0158 0.0933
-3 12 13 -0.5908 0.2101
-3 12 14 0.5442 -0.0796
-3 12 15 0.5081 0.1915
-3 13 1 -1.0786 0.2246
-3 13 2 1.3845 -0.2568
-3 13 3 -0.2339 -0.4160
-3 13 4 1.5758 0.1942
-3 13 5 0.4850 0.0255
-3 13 6 -0.0732 0.0868
-3 13 7 0.2361 0.3369
-3 13 8 1.1122 -0.2734
-3 13 9 0.9651 -0.0773
-3 13 10 -0.3218 0.0600
-3 13 11 -0.5070 -0.1743
-3 13 12 0.1333 0.3662
-3 13 13 0.3583 0.0734
-3 13 14 -0.0512 -0.1002
-3 14 1 3.4007 0.2770
-3 14 2 -3.1093 -0.1101
-3 14 3 -1.4520 -0.0739
-3 14 4 1.0565 -0.3160
-3 14 5 0.8336 -0.1398
-3 14 6 1.4372 0.1477
-3 14 7 0.3957 -0.0218
-3 14 8 -0.9377 0.1924
-3 14 9 -0.1153 0.0318
-3 14 10 0.2249 -0.0520
-3 14 11 -0.4067 0.1103
-3 14 12 -0.2305 -0.1939
-3 14 13 0.1392 0.0835
-3 14 14 0.2449 0.0289
-3 15 1 2.7997 -0.1385
-3 15 2 -1.3385 0.3499
-3 15 3 -1.4782 0.1617
-3 15 4 -2.0787 -0.1784
-3 15 5 2.6202 0.1979
-3 15 6 0.6109 -0.3475
-3 15 7 0.4227 -0.2242
-3 15 8 -0.3432 0.3695
-3 15 9 -0.9310 -0.0193
-3 15 10 -0.1159 0.1443
-3 15 11 0.1076 0.0816
-3 15 12 0.0751 -0.2341
-3 15 13 0.2337 0.0345
-3 15 14 0.6759 0.1927
-3 16 1 -2.7699 -0.3534
-3 16 2 1.9064 -0.0240
-3 16 3 1.4121 -0.0100
-3 16 4 -1.2844 -0.0079
-3 16 5 -0.1034 0.1349
-3 16 6 1.6678 -0.0061
-3 16 7 -1.0970 -0.0840
-3 16 8 -0.5515 -0.1192
-3 16 9 0.3122 -0.0267
-3 16 10 -0.0537 -0.1798
-3 16 11 0.3458 0.1201
-3 16 12 -0.3965 0.0179
-3 16 13 0.5402 -0.1021
-3 17 1 -0.8228 0.1094
-3 17 2 -0.0486 -0.1040
-3 17 3 -0.0350 -0.1404
-3 17 4 2.7119 -0.0817
-3 17 5 -0.9117 -0.0487
-3 17 6 -0.9018 0.1296
-3 17 7 0.1219 -0.0269
-3 17 8 -0.1079 -0.0382
-3 17 9 0.0488 -0.0768
-3 17 10 0.4408 -0.1664
-3 17 11 0.1605 -0.0545
-3 17 12 0.6149 0.0229
-3 17 13 -0.1426 0.0594
-3 18 1 0.6145 0.2842
-3 18 2 -0.0391 0.2273
-3 18 3 -0.4455 0.0238
-3 18 4 0.5818 -0.0609
-3 18 5 0.7874 -0.1938
-3 18 6 -1.5715 -0.0684
-3 18 7 -0.2807 0.0073
-3 18 8 0.6651 -0.1347
-3 18 9 0.5150 0.1782
-3 18 10 -0.2393 0.0973
-3 18 11 -0.3932 -0.2115
-3 18 12 0.5858 0.0956
-3 19 1 -0.2169 -0.0541
-3 19 2 0.1005 -0.1812
-3 19 3 1.3560 0.1969
-3 19 4 -0.6550 0.1410
-3 19 5 -0.7460 -0.1100
-3 19 6 0.2566 0.1023
-3 19 7 -0.4125 -0.1900
-3 19 8 -0.2491 -0.1328
-3 19 9 0.2928 0.0168
-3 19 10 -0.1255 -0.0762
-3 19 11 -0.2537 0.1095
-3 19 12 -0.3701 0.0073
-3 20 1 0.5046 -0.1485
-3 20 2 0.1021 -0.1021
-3 20 3 -0.6105 0.1025
-3 20 4 -0.0577 -0.0424
-3 20 5 0.7718 0.0926
-3 20 6 0.0986 0.1086
-3 20 7 -0.5606 0.0160
-3 20 8 0.2067 0.0472
-3 20 9 -0.1842 -0.1683
-3 20 10 0.0883 -0.0921
-3 20 11 0.1383 -0.0869
-3 21 1 -0.1885 0.1495
-3 21 2 -0.4580 0.1217
-3 21 3 -0.1194 -0.0860
-3 21 4 -0.0552 0.0526
-3 21 5 -0.0341 -0.0559
-3 21 6 -0.1853 -0.1293
-3 21 7 0.3327 0.1806
-3 21 8 0.1909 -0.0140
-3 21 9 0.0589 0.0671
-3 21 10 -0.1975 -0.0184
-3 22 1 -0.0402 -0.0281
-3 22 2 0.1022 0.0403
-3 22 3 0.1078 -0.0283
-3 22 4 0.3809 0.1408
-3 22 5 -1.1183 0.0041
-3 22 6 -0.7600 -0.1349
-3 22 7 0.7541 -0.0446
-3 22 8 -0.0254 -0.1050
-3 22 9 -0.1641 -0.0059
-3 22 10 0.1507 0.2409
-3 23 1 0.1823 -0.0877
-3 23 2 -0.1300 -0.0920
-3 23 3 0.3719 -0.0347
-3 23 4 0.0572 0.0431
-3 23 5 -0.4276 0.1046
-3 23 6 0.3327 -0.0190
-3 23 7 0.0234 0.0811
-3 23 8 0.2255 0.0204
-3 23 9 -0.2157 -0.0803
-3 24 1 0.2850 0.1377
-3 24 2 -0.1387 -0.0475
-3 24 3 -0.1074 -0.0999
-3 24 4 -0.0120 -0.0337
-3 24 5 0.2062 0.0171
-3 24 6 0.2585 0.0522
-3 24 7 0.3141 -0.0144
-3 24 8 0.3629 0.1991
-3 25 1 -0.7986 -0.0177
-3 25 2 0.4419 0.0706
-3 25 3 0.1186 0.0693
-3 25 4 -0.7928 -0.0846
-3 25 5 0.2496 0.0278
-3 25 6 0.0147 -0.0853
-3 25 7 0.0912 -0.1125
-3 26 1 -0.0178 -0.0665
-3 26 2 0.1242 0.1227
-3 26 3 -0.2898 -0.1322
-3 26 4 -0.1640 -0.0995
-3 26 5 0.0114 0.1327
-3 27 1 0.4718 0.1206
-3 27 2 0.5138 -0.1553
-3 27 3 -0.2596 -0.0539
-2 0 2 -39.5524 -0.2992
-2 0 4 26.8548 3.7123
-2 0 6 -0.2262 -2.0518
-2 0 8 1.2329 -2.7161
-2 0 10 0.5839 1.1193
-2 0 12 0.1285 0.6471
-2 0 14 0.4750 -0.9779
-2 0 16 -0.0101 -0.3679
-2 1 1 -43.0339 3.9886
-2 1 2 8.0675 -0.3499
-2 1 3 16.8427 -4.4171
-2 1 4 -1.7189 1.3748
-2 1 5 3.7376 -0.7074
-2 1 6 5.3095 2.0392
-2 1 7 -2.0900 3.0781
-2 1 8 -1.1535 -0.2733
-2 1 9 1.0742 0.0030
-2 1 10 0.5235 -0.6686
-2 1 11 -0.3864 -2.4877
-2 1 12 -0.6301 0.0973
-2 1 13 -0.2381 0.0929
-2 1 14 0.2117 0.0207
-2 1 15 -0.1388 0.5873
-2 1 16 -0.5572 -0.1204
-2 2 1 61.1680 2.6351
-2 2 2 35.9436 -0.2142
-2 2 3 -3.6218 0.4040
-2 2 4 -11.6352 -2.3345
-2 2 5 2.6861 0.1259
-2 2 6 0.1486 1.3680
-2 2 7 -1.3301 0.3401
-2 2 8 -1.1897 2.1098
-2 2 9 -1.5423 -0.1356
-2 2 10 -0.7800 -1.0131
-2 2 11 0.6288 0.1622
-2 2 12 0.1642 -0.8072
-2 2 13 0.0996 0.1058
-2 2 14 -0.7217 0.5499
-2 2 15 0.0843 -0.2212
-2 2 16 0.2359 0.0827
-2 3 1 62.5427 -1.8716
-2 3 2 43.9904 2.1655
-2 3 3 -16.2852 1.8741
-2 3 4 -7.6062 -0.8857
-2 3 5 -5.2610 0.8330
-2 3 6 -6.3045 -1.6627
-2 3 7 3.1828 -1.4747
-2 3 8 0.2336 0.8092
-2 3 9 -1.1199 0.0840
-2 3 10 -0.7523 0.8393
-2 3 11 0.8762 0.9364
-2 3 12 -0.1756 -0.3806
-2 3 13 0.7741 0.0079
-2 3 14 0.5883 -0.2362
-2 3 15 -0.2496 -0.4074
-2 3 16 0.4818 0.1847
-2 4 1 -43.0347 -1.1164
-2 4 2 -24.5754 0.4147
-2 4 3 18.5988 0.3743
-2 4 4 -2.0753 0.5955
-2 4 5 -10.4931 -0.1814
-2 4 6 0.8434 -0.2624
-2 4 7 1.4590 0.0800
-2 4 8 0.7737 -0.3131
-2 4 9 0.1566 0.5885
-2 4 10 1.7614 0.1284
-2 4 11 -0.4250 0.2521
-2 4 12 0.6525 0.3216
-2 4 13 -0.7163 -0.3173
-2 4 14 -0.0795 0.0217
-2 4 15 0.3065 -0.1102
-2 4 16 -0.5272 -0.0663
-2 5 1 -20.7243 -0.0784
-2 5 2 -36.9929 -0.8112
-2 5 3 -9.5325 -0.2735
-2 5 4 9.8148 0.1015
-2 5 5 5.7307 -0.1294
-2 5 6 2.5479 0.3765
-2 5 7 -1.5371 0.3935
-2 5 8 2.1606 0.0631
-2 5 9 0.3666 0.1480
-2 5 10 -0.8786 -0.1722
-2 5 11 -0.1369 -0.1482
-2 5 12 0.7895 0.1436
-2 5 13 -0.2460 0.0392
-2 5 14 -1.1475 0.0052
-2 5 15 -0.1489 0.1540
-2 5 16 0.1250 0.0194
-2 6 1 7.5534 0.0460
-2 6 2 6.4084 -0.2497
-2 6 3 -12.0404 0.2738
-2 6 4 0.7149 0.3624
-2 6 5 10.7299 -0.5007
-2 6 6 -0.1364 -0.1599
-2 6 7 -2.4089 -0.0091
-2 6 8 -1.4690 -0.4194
-2 6 9 2.1684 0.0574
-2 6 10 -0.9656 0.1380
-2 6 11 -0.3231 -0.2442
-2 6 12 -0.9768 0.2218
-2 6 13 -0.1039 0.0016
-2 6 14 0.9346 0.0374
-2 6 15 0.2228 0.1841
-2 6 16 0.1912 0.0263
-2 7 1 15.9077 0.3329
-2 7 2 1.4437 -0.7826
-2 7 3 6.6477 0.3079
-2 7 4 -1.2570 0.3819
-2 7 5 -4.7046 -0.0758
-2 7 6 -2.1207 0.5630
-2 7 7 -1.0123 -0.6962
-2 7 8 -3.8095 -0.4210
-2 7 9 -0.8147 0.0523
-2 7 10 1.6833 -0.3385
-2 7 11 0.3744 0.3343
-2 7 12 -0.7612 0.2396
-2 7 13 -0.1334 0.1152
-2 7 14 -0.3009 0.0196
-2 7 15 0.1481 -0.0891
-2 7 16 0.0187 -0.0778
-2 8 1 -4.6501 -0.3414
-2 8 2 8.7162 -0.5284
-2 8 3 -2.8129 -0.3169
-2 8 4 -6.3347 -0.2694
-2 8 5 -5.1347 0.2683
-2 8 6 -2.1285 -0.0411
-2 8 7 -0.1629 -0.0060
-2 8 8 1.9492 0.1529
-2 8 9 -1.4037 -0.3629
-2 8 10 -0.6602 0.2253
-2 8 11 0.0639 0.0248
-2 8 12 0.7814 -0.1803
-2 8 13 0.1542 0.1085
-2 8 14 -0.5535 -0.0714
-2 8 15 -1.0947 -0.0958
-2 9 1 -17.2889 0.0255
-2 9 2 -0.7660 0.6035
-2 9 3 4.5408 -0.8476
-2 9 4 -1.4880 -0.1890
-2 9 5 -3.6703 -0.2024
-2 9 6 1.8922 -0.6407
-2 9 7 2.5374 0.7546
-2 9 8 3.3972 0.1220
-2 9 9 0.3975 -0.0471
-2 9 10 0.2294 0.1212
-2 9 11 -0.1707 -0.4003
-2 9 12 -0.2472 -0.1241
-2 9 13 -0.1831 -0.1612
-2 9 14 0.3672 -0.0212
-2 9 15 0.3077 0.1280
-2 10 1 4.3692 0.0730
-2 10 2 -6.3389 0.3986
-2 10 3 2.1728 -0.0100
-2 10 4 8.1051 0.0767
-2 10 5 2.7894 0.0264
-2 10 6 0.2430 -0.0639
-2 10 7 3.4526 -0.0587
-2 10 8 -0.6305 -0.0763
-2 10 9 0.1112 -0.1668
-2 10 10 0.4359 -0.1221
-2 10 11 0.7424 0.0322
-2 10 12 -0.1084 -0.0463
-2 10 13 -0.3259 0.1139
-2 10 14 0.0902 -0.0339
-2 10 15 0.4150 0.0203
-2 11 1 3.1806 0.0264
-2 11 2 1.0003 -0.2656
-2 11 3 -1.5440 0.2257
-2 11 4 -0.1194 0.0339
-2 11 5 5.5055 0.1888
-2 11 6 0.7519 -0.0197
-2 11 7 -2.7279 -0.2010
-2 11 8 -1.6155 -0.1007
-2 11 9 0.9883 -0.2189
-2 11 10 -0.9634 -0.0326
-2 11 11 -0.9190 -0.0119
-2 11 12 0.2835 0.1291
-2 11 13 0.4151 0.0349
-2 11 14 -0.3274 -0.1482
-2 11 15 -0.2405 0.0704
-2 12 1 0.6088 0.1753
-2 12 2 -1.1015 0.0514
-2 12 3 -1.6381 0.0426
-2 12 4 -2.5982 -0.3776
-2 12 5 -1.4481 -0.1646
-2 12 6 0.9000 0.2699
-2 12 7 -2.3229 -0.0390
-2 12 8 -0.5888 0.1624
-2 12 9 -0.2050 0.3009
-2 12 10 0.4136 -0.2421
-2 12 11 -0.2329 0.0723
-2 12 12 -0.6011 -0.1682
-2 12 13 -0.1078 -0.1832
-2 12 14 -0.2197 0.0663
-2 12 15 -0.4053 -0.3361
-2 13 1 -0.5588 -0.1274
-2 13 2 3.4697 0.3038
-2 13 3 -0.4170 0.3207
-2 13 4 -1.5906 -0.1102
-2 13 5 -1.7641 0.0815
-2 13 6 -1.9150 -0.0139
-2 13 7 1.1693 -0.2368
-2 13 8 1.1698 0.4266
-2 13 9 -1.1375 0.0922
-2 13 10 0.1958 0.0768
-2 13 11 0.5841 0.2385
-2 13 12 0.1550 -0.3073
-2 13 13 -0.4405 -0.1139
-2 13 14 -0.0391 0.0864
-2 14 1 -2.1374 -0.3411
-2 14 2 2.4476 0.0993
-2 14 3 2.4579 0.1190
-2 14 4 0.5182 0.2539
-2 14 5 -2.0125 0.1271
-2 14 6 -0.0565 -0.0354
-2 14 7 0.6927 0.1132
-2 14 8 0.2927 -0.2419
-2 14 9 0.7511 -0.0330
-2 14 10 -0.4285 0.1144
-2 14 11 -0.0107 -0.0990
-2 14 12 -0.1265 0.2194
-2 14 13 -0.1706 -0.0391
-2 14 14 0.2119 -0.0614
-2 15 1 1.2996 0.1834
-2 15 2 -2.6677 -0.3205
-2 15 3 -0.6125 -0.1129
-2 15 4 1.3715 0.1777
-2 15 5 -0.4991 -0.1856
-2 15 6 0.0195 0.3671
-2 15 7 1.0459 0.2380
-2 15 8 0.0966 -0.2481
-2 15 9 0.1759 0.0540
-2 15 10 -0.0138 -0.1290
-2 15 11 -0.0970 -0.0741
-2 15 12 0.1026 0.2709
-2 15 13 -0.5400 0.0106
-2 15 14 0.0479 0.0200
-2 16 1 1.6571 0.2545
-2 16 2 -1.4076 -0.0104
-2 16 3 -1.5612 0.0621
-2 16 4 -1.9519 -0.0213
-2 16 5 2.3659 -0.0978
-2 16 6 0.5888 -0.0727
-2 16 7 -0.3128 0.0104
-2 16 8 0.0917 0.1043
-2 16 9 -0.1150 0.1497
-2 16 10 0.0513 0.2400
-2 16 11 -0.5331 -0.0588
-2 16 12 -0.1765 0.0155
-2 16 13 0.5223 0.1834
-2 17 1 -1.5680 -0.2354
-2 17 2 0.7962 -0.0434
-2 17 3 0.9424 0.1007
-2 17 4 -0.1699 0.0950
-2 17 5 0.0855 -0.0031
-2 17 6 1.4823 -0.1669
-2 17 7 -0.1289 -0.0127
-2 17 8 -1.0566 -0.0223
-2 17 9 -0.7227 0.0205
-2 17 10 0.3535 0.1159
-2 17 11 0.2800 0.0953
-2 17 12 -0.5110 -0.0345
-2 17 13 0.4416 -0.0682
-2 18 1 -0.2549 -0.2123
-2 18 2 0.6546 -0.1448
-2 18 3 -0.4602 -0.1542
-2 18 4 1.3041 -0.0155
-2 18 5 0.4467 0.2604
-2 18 6 -0.1970 0.0927
-2 18 7 0.0121 -0.0124
-2 18 8 -0.0560 0.0972
-2 18 9 -0.3073 -0.1803
-2 18 10 0.0561 -0.1461
-2 18 11 0.4661 0.0833
-2 18 12 0.3492 -0.1615
-2 19 1 0.7422 0.1314
-2 19 2 -0.1376 0.1323
-2 19 3 -0.2051 -0.2220
-2 19 4 -0.4549 -0.0640
-2 19 5 -0.3019 0.0308
-2 19 6 0.1092 -0.1456
-2 19 7 -0.2696 0.1790
-2 19 8 -0.1178 0.0394
-2 19 9 0.8753 -0.0608
-2 19 10 -0.1616 0.0677
-2 19 11 -0.3264 -0.1536
-2 19 12 0.0642 -0.0975
-2 20 1 0.1972 0.1915
-2 20 2 -0.2293 0.1453
-2 20 3 0.3659 -0.1021
-2 20 4 0.2950 0.0126
-2 20 5 -0.4172 -0.1367
-2 20 6 -0.2761 -0.0787
-2 20 7 -0.2607 -0.0778
-2 20 8 -0.0126 -0.0983
-2 20 9 0.1955 0.0502
-2 20 10 -0.0153 0.0268
-2 20 11 -0.4587 -0.0053
-2 21 1 -0.1355 -0.0960
-2 21 2 0.1984 -0.0380
-2 21 3 -0.0637 0.1470
-2 21 4 0.0440 -0.1109
-2 21 5 1.2039 0.0486
-2 21 6 -0.2110 0.1352
-2 21 7 -0.3928 -0.1742
-2 21 8 0.1831 0.0144
-2 21 9 -0.1203 -0.0922
-2 21 10 0.4391 -0.0557
-2 22 1 0.1336 0.0340
-2 22 2 -0.0155 -0.0161
-2 22 3 -0.4846 0.0376
-2 22 4 0.2498 -0.0840
-2 22 5 0.2819 0.0012
-2 22 6 -0.8758 0.0535
-2 22 7 -0.0108 -0.0354
-2 22 8 0.5480 0.0843
-2 22 9 0.1102 -0.0128
-2 22 10 -0.3741 -0.2720
-2 23 1 -0.0688 0.0057
-2 23 2 0.4263 0.0756
-2 23 3 0.1685 0.1478
-2 23 4 -0.1601 -0.0357
-2 23 5 -0.4618 -0.0441
-2 23 6 -0.1502 -0.0100
-2 23 7 -0.6422 -0.0830
-2 23 8 -0.1566 -0.0364
-2 23 9 0.3899 0.0066
-2 24 1 0.2093 -0.1003
-2 24 2 -0.6871 0.0918
-2 24 3 0.3998 0.0575
-2 24 4 0.5300 0.0823
-2 24 5 -0.7555 0.0758
-2 24 6 0.5308 -0.0168
-2 24 7 0.2147 -0.0033
-2 24 8 -0.4427 -0.1643
-2 25 1 -0.1605 0.0796
-2 25 2 -0.5458 -0.0831
-2 25 3 0.2220 -0.0635
-2 25 4 -0.0863 0.0558
-2 25 5 -0.2947 -0.0979
-2 25 6 -0.3102 0.1119
-2 25 7 0.7423 0.1036
-2 26 1 -0.6955 0.0994
-2 26 2 -0.0920 -0.0752
-2 26 3 0.3054 0.0527
-2 26 4 -0.3780 0.0596
-2 26 5 -0.3926 -0.1801
-2 27 1 0.0825 -0.0618
-2 27 2 0.4842 0.0903
-2 27 3 -0.6589 -0.0473
-1 0 2 6.0759 -0.8706
-1 0 4 -13.8240 -3.9338
-1 0 6 3.4863 0.6043
-1 0 8 0.6452 1.8734
-1 0 10 -0.3141 -1.3767
-1 0 12 0.7973 -1.2082
-1 0 14 0.1299 1.1119
-1 0 16 -0.1007 0.4376
-1 1 1 -36.8028 -3.2687
-1 1 2 -12.8430 1.0802
-1 1 3 -2.4297 3.1038
-1 1 4 16.5699 -0.3940
-1 1 5 1.2855 1.3477
-1 1 6 -6.8841 -1.4669
-1 1 7 0.6975 -4.0378
-1 1 8 4.9412 -0.1136
-1 1 9 0.5221 -0.5835
-1 1 10 -1.0548 0.4536
-1 1 11 0.0456 1.8554
-1 1 12 -0.2628 -0.3416
-1 1 13 -0.0730 0.1091
-1 1 14 0.3840 -0.2857
-1 1 15 -0.0512 -0.6225
-1 1 16 0.5065 0.1482
-1 2 1 -69.1182 -1.5686
-1 2 2 -40.7258 0.4393
-1 2 3 40.3644 -0.1624
-1 2 4 19.4439 2.3357
-1 2 5 -2.4050 0.3461
-1 2 6 -0.5149 -0.7518
-1 2 7 -1.3655 -0.0040
-1 2 8 -0.5228 -1.9368
-1 2 9 0.0530 0.0044
-1 2 10 0.5744 0.9032
-1 2 11 -0.2332 -0.4147
-1 2 12 -0.3462 0.8530
-1 2 13 -0.0170 -0.3020
-1 2 14 -0.1412 -0.4984
-1 2 15 0.0772 0.0058
-1 2 16 -0.4074 -0.2320
-1 3 1 43.9901 2.0918
-1 3 2 31.1037 -2.4855
-1 3 3 0.1710 -1.7033
-1 3 4 0.0775 0.7097
-1 3 5 4.9526 -0.8729
-1 3 6 -0.0693 1.8374
-1 3 7 -2.7446 1.5017
-1 3 8 -1.1200 -0.5628
-1 3 9 0.3593 0.1870
-1 3 10 -1.0793 -0.8752
-1 3 11 -0.2575 -0.9127
-1 3 12 0.1896 0.3510
-1 3 13 0.9068 -0.1065
-1 3 14 -0.3464 0.2372
-1 3 15 -0.4541 0.3909
-1 3 16 0.6285 -0.3089
-1 4 1 47.0310 1.0195
-1 4 2 59.2432 0.1141
-1 4 3 -19.5133 0.0518
-1 4 4 -16.9749 -0.6008
-1 4 5 1.3439 0.5245
-1 4 6 -2.1335 0.4175
-1 4 7 -0.0248 0.1061
-1 4 8 -1.1628 0.4188
-1 4 9 1.2220 -0.5631
-1 4 10 0.4704 0.0037
-1 4 11 0.0026 -0.2695
-1 4 12 -0.0730 -0.3387
-1 4 13 -0.1728 0.2526
-1 4 14 0.6250 0.0278
-1 4 15 -0.1323 -0.0177
-1 4 16 0.3089 0.0044
-1 5 1 8.1176 0.1947
-1 5 2 -26.0837 1.0463
-1 5 3 2.0788 0.5400
-1 5 4 -2.7712 0.2693
-1 5 5 -12.5867 0.4627
-1 5 6 3.7806 -0.5479
-1 5 7 5.1990 -0.1038
-1 5 8 -0.5486 0.1481
-1 5 9 -2.8847 0.0872
-1 5 10 2.1836 0.1509
-1 5 11 0.7960 0.2601
-1 5 12 0.6608 -0.0395
-1 5 13 -0.2503 0.0503
-1 5 14 -0.8396 -0.1079
-1 5 15 0.3391 -0.1373
-1 5 16 -0.6791 -0.0663
-1 6 1 -12.6557 -0.3365
-1 6 2 -11.2924 -0.1401
-1 6 3 0.1987 -0.3693
-1 6 4 -1.8836 -0.1647
-1 6 5 2.0557 0.2858
-1 6 6 4.3779 0.1071
-1 6 7 1.5620 0.0259
-1 6 8 2.8578 0.4119
-1 6 9 -0.0988 0.0303
-1 6 10 -1.7662 0.0426
-1 6 11 -0.3702 0.2970
-1 6 12 0.5890 -0.1998
-1 6 13 0.3996 0.1020
-1 6 14 0.0005 0.0098
-1 6 15 -0.2827 -0.1329
-1 6 16 -0.1448 0.0193
-1 7 1 -13.3296 -0.3566
-1 7 2 4.9218 0.5159
-1 7 3 5.0771 -0.5001
-1 7 4 3.3519 -0.2897
-1 7 5 9.2471 0.0243
-1 7 6 -1.2699 -0.5432
-1 7 7 -3.3577 0.6094
-1 7 8 -0.8131 0.3856
-1 7 9 2.1574 0.0699
-1 7 10 -0.5979 0.3370
-1 7 11 -0.2293 -0.2980
-1 7 12 -0.7563 -0.1231
-1 7 13 -0.5052 -0.0904
-1 7 14 0.7085 -0.0366
-1 7 15 0.8122 0.1826
-1 8 1 13.0044 0.3253
-1 8 2 -10.8838 0.5164
-1 8 3 -8.1545 0.1689
-1 8 4 10.5789 0.1821
-1 8 5 1.7919 -0.3172
-1 8 6 -5.7514 0.1256
-1 8 7 -2.4879 -0.1563
-1 8 8 -2.9271 -0.1829
-1 8 9 -1.4115 0.3817
-1 8 10 0.1628 -0.1864
-1 8 11 1.1496 0.0286
-1 8 12 -0.0732 0.1742
-1 8 13 -0.0450 0.0349
-1 8 14 -0.4240 0.1341
-1 8 15 -0.3533 0.0026
-1 9 1 -3.7879 -0.1633
-1 9 2 1.4069 -0.7602
-1 9 3 -5.3992 0.7429
-1 9 4 -7.2867 -0.0324
-1 9 5 -4.2684 0.0616
-1 9 6 -0.2381 0.4414
-1 9 7 -2.6048 -0.7840
-1 9 8 0.5503 -0.1041
-1 9 9 0.2449 -0.2060
-1 9 10 -0.0512 -0.1651
-1 9 11 -1.0814 0.4184
-1 9 12 0.2207 0.1458
-1 9 13 0.3545 0.1161
-1 9 14 -0.1491 0.1004
-1 9 15 -0.6732 -0.1350
-1 10 1 -3.5113 -0.1380
-1 10 2 1.6461 -0.2252
-1 10 3 5.1677 -0.0105
-1 10 4 -4.4235 -0.3005
-1 10 5 -5.1070 -0.0843
-1 10 6 2.0756 -0.0614
-1 10 7 1.5387 0.0179
-1 10 8 1.3926 0.0749
-1 10 9 0.4791 0.1584
-1 10 10 1.1847 0.0229
-1 10 11 -0.1225 -0.1351
-1 10 12 -0.3784 0.0344
-1 10 13 -0.3491 -0.1095
-1 10 14 0.0692 -0.0160
-1 10 15 0.1484 -0.0600
-1 11 1 1.9809 0.0208
-1 11 2 2.0342 0.1449
-1 11 3 2.3649 -0.1480
-1 11 4 3.3379 0.0582
-1 11 5 2.5678 -0.2940
-1 11 6 -1.2732 -0.1467
-1 11 7 3.9966 0.1404
-1 11 8 0.7730 0.0615
-1 11 9 -0.7691 0.1146
-1 11 10 -0.5447 0.0103
-1 11 11 0.7698 -0.0537
-1 11 12 0.6163 -0.1168
-1 11 13 -0.0570 -0.0960
-1 11 14 0.0204 0.1133
-1 11 15 0.1973 0.0343
-1 12 1 -3.1267 -0.2817
-1 12 2 -2.2626 -0.1400
-1 12 3 1.2673 -0.0334
-1 12 4 1.5658 0.3849
-1 12 5 1.6103 0.1747
-1 12 6 1.1816 -0.3414
-1 12 7 -0.4178 0.0062
-1 12 8 -0.8012 -0.3350
-1 12 9 0.9066 -0.3428
-1 12 10 -0.5505 0.1033
-1 12 11 -0.3190 -0.1284
-1 12 12 -0.2673 0.1186
-1 12 13 0.1415 0.1605
-1 12 14 0.0255 -0.2015
-1 13 1 -0.5490 0.1412
-1 13 2 -2.3072 -0.2559
-1 13 3 -1.9948 -0.2979
-1 13 4 0.6278 0.1253
-1 13 5 -0.8214 -0.0955
-1 13 6 0.3324 0.1622
-1 13 7 -1.8211 0.2619
-1 13 8 -0.5974 -0.3753
-1 13 9 -0.3071 -0.0543
-1 13 10 0.5557 -0.1445
-1 13 11 0.0973 -0.1928
-1 13 12 -0.1091 0.1874
-1 13 13 -0.1501 -0.0287
-1 13 14 -0.5482 -0.1185
-1 14 1 1.0080 0.4987
-1 14 2 2.4913 -0.0880
-1 14 3 -0.6049 -0.1456
-1 14 4 -1.5111 -0.1974
-1 14 5 1.0507 -0.0546
-1 14 6 -1.4638 0.1063
-1 14 7 -1.2571 -0.1165
-1 14 8 0.3247 0.2742
-1 14 9 -0.4772 0.0669
-1 14 10 0.0279 -0.0723
-1 14 11 -0.2359 0.1146
-1 14 12 0.3632 -0.2146
-1 14 13 0.5163 -0.0505
-1 14 14 -0.4733 -0.0807
-1 15 1 0.1957 -0.2261
-1 15 2 1.4825 0.3598
-1 15 3 1.2830 0.1532
-1 15 4 -0.0802 -0.1325
-1 15 5 -1.3919 0.1778
-1 15 6 0.1207 -0.2900
-1 15 7 0.7735 -0.1209
-1 15 8 -0.1079 0.1862
-1 15 9 0.2064 -0.1090
-1 15 10 -0.1312 0.1945
-1 15 11 0.2538 0.0631
-1 15 12 -0.1856 -0.2764
-1 15 13 -0.4345 -0.0583
-1 16 1 0.1158 -0.1821
-1 16 2 -1.1982 0.1262
-1 16 3 -0.4317 -0.0687
-1 16 4 0.1783 0.0016
-1 16 5 -1.0785 0.1542
-1 16 6 -0.3869 0.1408
-1 16 7 1.0143 0.0650
-1 16 8 1.0166 0.0642
-1 16 9 0.3311 -0.0754
-1 16 10 -0.4265 -0.1521
-1 16 11 0.2795 0.0671
-1 16 12 -0.0097 0.0351
-1 16 13 -0.7166 -0.1278
-1 17 1 -0.0196 0.1291
-1 17 2 -0.5848 -0.0195
-1 17 3 -0.3903 -0.0044
-1 17 4 -1.2085 -0.0813
-1 17 5 0.1160 -0.0253
-1 17 6 0.3598 0.1300
-1 17 7 0.0211 0.0659
-1 17 8 -0.0828 0.0836
-1 17 9 0.2868 0.0495
-1 17 10 0.2050 0.0023
-1 17 11 -0.4841 0.0005
-1 17 12 -0.3475 0.0685
-1 17 13 0.1165 0.2307
-1 18 1 -1.0662 0.1025
-1 18 2 0.1332 0.1113
-1 18 3 0.3277 0.1886
-1 18 4 0.7276 0.0527
-1 18 5 0.2225 -0.2338
-1 18 6 0.2640 -0.1007
-1 18 7 0.4988 -0.0112
-1 18 8 -0.3273 -0.0690
-1 18 9 -0.8455 0.2015
-1 18 10 0.1715 0.1059
-1 18 11 0.1550 -0.0382
-1 18 12 0.1392 0.2446
-1 19 1 -0.2107 -0.1987
-1 19 2 0.3381 -0.1227
-1 19 3 0.1308 0.2114
-1 19 4 -0.0065 0.0272
-1 19 5 0.8064 0.0543
-1 19 6 0.2407 0.1753
-1 19 7 -0.0611 -0.1414
-1 19 8 -0.2174 -0.0419
-1 19 9 -0.3727 0.1165
-1 19 10 0.2531 -0.0239
-1 19 11 0.3904 0.1902
-1 19 12 0.1835 -0.0421
-1 20 1 0.7360 -0.2031
-1 20 2 0.2796 -0.2421
-1 20 3 0.0329 -0.0124
-1 20 4 -0.4522 0.0280
-1 20 5 -0.6926 0.1268
-1 20 6 0.3922 0.0222
-1 20 7 -0.4082 0.0766
-1 20 8 -0.3550 0.0981
-1 20 9 0.2608 -0.0531
-1 20 10 -0.1256 0.0071
-1 20 11 0.1755 0.0479
-1 21 1 0.2307 0.0829
-1 21 2 0.3191 0.0691
-1 21 3 0.0638 -0.1263
-1 21 4 -0.4078 0.0222
-1 21 5 0.1176 -0.1086
-1 21 6 0.7821 -0.0715
-1 21 7 -0.5452 0.1365
-1 21 8 -0.3134 -0.0575
-1 21 9 0.6587 0.0964
-1 21 10 -0.1816 0.0500
-1 22 1 -0.3392 0.0549
-1 22 2 -0.5309 0.0349
-1 22 3 -0.2438 -0.0898
-1 22 4 0.3871 0.1095
-1 22 5 0.6428 -0.0475
-1 22 6 0.0470 -0.0353
-1 22 7 0.7208 0.0222
-1 22 8 -0.0611 -0.1138
-1 22 9 -0.2809 -0.0112
-1 22 10 0.9011 0.1553
-1 23 1 0.2965 0.0143
-1 23 2 0.0462 -0.0793
-1 23 3 -0.6942 -0.1193
-1 23 4 0.5273 0.0037
-1 23 5 0.4981 -0.0033
-1 23 6 -1.3034 -0.0090
-1 23 7 -0.0394 0.0262
-1 23 8 0.7146 -0.0087
-1 23 9 -0.0314 -0.1267
-1 24 1 0.6107 0.0450
-1 24 2 0.8014 -0.0469
-1 24 3 0.2822 0.0771
-1 24 4 -0.0554 -0.0727
-1 24 5 -0.2559 -0.0679
-1 24 6 -0.0024 -0.0227
-1 24 7 -0.8471 0.0266
-1 24 8 -0.2628 0.1227
-1 25 1 0.6322 -0.0645
-1 25 2 -0.0993 0.1449
-1 25 3 -0.0851 0.0684
-1 25 4 0.1980 -0.0106
-1 25 5 0.0469 0.2176
-1 25 6 0.3087 -0.1241
-1 25 7 -0.3260 -0.1275
-1 26 1 -0.3352 -0.0208
-1 26 2 -0.7608 0.0759
-1 26 3 0.4873 -0.0530
-1 26 4 -0.1243 -0.0405
-1 26 5 -0.2910 0.1466
-1 27 1 -1.0843 0.0708
-1 27 2 -0.2421 0.0816
-1 27 3 0.2799 -0.0066
0 0 2 -23.7299 0.3739
0 0 4 3.0010 2.3452
0 0 6 5.9651 -0.9973
0 0 8 -4.6909 -1.9702
0 0 10 0.9512 1.6232
0 0 12 0.1585 1.6448
0 0 14 -0.3179 -0.5986
0 0 16 -0.5930 -0.3225
0 1 1 26.2733 3.2149
0 1 2 3.0599 -2.1296
0 1 3 -24.8722 -3.6379
0 1 4 -15.7627 0.1618
0 1 5 4.1849 -2.8381
0 1 6 8.2830 0.6685
0 1 7 -1.0981 3.6462
0 1 8 -1.3850 -0.3752
0 1 9 1.0712 1.0113
0 1 10 0.4678 -0.7466
0 1 11 -0.1143 -1.3469
0 1 12 0.0030 0.1939
0 1 13 -0.2909 -0.1477
0 1 14 0.7579 0.4061
0 1 15 -0.1400 0.9148
0 1 16 -0.1866 -0.0334
0 2 0 -158.9565 -0.7599
0 2 1 -41.9856 0.8861
0 2 2 -4.5035 0.0289
0 2 3 -17.1722 -0.1446
0 2 4 -8.3940 -2.5225
0 2 5 8.4505 -0.3933
0 2 6 -0.6187 0.7672
0 2 7 -0.7278 -0.6682
0 2 8 1.8924 1.7757
0 2 9 0.6576 -0.3038
0 2 10 0.0956 -0.8156
0 2 11 0.3108 0.1623
0 2 12 -0.1535 -1.0148
0 2 13 -0.3837 0.3282
0 2 14 0.4180 0.3243
0 2 15 -0.2185 0.0361
0 2 16 -0.2018 0.2886
0 3 1 -34.0855 -2.3422
0 3 2 -49.2267 1.7807
0 3 3 31.2813 1.6066
0 3 4 23.9860 -0.5028
0 3 5 -5.9788 1.1385
0 3 6 -3.7966 -1.8205
0 3 7 3.3731 -1.4565
0 3 8 0.9711 0.3744
0 3 9 -3.4273 -0.5125
0 3 10 -0.0284 0.8092
0 3 11 0.4809 0.8449
0 3 12 -0.2209 -0.3026
0 3 13 0.6969 0.1411
0 3 14 -0.2914 -0.3144
0 3 15 0.4376 -0.3293
0 3 16 -0.3903 0.2376
0 4 0 33.5909 -0.0501
0 4 1 -7.8392 -0.5044
0 4 2 33.7975 0.1296
0 4 3 24.9775 -0.5249
0 4 4 9.4903 0.5038
0 4 5 -0.9944 -0.5816
0 4 6 -4.9966 -0.1193
0 4 7 -2.8966 -0.3322
0 4 8 0.7757 -0.6021
0 4 9 1.3997 0.3886
0 4 10 -1.4161 -0.0078
0 4 11 -0.7292 0.1855
0 4 12 -0.2657 0.2331
0 4 13 0.5796 -0.2832
0 4 14 0.3954 0.0079
0 4 15 -0.2094 -0.0337
0 4 16 0.7705 0.0334
0 5 1 -0.8342 0.2267
0 5 2 37.7266 -0.3802
0 5 3 -3.7557 -0.0107
0 5 4 -9.0386 -0.3573
0 5 5 1.0035 -0.2856
0 5 6 -2.4249 0.6050
0 5 7 -3.8242 0.2771
0 5 8 -1.1302 -0.1074
0 5 9 2.7460 -0.0746
0 5 10 0.8407 -0.1139
0 5 11 -0.2439 -0.3413
0 5 12 0.1903 -0.0554
0 5 13 -0.3959 -0.2590
0 5 14 -0.1610 0.0754
0 5 15 0.0334 -0.0417
0 5 16 0.2305 0.0655
0 6 0 -18.1810 -0.3643
0 6 1 40.1296 0.6439
0 6 2 -21.4624 0.3321
0 6 3 -21.2518 0.5348
0 6 4 -1.8807 0.4600
0 6 5 -5.7996 0.0263
0 6 6 2.7558 -0.0997
0 6 7 4.8468 0.1111
0 6 8 1.0954 -0.3234
0 6 9 -1.9084 0.1408
0 6 10 0.5288 -0.0199
0 6 11 0.7305 -0.2564
0 6 12 0.5951 0.1264
0 6 13 0.2229 -0.1112
0 6 14 -0.4698 -0.0550
0 6 15 -0.3299 0.0581
0 6 16 -0.3115 -0.2252
0 7 1 5.7328 -0.0505
0 7 2 2.4578 -0.7214
0 7 3 6.5396 0.7054
0 7 4 -9.6373 0.3459
0 7 5 -0.6847 0.0919
0 7 6 7.7392 0.6375
0 7 7 3.5407 -0.5487
0 7 8 0.8773 -0.2482
0 7 9 0.5958 -0.0864
0 7 10 0.0705 -0.3041
0 7 11 -0.9829 0.3244
0 7 12 0.0260 0.1072
0 7 13 -0.0636 0.0656
0 7 14 0.4304 0.1321
0 7 15 0.0489 -0.0523
0 8 0 13.2738 0.6000
0 8 1 -9.1240 -0.2375
0 8 2 9.2971 -0.4169
0 8 3 11.5137 -0.1851
0 8 4 0.4219 -0.0530
0 8 5 5.9578 0.5357
0 8 6 1.8416 -0.0414
0 8 7 -0.5814 0.2044
0 8 8 -1.9997 0.2482
0 8 9 0.0462 -0.1058
0 8 10 0.1742 0.2272
0 8 11 0.4407 -0.0369
0 8 12 -0.1967 -0.0836
0 8 13 -0.2723 0.0737
0 8 14 -0.0380 -0.2028
0 8 15 0.4309 0.0293
0 9 1 2.0648 0.3191
0 9 2 -3.3567 0.8265
0 9 3 -12.6470 -0.8649
0 9 4 7.9483 0.1452
0 9 5 3.9830 -0.1619
0 9 6 -5.7189 -0.3376
0 9 7 -1.8125 0.7625
0 9 8 -0.2165 0.1085
0 9 9 -1.5991 0.3281
0 9 10 -1.4338 0.3029
0 9 11 0.7139 -0.2649
0 9 12 0.3344 -0.0973
0 9 13 0.5586 -0.0576
0 9 14 -0.1142 -0.0612
0 9 15 -0.2169 0.1081
0 10 0 9.5111 -0.4427
0 10 1 -3.5610 0.1617
0 10 2 -8.6652 0.0080
0 10 3 -3.5163 -0.1289
0 10 4 -0.1117 0.1978
0 10 5 -4.4812 0.0367
0 10 6 -1.3918 0.0471
0 10 7 -3.2256 -0.0447
0 10 8 -0.0365 -0.0153
0 10 9 0.6528 -0.1534
0 10 10 0.5201 -0.0353
0 10 11 -0.5974 0.1363
0 10 12 -0.5136 0.0168
0 10 13 0.0135 0.1558
0 10 14 -0.0328 0.0328
0 10 15 0.1037 0.0532
0 11 1 1.5357 -0.0058
0 11 2 -0.7318 -0.0809
0 11 3 3.9373 0.1097
0 11 4 -1.6335 -0.1942
0 11 5 -2.0475 0.2150
0 11 6 0.7795 0.2111
0 11 7 -0.5092 -0.1036
0 11 8 -0.2673 -0.0325
0 11 9 0.1814 -0.1254
0 11 10 0.6759 0.0114
0 11 11 -0.0358 -0.0013
0 11 12 0.2425 0.1444
0 11 13 -0.4157 0.1599
0 11 14 0.0193 0.0369
0 11 15 -0.0235 -0.0766
0 12 0 -7.9581 0.4029
0 12 1 1.3386 0.3493
0 12 2 3.7382 0.0564
0 12 3 0.9680 0.0493
0 12 4 -1.5065 -0.3864
0 12 5 3.6567 -0.2770
0 12 6 -0.5908 0.0823
0 12 7 1.7330 -0.0934
0 12 8 1.2166 0.3397
0 12 9 0.2371 0.2272
0 12 10 -0.9313 -0.1589
0 12 11 -0.3441 0.1289
0 12 12 0.2506 -0.0131
0 12 13 0.4190 -0.0844
0 12 14 0.4727 0.2637
0 13 1 -1.4086 -0.3931
0 13 2 -0.9626 0.2608
0 13 3 -0.7207 0.2939
0 13 4 0.6958 -0.2132
0 13 5 -1.0235 0.0696
0 13 6 1.3954 -0.3570
0 13 7 1.6570 -0.3183
0 13 8 -0.0885 0.2094
0 13 9 0.2629 -0.0447
0 13 10 0.1344 0.1075
0 13 11 0.2127 0.1462
0 13 12 -0.6083 -0.2269
0 13 13 -0.4114 0.0464
0 13 14 0.3061 0.0432
0 14 0 4.2193 -0.2734
0 14 1 -2.5660 -0.4700
0 14 2 -0.9685 0.0343
0 14 3 0.2366 0.0736
0 14 4 1.4451 0.2300
0 14 5 -1.7980 0.0407
0 14 6 0.1718 -0.1001
0 14 7 -0.1942 0.0955
0 14 8 -0.6212 -0.2772
0 14 9 -0.8236 -0.1101
0 14 10 0.1221 -0.0007
0 14 11 0.2798 -0.1298
0 14 12 0.1812 0.1749
0 14 13 0.0993 -0.0682
0 14 14 -0.7175 -0.1617
0 15 1 0.5885 0.3255
0 15 2 0.5574 -0.4384
0 15 3 0.9591 -0.1900
0 15 4 -0.4462 0.1386
0 15 5 1.4761 -0.1642
0 15 6 -0.7026 0.2823
0 15 7 -1.8268 0.0337
0 15 8 -0.8107 -0.2792
0 15 9 -0.0998 0.0955
0 15 10 0.1489 -0.2787
0 15 11 -0.4010 -0.1011
0 15 12 0.3973 0.1680
0 15 13 0.6002 0.0322
0 16 0 -1.6618 0.1952
0 16 1 1.5745 0.1806
0 16 2 0.3893 -0.1208
0 16 3 -0.2983 0.1034
0 16 4 0.0741 0.0432
0 16 5 0.1080 -0.1779
0 16 6 -0.5175 -0.1017
0 16 7 -0.1351 -0.1139
0 16 8 0.5100 -0.1232
0 16 9 0.1256 0.0289
0 16 10 -0.1171 0.0934
0 16 11 0.2567 -0.0526
0 16 12 0.3134 -0.0695
0 16 13 -0.3498 -0.0994
0 17 1 0.3089 -0.0567
0 17 2 -0.4535 0.0880
0 17 3 -0.6181 -0.0157
0 17 4 -0.2545 0.0452
0 17 5 -0.3593 0.0708
0 17 6 -0.4043 -0.0407
0 17 7 0.0915 -0.0486
0 17 8 0.6993 -0.0139
0 17 9 0.3721 0.0068
0 17 10 -0.3779 0.0521
0 17 11 -0.0123 0.0161
0 17 12 -0.3040 -0.0433
0 18 0 0.9381 0.1747
0 18 1 -1.0442 -0.1004
0 18 2 -0.1032 -0.1395
0 18 3 -0.0153 -0.1781
0 18 4 0.0062 -0.0547
0 18 5 -0.6295 0.1970
0 18 6 0.2164 0.0736
0 18 7 0.3528 0.0933
0 18 8 -0.4614 0.1515
0 18 9 -0.1458 -0.2342
0 18 10 -0.0048 -0.0533
0 18 11 -0.1943 0.0532
0 18 12 -0.3431 -0.1708
0 19 1 -0.8404 0.1659
0 19 2 -0.2621 0.1922
0 19 3 0.0703 -0.1049
0 19 4 0.2771 -0.0009
0 19 5 0.0575 -0.0419
0 19 6 0.0181 -0.1459
0 19 7 0.6056 0.1700
0 19 8 0.2664 0.0577
0 19 9 0.0171 -0.0640
0 19 10 -0.1239 0.0715
0 19 11 -0.0185 -0.2188
0 20 0 -1.3011 -0.1710
0 20 1 0.0769 0.1521
0 20 2 -0.3813 0.1897
0 20 3 0.2582 0.0398
0 20 4 -0.2080 0.0490
0 20 5 -0.0578 -0.0586
0 20 6 -0.1434 -0.0088
0 20 7 0.3654 -0.0156
0 20 8 0.0978 -0.0687
0 20 9 -0.7188 0.1033
0 20 10 0.4751 0.0832
0 20 11 0.4696 0.2238
0 21 1 0.4724 -0.1397
0 21 2 0.6349 -0.1434
0 21 3 0.1702 0.0598
0 21 4 -0.0375 -0.0376
0 21 5 -0.2638 0.1315
0 21 6 -0.0726 0.0499
0 21 7 -0.6533 -0.1228
0 21 8 -0.3680 0.0847
0 21 9 -0.3463 -0.0077
0 21 10 -0.3836 0.0297
0 22 0 0.2354 0.1231
0 22 1 -0.4354 -0.1231
0 22 2 0.6766 -0.0122
0 22 3 0.8386 0.1131
0 22 4 -0.7335 -0.1363
0 22 5 -0.1730 -0.0031
0 22 6 1.0709 0.0494
0 22 7 -0.2968 0.0274
0 22 8 -0.5674 0.1018
0 22 9 0.8082 0.1067
0 23 1 -0.5484 0.0192
0 23 2 -0.5028 0.0634
0 23 3 -0.5890 -0.0131
0 23 4 0.0846 0.0168
0 23 5 0.5193 0.0310
0 23 6 -0.0917 -0.0113
0 23 7 0.5386 -0.0650
0 23 8 0.4379 0.0871
0 23 9 -0.0249 0.1425
0 24 0 -0.3139 -0.1368
0 24 1 0.2373 -0.0806
0 24 2 -0.1905 -0.0247
0 24 3 -0.6216 -0.0498
0 24 4 0.4252 0.0173
0 24 5 0.6208 -0.0326
0 24 6 -0.4052 0.0478
0 24 7 -0.1443 -0.0664
0 24 8 0.1141 -0.1035
0 25 1 0.3877 0.0162
0 25 2 0.7481 -0.0742
0 25 3 0.2671 0.0129
0 25 4 0.3233 0.0047
0 25 5 -0.2334 -0.2360
0 25 6 0.3590 0.0983
0 25 7 -0.0374 0.1704
0 26 0 0.0089 -0.0087
0 26 1 1.1107 0.0352
0 26 2 0.2479 -0.0875
0 26 3 0.0074 0.1153
0 26 4 -0.3404 0.0456
0 26 5 -0.1606 -0.0848
0 27 1 0.2019 -0.0841
0 27 2 -0.5193 -0.0968
0 27 3 0.3911 0.0198
1 0 2 46.7139 1.1340
1 0 4 -6.9288 -2.2752
1 0 6 -5.6349 1.6961
1 0 8 1.1879 3.1072
1 0 10 -1.2468 -1.0617
1 0 12 0.9016 -1.3810
1 0 14 -0.6738 0.2686
1 0 16 -0.0772 0.2476
1 1 0 188.8561 2.4967
1 1 1 34.3809 -3.3091
1 1 2 -11.1569 1.4454
1 1 3 8.9934 4.0452
1 1 4 16.1715 -0.5566
1 1 5 -8.6857 3.1382
1 1 6 -0.8237 -1.1526
1 1 7 2.6089 -2.1655
1 1 8 0.5824 0.3899
1 1 9 -1.1141 -1.0628
1 1 10 -0.6233 0.9884
1 1 11 -0.0342 1.6126
1 1 12 0.2345 0.1402
1 1 13 -0.1410 0.3234
1 1 14 -0.6956 -0.1658
1 1 15 0.3990 -1.0311
1 1 16 -0.1341 0.1616
1 2 0 22.6842 -0.8025
1 2 1 2.7486 -1.0223
1 2 2 -8.9411 -0.0329
1 2 3 -19.3497 -0.6752
1 2 4 -7.0555 2.5837
1 2 5 3.7546 -0.3663
1 2 6 5.6042 -0.9343
1 2 7 -2.9283 0.7088
1 2 8 -0.7440 -1.9327
1 2 9 2.1990 0.4741
1 2 10 0.3653 0.5160
1 2 11 0.1090 0.0793
1 2 12 -0.3446 1.1437
1 2 13 -1.2022 -0.2273
1 2 14 0.2722 -0.2238
1 2 15 -0.1067 0.0984
1 2 16 0.2993 -0.2407
1 3 0 -68.1384 -0.9764
1 3 1 -30.6428 1.3170
1 3 2 -24.6835 -2.3630
1 3 3 -27.2349 -1.1337
1 3 4 -18.5282 0.0721
1 3 5 13.5182 -1.4806
1 3 6 6.2809 1.8296
1 3 7 -2.4775 1.1573
1 3 8 -1.6720 -0.2562
1 3 9 1.0730 0.5701
1 3 10 0.6291 -0.8436
1 3 11 0.0179 -0.7485
1 3 12 -0.0548 0.2836
1 3 13 0.2033 -0.1645
1 3 14 0.1446 0.3407
1 3 15 -0.4164 0.3651
1 3 16 -0.4053 -0.2430
1 4 0 -11.4470 0.3235
1 4 1 21.3723 0.2394
1 4 2 -32.9848 -0.7983
1 4 3 -2.0362 -0.1139
1 4 4 16.2170 -0.5707
1 4 5 1.6352 0.5575
1 4 6 -2.4041 -0.0675
1 4 7 3.7379 0.1768
1 4 8 0.4647 0.5130
1 4 9 -3.1772 -0.4919
1 4 10 -0.1406 -0.0975
1 4 11 0.3673 -0.0222
1 4 12 -0.4238 -0.1399
1 4 13 0.6983 0.3600
1 4 14 0.3434 0.0029
1 4 15 0.1080 0.1969
1 4 16 -0.0868 -0.1353
1 5 0 15.6889 -0.1355
1 5 1 -30.2237 -0.6928
1 5 2 23.7549 0.7111
1 5 3 32.2613 -0.1476
1 5 4 12.2558 0.0250
1 5 5 -4.8502 0.0500
1 5 6 -4.5258 -0.4571
1 5 7 -1.5811 -0.5148
1 5 8 -1.5392 -0.1493
1 5 9 0.0646 -0.2132
1 5 10 0.4174 0.1164
1 5 11 -0.1963 0.2528
1 5 12 -0.0405 0.0173
1 5 13 -0.3206 0.2539
1 5 14 0.1348 -0.0506
1 5 15 0.3106 0.0349
1 6 0 -11.6363 0.4166
1 6 1 -33.8899 -0.0724
1 6 2 17.3740 -0.1819
1 6 3 9.4852 -0.3658
1 6 4 -3.0232 -0.4506
1 6 5 -3.5651 -0.0232
1 6 6 -4.1135 -0.0146
1 6 7 -3.7340 0.0019
1 6 8 -0.1022 0.2445
1 6 9 0.9286 -0.2660
1 6 10 0.0814 0.0388
1 6 11 0.1717 0.1107
1 6 12 0.2670 -0.1926
1 6 13 0.3687 -0.0024
1 6 14 -0.2963 -0.0619
1 6 15 0.0305 -0.1908
1 7 0 -26.6200 -0.3269
1 7 1 26.1422 0.2391
1 7 2 -5.7335 0.9727
1 7 3 -19.6743 -0.6939
1 7 4 -1.6816 -0.3072
1 7 5 -2.3158 -0.2193
1 7 6 -2.5132 -0.6143
1 7 7 1.6352 0.5538
1 7 8 4.5209 0.1204
1 7 9 0.6144 0.0698
1 7 10 -0.9268 0.3100
1 7 11 -0.0839 -0.3820
1 7 12 -0.0309 -0.1547
1 7 13 0.1719 -0.1482
1 7 14 0.4030 -0.1479
1 7 15 -0.0530 0.0688
1 8 0 14.5164 -0.5822
1 8 1 16.0609 0.0971
1 8 2 -2.5047 0.2239
1 8 3 8.6881 0.5802
1 8 4 -3.1333 0.1633
1 8 5 -0.6830 -0.4861
1 8 6 5.9188 0.0587
1 8 7 3.5945 -0.2423
1 8 8 0.0748 -0.2697
1 8 9 1.0139 0.0972
1 8 10 1.1622 -0.2624
1 8 11 -0.3571 -0.0015
1 8 12 -0.3768 0.0074
1 8 13 -0.5201 -0.1321
1 8 14 0.0595 0.2312
1 8 15 -0.0409 -0.0055
1 9 0 5.6816 0.1646
1 9 1 -1.6195 -0.3004
1 9 2 8.6160 -0.4286
1 9 3 7.8463 0.8934
1 9 4 -3.4189 -0.0665
1 9 5 3.9906 0.5439
1 9 6 6.0441 0.4360
1 9 7 1.6795 -0.6372
1 9 8 -2.6555 -0.0239
1 9 9 -0.5059 -0.2226
1 9 10 0.0504 -0.2588
1 9 11 0.1367 0.2829
1 9 12 0.4293 0.0254
1 9 13 0.0079 0.0964
1 9 14 -0.1868 0.0259
1 9 15 -0.4119 -0.2149
1 10 0 -6.1285 0.5725
1 10 1 -1.8418 -0.1412
1 10 2 5.4884 0.0354
1 10 3 -10.9532 0.1177
1 10 4 -0.3788 -0.0637
1 10 5 2.6410 0.0091
1 10 6 -2.1260 -0.0358
1 10 7 -1.1700 0.1059
1 10 8 0.4015 0.1539
1 10 9 -0.3360 0.2362
1 10 10 -0.8559 0.0692
1 10 11 -0.1162 -0.0231
1 10 12 -0.0293 0.0054
1 10 13 0.6106 -0.1934
1 10 14 -0.1374 -0.0779
1 10 15 -0.0047 -0.0216
1 11 0 7.7850 -0.1600
1 11 1 2.7692 0.0913
1 11 2 -6.6035 0.0713
1 11 3 -3.2094 -0.1891
1 11 4 3.4478 0.2023
1 11 5 -3.3835 -0.1119
1 11 6 -2.3533 -0.0800
1 11 7 -1.7111 0.0850
1 11 8 -0.3136 0.0572
1 11 9 -0.3719 0.2457
1 11 10 0.8084 0.0782
1 11 11 0.4967 0.0147
1 11 12 -0.1174 -0.1218
1 11 13 -0.3469 -0.1190
1 11 14 -0.3059 -0.0762
1 12 0 4.0122 -0.3966
1 12 1 -0.8638 -0.2251
1 12 2 -3.4113 -0.0347
1 12 3 5.6232 -0.0700
1 12 4 1.1726 0.4102
1 12 5 -0.8881 0.2530
1 12 6 -0.4471 0.1272
1 12 7 -0.3495 0.2285
1 12 8 -0.3816 -0.2574
1 12 9 -0.3936 -0.2084
1 12 10 -0.1792 0.2172
1 12 11 -0.1062 -0.0914
1 12 12 0.5461 0.1431
1 12 13 -0.0195 0.1893
1 12 14 0.0420 -0.1300
1 13 0 -4.6072 0.0734
1 13 1 -0.0998 0.5078
1 13 2 0.6967 -0.3265
1 13 3 0.0023 -0.3313
1 13 4 -2.0296 0.1212
1 13 5 3.5121 -0.1185
1 13 6 -0.1491 0.3021
1 13 7 -0.4911 0.2673
1 13 8 1.1356 -0.1483
1 13 9 1.1470 0.1016
1 13 10 -0.4601 -0.1501
1 13 11 -0.5995 -0.1085
1 13 12 -0.4870 0.2847
1 13 13 0.1374 0.0979
1 13 14 0.8330 0.2416
1 14 0 -1.4512 0.2407
1 14 1 0.5169 0.2804
1 14 2 1.6554 0.0106
1 14 3 -3.4560 0.0199
1 14 4 0.3966 -0.3497
1 14 5 -0.5661 -0.1171
1 14 6 0.4836 0.0403
1 14 7 1.0799 -0.1111
1 14 8 0.7043 0.2520
1 14 9 0.1002 0.0393
1 14 10 0.1543 0.0547
1 14 11 0.2240 0.1614
1 14 12 -0.3964 -0.1602
1 14 13 -0.3853 0.0125
1 15 0 2.5465 -0.1601
1 15 1 -1.7545 -0.2592
1 15 2 -0.2894 0.4184
1 15 3 0.9935 0.0945
1 15 4 1.1479 -0.0943
1 15 5 -1.4433 0.2115
1 15 6 0.2658 -0.3636
1 15 7 0.8200 -0.0249
1 15 8 -0.8393 0.2294
1 15 9 -0.6723 -0.1339
1 15 10 -0.3269 0.2499
1 15 11 -0.1080 0.0313
1 15 12 -0.0001 -0.0798
1 15 13 0.4590 0.0380
1 16 0 -0.6746 -0.0731
1 16 1 -0.3099 -0.1964
1 16 2 -0.5089 0.0493
1 16 3 1.8164 -0.1665
1 16 4 -0.9692 -0.0691
1 16 5 0.4360 0.1317
1 16 6 0.8499 -0.0004
1 16 7 -0.4211 0.0563
1 16 8 -1.0516 -0.0302
1 16 9 -0.3032 -0.0898
1 16 10 0.2780 -0.1614
1 16 11 -0.1806 -0.0126
1 16 12 0.3161 -0.0283
1 16 13 0.2141 0.1684
1 17 0 -0.6346 0.0933
1 17 1 1.7867 0.0768
1 17 2 0.3015 -0.1101
1 17 3 -0.5044 -0.0002
1 17 4 -0.4178 -0.0091
1 17 5 0.3909 -0.1298
1 17 6 -0.5341 0.0009
1 17 7 -0.5797 -0.0495
1 17 8 1.0062 -0.0476
1 17 9 0.3913 -0.0275
1 17 10 0.0600 -0.1182
1 17 11 0.1837 -0.0258
1 17 12 0.2639 0.0316
1 18 0 1.0702 -0.1450
1 18 1 0.7241 0.1462
1 18 2 0.3113 0.1399
1 18 3 -0.4095 0.1505
1 18 4 0.2719 0.0306
1 18 5 0.0049 -0.1791
1 18 6 -0.5806 -0.0282
1 18 7 -0.4400 -0.1607
1 18 8 0.1260 -0.1738
1 18 9 -0.1376 0.2139
1 18 10 -0.2582 -0.0052
1 18 11 -0.1312 0.0020
1 18 12 -0.6046 0.1221
1 19 0 1.1272 0.1165
1 19 1 -1.2984 -0.1099
1 19 2 -0.0895 -0.2009
1 19 3 -0.1478 0.0868
1 19 4 0.8626 -0.0084
1 19 5 -0.1132 0.0093
1 19 6 0.1338 0.1214
1 19 7 0.3200 -0.1950
1 19 8 -0.6894 -0.0356
1 19 9 -0.2273 -0.0353
1 19 10 -0.5494 -0.1688
1 19 11 -0.3606 0.1041
1 20 0 -0.5153 0.1364
1 20 1 -0.6538 -0.1499
1 20 2 -0.7877 -0.0745
1 20 3 0.1064 0.0429
1 20 4 -0.0632 -0.0484
1 20 5 -0.0278 0.0908
1 20 6 0.0816 0.0194
1 20 7 0.3689 0.0515
1 20 8 0.3043 0.0703
1 20 9 0.7667 -0.1601
1 20 10 0.1400 -0.0085
1 20 11 -0.1851 -0.2306
1 21 0 -0.6330 -0.0493
1 21 1 0.9423 0.1500
1 21 2 -0.4902 0.1109
1 21 3 -0.5046 -0.0505
1 21 4 -0.0439 0.0969
1 21 5 0.0115 -0.0515
1 21 6 -0.5418 -0.0561
1 21 7 -0.0310 0.1285
1 21 8 0.5604 -0.0363
1 21 9 -0.8186 0.0094
1 21 10 0.1666 0.0080
1 22 0 0.2794 -0.0947
1 22 1 0.5286 0.0935
1 22 2 0.5156 -0.0512
1 22 3 0.0179 -0.0817
1 22 4 -0.1169 0.1354
1 22 5 0.2555 0.0024
1 22 6 0.3538 -0.0325
1 22 7 -0.3077 -0.0161
1 22 8 -0.7325 -0.1475
1 22 9 -0.8945 -0.0254
1 23 0 0.2931 0.0850
1 23 1 -1.2236 -0.0242
1 23 2 0.1117 -0.0526
1 23 3 1.2576 0.0124
1 23 4 -0.2403 0.0215
1 23 5 -0.7916 -0.0279
1 23 6 0.6547 0.0300
1 23 7 0.3549 0.1344
1 23 8 -0.4343 -0.0983
1 23 9 0.4603 -0.0037
1 24 0 -0.4884 0.1019
1 24 1 -0.4808 0.0886
1 24 2 -0.0894 -0.0001
1 24 3 -0.1337 -0.0396
1 24 4 -0.1879 -0.0437
1 24 5 -0.0934 0.0559
1 24 6 -0.6556 -0.0284
1 24 7 -0.0044 0.0193
1 24 8 0.6668 0.1896
1 25 0 -0.4127 0.0112
1 25 1 0.2318 -0.0848
1 25 2 -0.0891 0.0090
1 25 3 -0.5231 -0.0152
1 25 4 0.5244 -0.0136
1 25 5 0.7827 0.1208
1 25 6 -0.3427 -0.1283
1 26 0 0.3842 -0.0828
1 26 1 -0.2721 -0.0269
1 26 2 0.3288 0.1540
1 26 3 -0.1734 -0.1316
1 26 4 0.4001 -0.0797
1 26 5 0.4297 0.0742
1 27 0 -0.6048 -0.0477
1 27 1 0.5959 0.1084
1 27 2 0.2968 0.0555
1 27 3 0.1380 0.0010
2 0 0 -125.2228 -1.6200
2 0 2 -15.7511 -0.4809
2 0 4 -9.2837 3.9164
2 0 6 0.4160 -1.0874
2 0 8 -3.0208 -3.0285
2 0 10 1.2020 0.2608
2 0 12 -0.1078 0.9872
2 0 14 0.3303 -0.4197
2 0 16 0.2341 -0.6033
2 1 0 -12.6559 -0.3607
2 1 1 2.1203 5.0362
2 1 2 56.6104 -0.9092
2 1 3 9.7748 -2.8041
2 1 4 -16.9074 0.4616
2 1 5 -1.8650 -2.4669
2 1 6 0.7880 1.9359
2 1 7 0.2477 1.7664
2 1 8 -0.9015 0.2009
2 1 9 0.3183 1.3199
2 1 10 -1.0574 -0.7607
2 1 11 -0.8325 -2.0154
2 1 12 0.4242 -0.1932
2 1 13 1.0824 -0.5336
2 1 14 0.2005 0.0622
2 1 15 -0.0695 0.7176
2 1 16 -0.1081 -0.0748
2 2 0 69.6424 2.5238
2 2 1 59.7963 2.0054
2 2 2 29.7296 0.2539
2 2 3 5.8488 0.8648
2 2 4 13.6203 -2.6400
2 2 5 -11.5595 0.6229
2 2 6 -4.3189 0.4269
2 2 7 3.6539 0.1068
2 2 8 3.2652 2.1432
2 2 9 -1.4116 -0.3640
2 2 10 -0.8127 -0.3152
2 2 11 0.3274 0.0300
2 2 12 0.1910 -0.9985
2 2 13 -0.4596 0.1630
2 2 14 -0.1711 0.2300
2 2 15 0.1339 -0.2218
2 2 16 0.0167 0.2870
2 3 0 23.7970 0.1030
2 3 1 -15.9711 -2.3470
2 3 2 -7.7763 2.5306
2 3 3 -3.6764 1.1708
2 3 4 -4.5518 0.2128
2 3 5 -2.7718 1.3700
2 3 6 2.0213 -1.7823
2 3 7 0.1883 -0.9482
2 3 8 0.7390 0.2253
2 3 9 0.1043 -0.5218
2 3 10 -0.2656 0.8949
2 3 11 0.9371 0.6352
2 3 12 0.6587 -0.1372
2 3 13 -1.4562 0.3062
2 3 14 -0.5903 -0.4162
2 3 15 -0.0090 -0.2925
2 4 0 -8.0556 -0.6576
2 4 1 -22.5014 -0.3604
2 4 2 -28.3670 -0.1590
2 4 3 -16.8223 0.3071
2 4 4 -19.2351 0.7675
2 4 5 9.9389 -0.4928
2 4 6 6.1326 0.0538
2 4 7 -0.9496 0.0092
2 4 8 -0.3284 -0.3542
2 4 9 0.8378 0.5363
2 4 10 -0.3749 0.0752
2 4 11 -0.6392 0.2051
2 4 12 -0.5909 0.2208
2 4 13 0.6727 -0.3236
2 4 14 0.1289 0.0765
2 4 15 -0.1816 -0.1493
2 5 0 -5.3588 0.0801
2 5 1 35.9826 0.3709
2 5 2 -13.3917 -0.6627
2 5 3 -17.5408 -0.4209
2 5 4 9.0925 -0.1662
2 5 5 9.4551 -0.1821
2 5 6 0.2071 0.2980
2 5 7 -0.0960 0.3576
2 5 8 -0.0826 0.1902
2 5 9 -0.3570 0.3307
2 5 10 0.1139 -0.1937
2 5 11 -0.1566 -0.0421
2 5 12 -0.5461 0.0834
2 5 13 -0.2062 -0.0978
2 5 14 0.1724 0.0893
2 5 15 0.2330 0.0863
2 6 0 23.1362 -0.2177
2 6 1 -14.7398 -0.3945
2 6 2 -2.6818 -0.1440
2 6 3 14.3790 0.4334
2 6 4 12.9559 0.4028
2 6 5 -2.0859 -0.1837
2 6 6 -0.2194 -0.0121
2 6 7 -1.0585 -0.2021
2 6 8 -4.2469 -0.3786
2 6 9 -1.1492 0.1464
2 6 10 1.0861 0.0051
2 6 11 0.6517 -0.0235
2 6 12 0.5948 0.1351
2 6 13 -0.1540 0.0300
2 6 14 -0.5807 0.1356
2 6 15 0.0676 0.0704
2 7 0 -13.8166 0.1278
2 7 1 -36.1219 -0.1928
2 7 2 3.1157 -0.9408
2 7 3 8.5887 0.3969
2 7 4 -3.6801 0.0847
2 7 5 -6.9785 0.3446
2 7 6 -2.5061 0.5709
2 7 7 -2.4880 -0.5568
2 7 8 -1.0316 -0.0540
2 7 9 -0.2048 -0.2424
2 7 10 -0.1895 -0.3828
2 7 11 0.0629 0.3207
2 7 12 0.1980 0.1523
2 7 13 0.4900 0.1313
2 7 14 0.4832 0.1266
2 7 15 0.0116 -0.0371
2 8 0 -26.8466 0.5890
2 8 1 3.1469 -0.3162
2 8 2 7.0392 -0.3029
2 8 3 -6.5838 -0.5311
2 8 4 -0.8032 -0.3645
2 8 5 -1.6049 0.0855
2 8 6 -6.9070 -0.1277
2 8 7 -0.6740 0.2048
2 8 8 4.2503 0.1252
2 8 9 1.2131 -0.2287
2 8 10 -0.2894 0.2120
2 8 11 -0.1495 -0.1695
2 8 12 -0.4111 0.0315
2 8 13 -0.2140 0.1073
2 8 14 0.3972 -0.1624
2 8 15 0.3395 0.1883
2 9 0 6.2612 -0.4106
2 9 1 16.1063 0.4709
2 9 2 -3.4226 0.4343
2 9 3 6.7842 -0.6952
2 9 4 4.0961 0.1099
2 9 5 1.4485 -0.6343
2 9 6 0.7394 -0.5299
2 9 7 2.9375 0.4980
2 9 8 1.5323 -0.1765
2 9 9 0.0611 0.1962
2 9 10 0.5362 0.1982
2 9 11 0.2600 -0.3289
2 9 12 -0.2150 -0.0559
2 9 13 -0.2095 -0.1596
2 9 14 0.1264 -0.0247
2 9 15 -0.2277 0.1753
2 10 0 4.0277 -0.6213
2 10 1 -4.2030 0.0519
2 10 2 2.2406 0.2387
2 10 3 6.0527 0.0352
2 10 4 -3.6357 0.0333
2 10 5 0.1142 0.0733
2 10 6 6.2911 0.0798
2 10 7 2.6418 -0.0311
2 10 8 -1.1144 -0.1266
2 10 9 0.0127 -0.2422
2 10 10 -0.1994 -0.1046
2 10 11 -0.6425 -0.0251
2 10 12 0.0717 -0.0908
2 10 13 0.3167 0.1560
2 10 14 -0.0575 -0.0220
2 11 0 -4.2618 0.2674
2 11 1 -1.2995 -0.0415
2 11 2 6.5910 -0.1934
2 11 3 -8.0410 0.1634
2 11 4 -4.1824 -0.0948
2 11 5 1.4512 0.1388
2 11 6 1.1170 0.0054
2 11 7 -1.6069 -0.0575
2 11 8 -0.4646 0.0163
2 11 9 0.8127 -0.1894
2 11 10 0.0354 -0.1434
2 11 11 0.0189 -0.0522
2 11 12 -0.2996 0.0015
2 11 13 0.1069 0.0194
2 11 14 -0.4661 0.0324
2 12 0 2.0539 0.3914
2 12 1 6.7824 0.1509
2 12 2 0.5022 0.2297
2 12 3 -3.8992 0.1929
2 12 4 2.2221 -0.3574
2 12 5 -0.3958 -0.1643
2 12 6 -1.2727 -0.0131
2 12 7 -0.8584 -0.1924
2 12 8 -0.6873 0.2553
2 12 9 -0.7888 0.2259
2 12 10 0.3418 -0.1616
2 12 11 0.7759 0.1285
2 12 12 0.7322 -0.1649
2 12 13 -0.2570 -0.1919
2 12 14 -0.5239 0.0172
2 13 0 4.8546 -0.1063
2 13 1 -0.9132 -0.3601
2 13 2 -5.2269 0.3850
2 13 3 5.6228 0.2892
2 13 4 1.5973 0.0512
2 13 5 -0.8811 0.2263
2 13 6 -0.9235 -0.2264
2 13 7 0.8360 -0.1287
2 13 8 -0.0293 0.2397
2 13 9 -0.3311 -0.0805
2 13 10 -0.3016 0.1878
2 13 11 -0.1973 0.1513
2 13 12 0.3513 -0.1339
2 13 13 0.1721 0.0575
2 13 14 0.2618 -0.1935
2 14 0 -1.3831 -0.3153
2 14 1 -1.8852 -0.2573
2 14 2 -0.6028 -0.0060
2 14 3 0.6430 -0.0798
2 14 4 -2.2175 0.2647
2 14 5 1.1073 0.1168
2 14 6 0.6524 0.0750
2 14 7 -0.6394 0.1387
2 14 8 0.7103 -0.2223
2 14 9 0.9137 0.0444
2 14 10 0.4507 0.0143
2 14 11 -0.2514 -0.1045
2 14 12 -0.6397 0.1544
2 14 13 -0.3003 0.0141
2 15 0 -0.9616 0.1301
2 15 1 0.3663 0.2603
2 15 2 2.8396 -0.3961
2 15 3 -3.3110 0.0166
2 15 4 1.2440 0.0762
2 15 5 0.2550 -0.2458
2 15 6 -0.6176 0.4481
2 15 7 -0.1992 0.0845
2 15 8 0.7111 -0.0852
2 15 9 0.1069 0.1251
2 15 10 0.1205 -0.1594
2 15 11 0.2162 0.0272
2 15 12 -0.3367 0.1020
2 15 13 -0.1380 -0.1139
2 16 0 0.0104 -0.0528
2 16 1 -0.4900 0.2306
2 16 2 -0.8067 -0.0062
2 16 3 0.3241 0.1538
2 16 4 1.9123 0.0395
2 16 5 -0.3248 -0.0019
2 16 6 -0.5125 0.0110
2 16 7 0.5086 -0.0399
2 16 8 -0.5887 0.0322
2 16 9 -0.2248 0.1273
2 16 10 -0.5716 0.1640
2 16 11 -0.0727 -0.0054
2 16 12 0.0373 0.0719
2 16 13 0.3044 0.0094
2 17 0 -1.0007 -0.0160
2 17 1 -0.6245 -0.1792
2 17 2 -1.4216 -0.0003
2 17 3 1.3639 -0.0231
2 17 4 -1.0690 -0.0021
2 17 5 -0.4543 0.0716
2 17 6 1.0059 -0.0641
2 17 7 0.6888 0.0345
2 17 8 -0.1211 -0.0285
2 17 9 0.0410 0.0011
2 17 10 0.1846 0.0755
2 17 11 -0.1105 0.0190
2 17 12 0.4977 -0.0261
2 18 0 -0.0132 0.1041
2 18 1 1.4825 -0.1457
2 18 2 0.7662 -0.1041
2 18 3 -0.3278 -0.2260
2 18 4 -1.3813 -0.0840
2 18 5 0.6011 0.1802
2 18 6 0.0665 -0.0198
2 18 7 -0.3831 0.1399
2 18 8 0.8042 0.1508
2 18 9 0.4796 -0.1831
2 18 10 0.5418 0.0132
2 18 11 0.0414 -0.0487
2 18 12 -0.0661 -0.0460
2 19 0 0.5281 -0.0666
2 19 1 0.7048 0.1400
2 19 2 1.0831 0.1594
2 19 3 -0.1924 -0.1219
2 19 4 0.2740 -0.0052
2 19 5 0.1430 -0.0723
2 19 6 -0.1713 -0.1152
2 19 7 -0.2830 0.1535
2 19 8 -0.2167 -0.0452
2 19 9 -0.6708 0.0146
2 19 10 -0.3141 0.0585
2 19 11 -0.1058 -0.0945
2 20 0 0.0326 -0.1232
2 20 1 -1.3635 0.2167
2 20 2 0.2674 0.0529
2 20 3 0.1233 -0.0788
2 20 4 0.4358 0.0705
2 20 5 -0.1716 -0.1423
2 20 6 0.4134 -0.0389
2 20 7 0.4917 -0.1498
2 20 8 -0.4283 -0.1243
2 20 9 -0.1411 0.0475
2 20 10 -0.5992 -0.1433
2 20 11 -0.5067 0.0836
2 21 0 0.0844 0.0386
2 21 1 -0.4507 -0.1294
2 21 2 -0.9357 -0.0146
2 21 3 0.3173 0.1059
2 21 4 0.1367 -0.1326
2 21 5 -0.5388 0.0631
2 21 6 0.0155 0.0880
2 21 7 0.1185 -0.1326
2 21 8 0.3923 0.0485
2 21 9 1.1219 -0.0926
2 21 10 0.2091 -0.0860
2 22 0 -0.1089 0.0986
2 22 1 1.4163 -0.0506
2 22 2 0.0056 0.0781
2 22 3 -0.8317 0.0801
2 22 4 0.1367 -0.1138
2 22 5 0.4213 0.0317
2 22 6 -0.7687 -0.0102
2 22 7 -0.4498 0.0028
2 22 8 0.3732 0.1343
2 22 9 -0.2656 -0.0409
2 23 0 0.3064 -0.0386
2 23 1 0.5576 -0.0038
2 23 2 0.0578 0.0343
2 23 3 -0.3039 0.0611
2 23 4 -0.1320 0.0282
2 23 5 0.9007 0.0463
2 23 6 0.4559 -0.0786
2 23 7 0.1801 -0.1219
2 23 8 -0.5245 0.0271
2 24 0 0.7303 -0.0918
2 24 1 -0.9924 -0.0453
2 24 2 -0.4554 0.0113
2 24 3 0.4077 0.0255
2 24 4 -0.0144 0.1052
2 24 5 -0.3430 0.0272
2 24 6 0.8444 0.0514
2 24 7 0.1970 0.0127
2 25 0 -0.6225 0.0037
2 25 1 -0.2678 0.0604
2 25 2 0.2129 -0.0393
2 25 3 0.5500 0.0077
2 25 4 -0.2943 0.0045
2 25 5 -0.7265 -0.1152
2 25 6 -0.5211 0.1602
2 26 0 -0.1274 0.1410
2 26 1 0.4494 -0.0105
2 26 2 -0.0081 -0.1794
2 26 3 -0.0024 0.1484
2 26 4 0.4587 0.0854
2 26 5 0.3536 -0.1307
2 27 0 0.5198 -0.0019
2 27 1 -0.4136 -0.0485
2 27 2 0.0120 0.0072
2 27 3 -0.4949 -0.0752
3 0 0 -26.0036 0.2385
3 0 2 -51.6100 0.1046
3 0 4 20.0996 -4.4263
3 0 6 -5.6002 -0.3421
3 0 8 1.3193 2.1988
3 0 10 1.3841 -0.1961
3 0 12 0.0799 -1.2346
3 0 14 -0.0877 0.6021
3 1 0 -43.8233 -0.1743
3 1 1 -35.2952 -5.2798
3 1 2 -39.1582 1.3474
3 1 3 2.4201 1.6246
3 1 4 -2.2522 0.5915
3 1 5 4.1995 2.5831
3 1 6 -1.8280 -1.7580
3 1 7 -1.2657 -2.6294
3 1 8 -2.5008 -0.4776
3 1 9 0.5017 -1.6225
3 1 10 0.1414 0.4568
3 1 11 -0.1414 1.5268
3 1 12 0.8506 -0.0538
3 1 13 0.0603 0.7960
3 1 14 -0.1709 -0.2434
3 1 15 0.1393 -0.4433
3 2 0 3.6962 -1.3656
3 2 1 -9.0149 0.2058
3 2 2 31.1857 -0.0975
3 2 3 17.0481 -0.7079
3 2 4 -8.0329 2.6362
3 2 5 -1.0909 -0.1892
3 2 6 2.1523 0.1980
3 2 7 -2.5508 -0.1158
3 2 8 -1.6076 -2.1087
3 2 9 2.3650 0.2752
3 2 10 0.0181 0.1826
3 2 11 -1.8183 -0.3288
3 2 12 -0.9170 0.8439
3 2 13 1.2022 -0.3319
3 2 14 0.4319 -0.1448
3 2 15 0.1953 -0.0626
3 3 0 -4.9566 1.1542
3 3 1 49.7405 3.0695
3 3 2 40.3332 -1.9643
3 3 3 -0.4775 -1.0130
3 3 4 10.7664 -0.4359
3 3 5 -7.2397 -1.3607
3 3 6 -2.9099 1.6994
3 3 7 -0.1665 0.9350
3 3 8 2.2133 0.0356
3 3 9 -0.4659 0.6685
3 3 10 0.0826 -0.9910
3 3 11 0.5399 -0.6603
3 3 12 0.2046 0.0812
3 3 13 -0.2654 -0.4150
3 3 14 -0.0094 0.3344
3 3 15 -0.1358 0.2572
3 4 0 15.3629 0.8827
3 4 1 -0.4836 -0.0168
3 4 2 -4.1642 -0.0979
3 4 3 -0.6700 0.1898
3 4 4 -5.4254 -0.6122
3 4 5 -8.0469 0.6582
3 4 6 -0.2265 0.1646
3 4 7 4.1500 0.0333
3 4 8 1.3590 0.3621
3 4 9 -1.6147 -0.4822
3 4 10 -1.1221 0.0735
3 4 11 1.0396 -0.3063
3 4 12 1.1745 -0.2358
3 4 13 -0.0247 0.2330
3 4 14 -0.3060 -0.0769
3 4 15 -0.5325 0.1065
3 5 0 7.1919 -0.2672
3 5 1 -11.7744 -0.2909
3 5 2 -9.5438 0.6466
3 5 3 -0.2669 0.4239
3 5 4 -16.2174 0.2953
3 5 5 1.5787 0.5663
3 5 6 2.6366 -0.2514
3 5 7 2.7717 -0.0043
3 5 8 0.9045 0.0180
3 5 9 0.3208 -0.2351
3 5 10 -0.3177 0.1417
3 5 11 -0.7278 0.1202
3 5 12 -1.0000 0.0421
3 5 13 -0.0558 0.0096
3 5 14 0.5117 -0.1046
3 5 15 -0.1454 0.0146
3 6 0 -2.0596 0.5044
3 6 1 21.9253 0.1986
3 6 2 4.9918 0.2462
3 6 3 -13.3537 -0.4961
3 6 4 4.9192 -0.2824
3 6 5 11.9436 0.0384
3 6 6 1.0433 -0.1086
3 6 7 -1.1247 0.2731
3 6 8 0.1177 0.3916
3 6 9 0.2252 0.0358
3 6 10 0.2422 0.1379
3 6 11 -0.1671 0.0455
3 6 12 0.0430 -0.1457
3 6 13 -0.6640 0.0969
3 6 14 -0.9028 -0.1809
3 6 15 0.2790 -0.0926
3 7 0 18.3007 -0.2590
3 7 1 4.9872 0.3484
3 7 2 -14.7965 0.6042
3 7 3 -5.0991 -0.4715
3 7 4 8.0545 0.2211
3 7 5 3.1052 -0.3383
3 7 6 2.7444 -0.6197
3 7 7 -1.8498 0.4866
3 7 8 -2.4848 0.0124
3 7 9 -1.0520 0.3084
3 7 10 -0.0838 0.4654
3 7 11 0.4517 -0.1279
3 7 12 0.5886 -0.1548
3 7 13 0.3874 -0.1262
3 7 14 -0.3069 -0.1333
3 7 15 0.1523 -0.0851
3 8 0 2.6317 -0.6613
3 8 1 -25.9733 -0.0167
3 8 2 -9.0374 0.1612
3 8 3 4.4207 0.4030
3 8 4 -4.2332 0.2375
3 8 5 -8.2072 -0.0571
3 8 6 0.3728 0.2411
3 8 7 -2.3401 -0.3052
3 8 8 -2.3592 -0.0249
3 8 9 0.0102 0.2692
3 8 10 0.2812 -0.2234
3 8 11 0.0349 0.1795
3 8 12 -0.1313 0.0086
3 8 13 -0.0812 0.0207
3 8 14 0.5530 0.1825
3 8 15 0.5283 -0.0698
3 9 0 -13.8061 0.5530
3 9 1 -5.2628 -0.6087
3 9 2 7.3400 -0.7676
3 9 3 0.5371 0.5349
3 9 4 0.1369 -0.1943
3 9 5 -0.0978 0.4269
3 9 6 -6.0000 0.3633
3 9 7 -1.8429 -0.5449
3 9 8 0.9024 0.1203
3 9 9 0.6570 -0.3269
3 9 10 0.1790 -0.1758
3 9 11 0.5164 0.2672
3 9 12 -0.0545 0.0470
3 9 13 -0.1816 0.1986
3 9 14 0.0291 0.2436
3 10 0 -5.8364 0.4110
3 10 1 9.8874 -0.1409
3 10 2 0.9348 -0.0170
3 10 3 3.3101 0.0005
3 10 4 4.8423 -0.2018
3 10 5 2.3293 -0.1004
3 10 6 -1.9854 -0.1823
3 10 7 2.1093 -0.0792
3 10 8 2.1003 0.0302
3 10 9 -0.3166 0.1830
3 10 10 -0.0603 0.0354
3 10 11 0.0236 -0.0024
3 10 12 -0.0272 0.1358
3 10 13 0.0892 -0.2042
3 10 14 0.5491 0.0208
3 11 0 3.5412 -0.3324
3 11 1 -5.5230 0.0009
3 11 2 -3.6858 0.1319
3 11 3 5.1596 -0.1320
3 11 4 -0.4163 0.0583
3 11 5 -3.1430 -0.2181
3 11 6 2.0246 -0.1171
3 11 7 2.8024 0.0280
3 11 8 0.6956 -0.0089
3 11 9 0.2613 0.1145
3 11 10 0.1785 0.1121
3 11 11 -0.8995 -0.0642
3 11 12 -0.5231 -0.0539
3 11 13 0.2588 -0.0905
3 11 14 0.0079 -0.1063
3 12 0 -2.4993 -0.3804
3 12 1 -1.7223 -0.1542
3 12 2 5.5613 -0.3680
3 12 3 -3.5495 -0.2834
3 12 4 -3.9986 0.3115
3 12 5 0.0111 0.1000
3 12 6 2.2621 -0.0627
3 12 7 -1.4317 0.1406
3 12 8 -0.9920 -0.3542
3 12 9 0.6005 -0.2441
3 12 10 0.2323 0.0373
3 12 11 0.0641 -0.2249
3 12 12 -0.1119 0.0525
3 12 13 -0.1248 0.0685
3 12 14 -0.5537 -0.0457
3 13 0 -1.7677 0.2445
3 13 1 5.6788 0.2721
3 13 2 3.2749 -0.3081
3 13 3 -3.5002 -0.0786
3 13 4 0.8365 -0.0051
3 13 5 1.5590 -0.2878
3 13 6 -0.0352 0.2483
3 13 7 -0.5934 0.1399
3 13 8 -0.4735 -0.2158
3 13 9 -0.7993 0.0613
3 13 10 -0.3443 -0.2870
3 13 11 0.6600 -0.1388
3 13 12 0.7794 0.0626
3 13 13 -0.0019 0.0057
3 14 0 3.1010 0.2718
3 14 1 1.7094 0.3136
3 14 2 -5.3695 0.1091
3 14 3 1.9902 0.0479
3 14 4 1.0835 -0.2296
3 14 5 0.1032 -0.0060
3 14 6 -1.0931 -0.1007
3 14 7 0.7657 -0.1299
3 14 8 0.3940 0.2672
3 14 9 0.0256 -0.0124
3 14 10 -0.2730 -0.0570
3 14 11 0.1147 0.1196
3 14 12 0.2734 -0.1338
3 14 13 0.0384 0.0486
3 15 0 2.0050 -0.0779
3 15 1 -2.0958 -0.3123
3 15 2 -0.1727 0.3776
3 15 3 1.3720 -0.0108
3 15 4 -2.3098 -0.0442
3 15 5 -0.6723 0.1784
3 15 6 1.0412 -0.3432
3 15 7 -0.0545 -0.0145
3 15 8 0.0211 0.0447
3 15 9 0.4966 -0.1507
3 15 10 0.7415 0.2187
3 15 11 -0.1818 -0.0145
3 15 12 -0.3710 -0.0962
3 15 13 -0.1715 -0.0286
3 16 0 -0.4054 -0.0331
3 16 1 -0.6370 -0.0796
3 16 2 3.3939 0.1243
3 16 3 -1.8643 -0.1147
3 16 4 0.2243 0.0343
3 16 5 1.1069 0.0632
3 16 6 0.0255 0.0712
3 16 7 -0.8105 0.1305
3 16 8 -0.3363 0.0912
3 16 9 -0.0023 -0.0898
3 16 10 0.2419 -0.0514
3 16 11 -0.0667 -0.0248
3 16 12 -0.2796 -0.0557
3 17 0 -1.6287 -0.0717
3 17 1 -0.2803 0.1788
3 17 2 -1.3926 0.0269
3 17 3 -0.2998 0.1055
3 17 4 2.1068 0.0045
3 17 5 -0.1952 -0.0390
3 17 6 -0.7487 0.1196
3 17 7 -0.1286 0.0302
3 17 8 -0.1912 0.0542
3 17 9 -0.0458 0.0745
3 17 10 -0.3434 0.0129
3 17 11 0.2202 0.0084
3 17 12 0.0699 -0.0547
3 18 0 -0.3339 -0.1222
3 18 1 -0.5994 0.0552
3 18 2 -1.9193 -0.0059
3 18 3 0.9728 0.2263
3 18 4 0.0435 0.1216
3 18 5 -1.1311 -0.1736
3 18 6 -0.3050 0.0108
3 18 7 0.5059 -0.1401
3 18 8 0.9848 -0.0838
3 18 9 0.4741 0.2143
3 18 10 0.2795 -0.0162
3 18 11 0.3213 0.1127
3 19 0 1.0095 0.0179
3 19 1 0.6760 -0.2241
3 19 2 0.2570 -0.1066
3 19 3 0.2171 0.1459
3 19 4 -1.0814 -0.1143
3 19 5 0.3815 0.1398
3 19 6 0.1514 0.1590
3 19 7 0.0907 -0.0908
3 19 8 0.2705 0.0969
3 19 9 0.5431 0.0765
3 19 10 0.4283 -0.0154
3 19 11 0.1015 0.0183
3 20 0 -0.6622 0.1611
3 20 1 0.1371 -0.2176
3 20 2 0.8207 -0.1064
3 20 3 -0.4398 -0.0279
3 20 4 0.1527 -0.0340
3 20 5 0.5833 0.1013
3 20 6 -0.0503 -0.0189
3 20 7 0.1979 0.1929
3 20 8 -0.5440 0.0667
3 20 9 -0.5113 -0.0656
3 20 10 -0.0849 0.1144
3 21 0 -0.8286 -0.0842
3 21 1 -1.2405 0.1002
3 21 2 0.3044 0.0042
3 21 3 0.4252 -0.1547
3 21 4 -0.1518 0.1071
3 21 5 -0.2650 -0.0754
3 21 6 0.4476 -0.0887
3 21 7 0.2993 0.0347
3 21 8 0.2406 -0.0682
3 21 9 -0.3512 0.0043
3 21 10 -0.0735 -0.0611
3 22 0 0.1260 -0.1009
3 22 1 0.3481 0.0899
3 22 2 -0.1150 -0.0638
3 22 3 -0.0965 -0.0811
3 22 4 0.0758 0.0789
3 22 5 -0.8435 -0.0580
3 22 6 0.2524 0.0679
3 22 7 -0.1761 -0.0075
3 22 8 0.5053 -0.1105
3 22 9 0.9364 0.0988
3 23 0 -0.4686 0.0218
3 23 1 0.7556 0.0660
3 23 2 0.4233 -0.0074
3 23 3 -0.2354 -0.0920
3 23 4 -0.2715 -0.0617
3 23 5 0.0412 -0.0599
3 23 6 -0.5408 0.0613
3 23 7 -0.0304 0.0862
3 23 8 0.0331 -0.0368
3 24 0 0.0047 0.1052
3 24 1 0.1512 0.0515
3 24 2 -0.4417 -0.0114
3 24 3 -0.1508 0.0683
3 24 4 -0.0105 -0.0821
3 24 5 0.8306 -0.0218
3 24 6 -0.0126 -0.0641
3 24 7 0.4654 -0.0681
3 25 0 0.6729 -0.0357
3 25 1 -0.5722 -0.0461
3 25 2 -0.0448 0.0985
3 25 3 -0.4033 -0.0058
3 25 4 0.1570 0.0383
3 25 5 0.1761 0.2007
3 25 6 0.8422 -0.1426
3 26 0 -0.4253 -0.0924
3 26 1 0.0555 -0.0352
3 26 2 0.1523 0.1467
3 26 3 0.4587 -0.0992
3 26 4 -0.0123 -0.0194
3 26 5 -0.2224 0.1164
3 27 0 -0.1246 -0.0387
3 27 1 0.6934 0.0416
3 27 2 0.0143 0.0068
4 0 0 26.0889 -3.0035
4 0 2 28.2974 -0.4327
4 0 4 -0.7798 2.6464
4 0 6 6.4954 0.7874
4 0 8 -0.0723 -2.0003
4 0 10 1.5772 0.5546
4 0 12 -1.5546 1.5362
4 0 14 -0.3094 -0.2772
4 1 0 -33.2755 -0.4299
4 1 1 11.7941 3.7541
4 1 2 -28.1938 -1.9465
4 1 3 -12.8789 -1.5487
4 1 4 8.8389 -1.1176
4 1 5 2.3882 -3.5339
4 1 6 -3.3080 0.9355
4 1 7 1.4217 2.4452
4 1 8 0.3104 0.2809
4 1 9 -1.7083 1.8302
4 1 10 1.0158 -0.5295
4 1 11 0.8249 -0.7990
4 1 12 0.2996 0.0170
4 1 13 -0.2491 -0.6944
4 1 14 -0.0928 0.3681
4 1 15 -0.0409 0.7177
4 2 0 -0.3364 1.2296
4 2 1 -28.2958 -0.1472
4 2 2 -33.5261 0.5051
4 2 3 1.3096 0.1816
4 2 4 -1.6625 -2.4167
4 2 5 3.2929 0.1067
4 2 6 -3.2721 -0.4221
4 2 7 0.8669 -0.4718
4 2 8 -1.1841 1.7600
4 2 9 0.5396 -0.3928
4 2 10 -1.1695 -0.0470
4 2 11 -0.2870 0.1949
4 2 12 0.8260 -0.8987
4 2 13 -0.0144 0.4736
4 2 14 0.2271 0.0547
4 2 15 0.1521 0.0583
4 3 0 3.3531 -1.1797
4 3 1 -23.9879 -2.2035
4 3 2 9.1461 2.3601
4 3 3 18.0279 0.6602
4 3 4 2.8259 0.4601
4 3 5 0.9736 1.3504
4 3 6 0.6079 -1.6743
4 3 7 -4.1317 -0.6851
4 3 8 -1.8394 -0.2439
4 3 9 2.3965 -0.8967
4 3 10 1.0467 0.8727
4 3 11 -1.0122 0.4644
4 3 12 -1.0847 -0.0512
4 3 13 -0.1974 0.3868
4 3 14 0.2915 -0.3745
4 3 15 0.2594 -0.3109
4 4 0 -26.6858 -0.3963
4 4 1 13.8198 0.3481
4 4 2 24.7485 -0.0745
4 4 3 -3.0481 -0.3814
4 4 4 8.5063 0.6111
4 4 5 -0.5710 -0.7762
4 4 6 -1.0769 -0.0360
4 4 7 -4.1548 -0.3147
4 4 8 1.4790 -0.4313
4 4 9 -0.0879 0.3573
4 4 10 0.0735 -0.1640
4 4 11 0.2368 0.1741
4 4 12 0.5479 0.1335
4 4 13 0.2834 -0.1448
4 4 14 -0.2361 0.0262
4 4 15 0.1441 0.0005
4 5 0 2.4078 0.3133
4 5 1 10.8748 0.6275
4 5 2 -3.7770 -0.6713
4 5 3 -0.6170 -0.1331
4 5 4 -5.6758 -0.3665
4 5 5 -7.7880 -0.3349
4 5 6 -1.9277 0.4960
4 5 7 2.8837 -0.0771
4 5 8 2.0727 -0.0729
4 5 9 -0.6122 0.1068
4 5 10 -1.1865 -0.1693
4 5 11 0.0014 -0.0940
4 5 12 0.2234 -0.0528
4 5 13 0.8798 -0.1765
4 5 14 0.6479 0.1873
4 5 15 -0.2652 -0.0287
4 6 0 14.1803 -0.2089
4 6 1 -4.6244 -0.1851
4 6 2 1.6395 0.1206
4 6 3 11.8502 0.7057
4 6 4 -8.7110 0.2710
4 6 5 -5.7827 0.2437
4 6 6 0.8059 0.1866
4 6 7 4.6842 -0.1524
4 6 8 -0.3733 -0.2714
4 6 9 -0.1493 0.0635
4 6 10 0.5014 -0.2083
4 6 11 -0.0135 -0.0249
4 6 12 -0.7064 0.1534
4 6 13 -0.5432 -0.2135
4 6 14 -0.0150 0.1172
4 6 15 -0.3661 -0.0042
4 7 0 -2.4475 0.5549
4 7 1 11.8351 -0.2120
4 7 2 13.8059 -0.5322
4 7 3 -5.5774 0.4172
4 7 4 2.0180 -0.1251
4 7 5 8.4665 0.4732
4 7 6 1.6284 0.5625
4 7 7 1.0972 -0.3022
4 7 8 0.0791 0.0365
4 7 9 -0.1073 -0.3405
4 7 10 -0.3374 -0.2786
4 7 11 -0.1311 0.1245
4 7 12 0.6845 0.0195
4 7 13 0.1108 0.0384
4 7 14 -1.1339 0.0757
4 7 15 -0.5997 -0.0751
4 8 0 1.5717 0.6192
4 8 1 12.4173 0.0840
4 8 2 -7.4102 -0.0546
4 8 3 -12.3024 -0.3957
4 8 4 2.2230 -0.1035
4 8 5 4.5325 0.2160
4 8 6 2.6738 -0.1463
4 8 7 -1.5285 0.4385
4 8 8 0.1737 0.0903
4 8 9 -0.2854 -0.1075
4 8 10 -0.4646 0.2274
4 8 11 -0.1500 -0.1321
4 8 12 0.1947 0.0582
4 8 13 -0.0463 -0.0264
4 8 14 0.3071 -0.3509
4 9 0 13.6643 -0.5263
4 9 1 -11.7298 0.5874
4 9 2 -13.6460 0.5688
4 9 3 0.7390 -0.4964
4 9 4 -0.8450 0.3787
4 9 5 -5.0100 -0.4923
4 9 6 -0.0615 -0.2095
4 9 7 -1.9149 0.4801
4 9 8 -2.0114 -0.1228
4 9 9 -0.6521 0.4866
4 9 10 0.4786 0.2936
4 9 11 0.3409 -0.1868
4 9 12 -0.1048 -0.0291
4 9 13 -0.4597 -0.0380
4 9 14 0.0349 -0.2011
4 10 0 -2.9002 -0.3381
4 10 1 -5.5487 0.1947
4 10 2 3.6450 -0.1210
4 10 3 1.8539 -0.1311
4 10 4 -1.1066 0.1957
4 10 5 1.4617 0.0893
4 10 6 -1.8837 0.1460
4 10 7 -2.2769 -0.0003
4 10 8 -1.2009 -0.0414
4 10 9 0.0677 -0.1491
4 10 10 -0.0931 -0.0057
4 10 11 0.4507 0.1108
4 10 12 0.1721 -0.0924
4 10 13 0.2601 0.2575
4 10 14 0.2152 0.1385
4 11 0 -7.4458 0.3443
4 11 1 3.0083 -0.0986
4 11 2 2.0943 -0.0760
4 11 3 0.4635 0.1801
4 11 4 1.8424 -0.1690
4 11 5 1.5487 0.1942
4 11 6 -1.5343 0.1345
4 11 7 0.7216 -0.0616
4 11 8 1.5514 0.0863
4 11 9 0.1681 -0.0262
4 11 10 -0.0041 -0.0681
4 11 11 0.1692 0.0160
4 11 12 -0.1146 0.0744
4 11 13 0.1554 0.0713
4 11 14 0.2522 0.0841
4 12 0 2.4777 0.2522
4 12 1 -1.9523 0.1536
4 12 2 -4.6439 0.2540
4 12 3 2.1336 0.1505
4 12 4 2.0088 -0.3709
4 12 5 -2.4876 -0.1126
4 12 6 -1.4361 -0.0866
4 12 7 1.4753 -0.2044
4 12 8 0.8776 0.3882
4 12 9 0.4903 0.1641
4 12 10 0.3315 0.0213
4 12 11 -0.4064 0.1626
4 12 12 -0.3894 -0.0712
4 12 13 0.0309 -0.2295
4 12 14 -0.0454 0.0572
4 13 0 -0.8184 -0.2262
4 13 1 -3.6129 -0.3820
4 13 2 4.3107 0.1735
4 13 3 1.4975 0.0200
4 13 4 -1.8441 -0.0203
4 13 5 -1.4500 0.1946
4 13 6 1.7734 -0.3674
4 13 7 -0.3665 -0.1666
4 13 8 -1.1559 0.0425
4 13 9 0.1167 -0.1646
4 13 10 0.0569 0.2162
4 13 11 -0.4676 0.0560
4 13 12 0.0036 -0.0276
4 13 13 -0.2230 -0.0047
4 14 0 -3.4850 -0.2515
4 14 1 2.0614 -0.3293
4 14 2 3.1244 -0.1170
4 14 3 -1.6561 -0.0369
4 14 4 -0.7137 0.2579
4 14 5 1.0803 -0.0317
4 14 6 0.7068 0.0208
4 14 7 -0.1840 0.0975
4 14 8 0.2401 -0.2686
4 14 9 -0.6134 0.0100
4 14 10 -0.4286 -0.0531
4 14 11 0.1103 -0.0962
4 14 12 0.3884 0.0804
4 14 13 0.0362 0.0967
4 15 0 1.2981 0.0955
4 15 1 3.6225 0.2626
4 15 2 -3.8839 -0.3832
4 15 3 -0.6880 -0.0182
4 15 4 0.5165 -0.0745
4 15 5 -0.1441 -0.2056
4 15 6 -1.0900 0.2750
4 15 7 0.5865 -0.0599
4 15 8 0.7564 -0.0600
4 15 9 -0.1575 0.1462
4 15 10 -0.0810 -0.2854
4 15 11 0.5708 0.0258
4 15 12 0.0190 -0.0152
4 15 13 0.0310 -0.0266
4 16 0 3.5246 0.1958
4 16 1 -0.2849 0.0627
4 16 2 -0.4141 -0.1779
4 16 3 1.3038 0.0997
4 16 4 -0.5946 0.0297
4 16 5 -0.6966 -0.1072
4 16 6 0.2918 -0.0641
4 16 7 0.2654 -0.1573
4 16 8 -0.5222 -0.1293
4 16 9 0.0078 -0.0228
4 16 10 0.2250 -0.0152
4 16 11 0.1967 0.0099
4 16 12 -0.2348 0.0109
4 17 0 0.2301 0.0550
4 17 1 -1.0522 -0.0888
4 17 2 2.5097 0.1046
4 17 3 -0.7881 -0.0477
4 17 4 -0.9799 0.0171
4 17 5 1.5165 0.1298
4 17 6 1.0801 -0.0448
4 17 7 -0.5868 -0.0128
4 17 8 -1.3052 -0.0414
4 17 9 -0.0406 -0.0618
4 17 10 -0.0694 0.0314
4 17 11 -0.5262 -0.0919
4 17 12 0.1486 0.0710
4 18 0 -1.6661 0.1510
4 18 1 0.5013 -0.0065
4 18 2 -0.6537 -0.0049
4 18 3 -1.6570 -0.2333
4 18 4 1.1013 -0.0446
4 18 5 0.2481 0.1159
4 18 6 -0.5605 -0.0362
4 18 7 -0.7778 0.1858
4 18 8 0.0562 0.0936
4 18 9 0.0493 -0.1879
4 18 10 0.1719 0.1269
4 18 11 -0.0566 -0.0653
4 19 0 0.8514 -0.0615
4 19 1 -0.0916 0.1978
4 19 2 -1.1857 0.1006
4 19 3 0.6708 -0.0734
4 19 4 0.5284 0.0992
4 19 5 -1.0083 -0.1363
4 19 6 -0.7459 -0.1185
4 19 7 -0.4502 0.0833
4 19 8 1.1552 -0.0179
4 19 9 0.1892 0.0180
4 19 10 0.4686 0.0398
4 19 11 0.7122 0.0339
4 20 0 0.8143 -0.1868
4 20 1 0.1062 0.1758
4 20 2 -0.2955 0.0967
4 20 3 0.3629 0.1457
4 20 4 -0.3630 0.0143
4 20 5 -0.0209 -0.0765
4 20 6 -0.0445 0.0947
4 20 7 0.5416 -0.0768
4 20 8 -0.0545 -0.0073
4 20 9 0.4476 0.2066
4 20 10 -0.1763 -0.0329
4 21 0 -1.0533 0.0700
4 21 1 -1.1784 -0.1271
4 21 2 0.0730 -0.0254
4 21 3 -0.0357 0.0492
4 21 4 -0.3880 -0.0969
4 21 5 0.6669 0.1060
4 21 6 -0.1086 0.0471
4 21 7 0.3945 -0.0107
4 21 8 -0.6764 0.0946
4 21 9 0.1343 -0.0287
4 22 0 -0.0805 0.0704
4 22 1 -0.8741 -0.2080
4 22 2 -0.3156 0.0515
4 22 3 0.6714 0.1140
4 22 4 0.3079 -0.1096
4 22 5 -0.3144 0.0270
4 22 6 0.0111 -0.0526
4 22 7 -0.3393 -0.0232
4 22 8 0.3666 0.1173
4 22 9 -0.1937 -0.0660
4 23 0 0.1646 -0.0390
4 23 1 0.5549 -0.0728
4 23 2 0.7434 0.0140
4 23 3 -0.5977 0.0004
4 23 4 0.2353 0.0825
4 23 5 -0.8607 0.0591
4 23 6 0.2198 -0.0825
4 23 7 -0.3820 0.0082
4 23 8 0.3584 0.0447
4 24 0 -0.5977 -0.1093
4 24 1 0.2725 -0.0194
4 24 2 -0.3856 -0.0468
4 24 3 -0.0316 -0.1395
4 24 4 -0.5619 0.0517
4 24 5 -0.3012 -0.0290
4 24 6 -0.4267 0.0663
4 24 7 0.4659 0.0612
4 25 0 -0.3798 0.0088
4 25 1 -0.2047 0.0757
4 25 2 -0.5958 -0.1295
4 25 3 -0.0080 0.0478
4 25 4 -0.4785 -0.0530
4 25 5 0.5790 -0.1821
4 25 6 -0.0992 0.1792
4 26 0 0.2877 0.0957
4 26 1 -0.7177 0.0004
4 26 2 0.6275 -0.0750
4 26 3 -0.0847 0.1172
4 26 4 0.2465 -0.0159
4 27 0 -0.7566 0.0675
4 27 1 0.3660 -0.0467
4 27 2 0.0954 -0.0279
5 0 0 18.4326 2.0519
5 0 2 21.8083 1.7661
5 0 4 -1.8072 -1.7537
5 0 6 0.3998 -0.2512
5 0 8 1.4072 2.6906
5 0 10 -1.2168 -0.2442
5 0 12 -0.1443 -1.3779
5 0 14 0.5133 -0.0267
5 1 0 8.6105 -1.9396
5 1 1 6.8744 -4.5624
5 1 2 14.3583 1.8109
5 1 3 0.5450 1.9802
5 1 4 0.8379 0.5085
5 1 5 -1.1339 3.8013
5 1 6 6.3392 -0.7930
5 1 7 0.0136 -1.1654
5 1 8 -1.4304 -0.0532
5 1 9 -0.6910 -1.7580
5 1 10 1.8504 0.8213
5 1 11 0.2729 0.8065
5 1 12 -0.5132 0.1799
5 1 13 0.0890 0.6689
5 1 14 -0.3852 -0.2009
5 1 15 -0.2657 -0.7981
5 2 0 -9.5818 -1.2747
5 2 1 15.3031 -0.3785
5 2 2 -10.4482 -1.2734
5 2 3 -14.4848 -0.5929
5 2 4 -3.1432 2.2854
5 2 5 2.7290 -0.4635
5 2 6 0.7269 0.3058
5 2 7 1.7354 0.6101
5 2 8 0.2046 -1.6354
5 2 9 -1.4552 0.5797
5 2 10 0.1867 -0.1444
5 2 11 0.1301 0.1212
5 2 12 0.3419 0.9354
5 2 13 0.2092 -0.3553
5 2 14 -0.4258 0.0427
5 2 15 0.2068 0.1133
5 3 0 15.1942 1.0574
5 3 1 -4.5396 2.2166
5 3 2 -18.3656 -1.8421
5 3 3 -0.5735 -0.4003
5 3 4 -2.8640 -0.8797
5 3 5 2.0718 -1.5538
5 3 6 -2.3252 1.5388
5 3 7 2.1083 0.4973
5 3 8 -0.6963 0.2774
5 3 9 1.1565 0.9454
5 3 10 -0.7000 -0.8124
5 3 11 -0.5007 -0.3829
5 3 12 -0.0385 0.0867
5 3 13 -0.3671 -0.3677
5 3 14 0.0732 0.3684
5 3 15 0.3136 0.0782
5 4 0 6.3522 0.4542
5 4 1 -18.7571 -0.5741
5 4 2 -3.2939 0.0282
5 4 3 10.2162 0.1937
5 4 4 7.5431 -0.6060
5 4 5 0.8158 0.4273
5 4 6 1.4016 -0.2576
5 4 7 -2.2207 0.3597
5 4 8 -2.2735 0.4211
5 4 9 0.4300 -0.3454
5 4 10 0.7991 0.0920
5 4 11 0.4922 -0.1133
5 4 12 -0.2308 -0.0584
5 4 13 -0.5492 0.2418
5 4 14 -0.1648 -0.1155
5 4 15 -0.1667 0.0740
5 5 0 -24.6236 -0.6087
5 5 1 -4.4625 -0.6803
5 5 2 8.0051 0.3195
5 5 3 -5.9350 -0.3652
5 5 4 5.4643 0.2069
5 5 5 2.6122 0.1554
5 5 6 -0.8015 -0.3478
5 5 7 -4.3642 -0.1333
5 5 8 1.3416 -0.1040
5 5 9 0.0721 -0.3089
5 5 10 -0.5603 0.1418
5 5 11 -0.2767 0.0279
5 5 12 0.3532 0.0811
5 5 13 0.6584 0.2732
5 5 14 0.3644 -0.0985
5 5 15 0.2125 0.3727
5 6 0 -11.1460 0.1653
5 6 1 4.9122 0.2827
5 6 2 -2.4110 0.0660
5 6 3 -1.0370 -0.4997
5 6 4 -2.6566 -0.3917
5 6 5 -2.9522 -0.2920
5 6 6 -3.7600 -0.1595
5 6 7 -0.4944 0.1559
5 6 8 1.8716 0.1713
5 6 9 0.2732 -0.1762
5 6 10 -0.1204 0.0905
5 6 11 -0.4869 -0.0173
5 6 12 -0.6285 -0.1296
5 6 13 0.0025 0.1714
5 6 14 0.9890 -0.0566
5 6 15 0.4606 0.0712
5 7 0 14.6350 -0.5392
5 7 1 -4.0452 0.5542
5 7 2 0.6168 0.6919
5 7 3 13.1887 -0.3308
5 7 4 -1.5490 0.2249
5 7 5 -5.7154 -0.4575
5 7 6 -0.6088 -0.5885
5 7 7 3.9609 0.1844
5 7 8 -0.7621 -0.1378
5 7 9 -0.9476 0.3072
5 7 10 0.3242 0.2802
5 7 11 0.3600 -0.1067
5 7 12 -0.1338 -0.0832
5 7 13 -0.1511 -0.1673
5 7 14 -0.5376 -0.0442
5 8 0 -3.3141 -0.5211
5 8 1 4.4791 -0.0198
5 8 2 13.7357 0.0591
5 8 3 0.9794 0.4868
5 8 4 -2.6559 0.0204
5 8 5 2.6323 -0.0759
5 8 6 2.9726 0.1754
5 8 7 1.8268 -0.3928
5 8 8 0.2881 -0.0830
5 8 9 0.7312 -0.0688
5 8 10 -0.5011 -0.2122
5 8 11 -0.5623 0.1299
5 8 12 0.3143 -0.1067
5 8 13 0.6928 -0.1056
5 8 14 -0.4631 0.2795
5 9 0 -4.9117 0.6401
5 9 1 9.5247 -0.6268
5 9 2 1.6936 -0.4041
5 9 3 -8.3258 0.5828
5 9 4 -0.8289 -0.3139
5 9 5 2.0511 0.6503
5 9 6 2.1172 0.2969
5 9 7 -0.6099 -0.2707
5 9 8 0.8209 0.1633
5 9 9 0.3896 -0.3926
5 9 10 -0.1903 -0.2707
5 9 11 0.0593 0.0759
5 9 12 0.1821 0.0240
5 9 13 -0.4566 0.0770
5 9 14 -0.1130 0.0503
5 10 0 11.0384 0.3178
5 10 1 0.8530 -0.1153
5 10 2 -9.9615 0.2754
5 10 3 -1.8008 0.1049
5 10 4 3.0251 -0.0405
5 10 5 -0.6816 -0.0391
5 10 6 -0.9924 -0.0869
5 10 7 -0.6398 0.0561
5 10 8 -1.2718 0.0120
5 10 9 -1.4736 0.1523
5 10 10 -0.3037 0.0863
5 10 11 0.2381 0.0300
5 10 12 0.2705 0.0726
5 10 13 -0.1909 -0.1763
5 10 14 0.0793 -0.1264
5 11 0 1.8048 -0.2798
5 11 1 -5.1722 0.1912
5 11 2 0.2040 0.1264
5 11 3 2.2324 -0.1330
5 11 4 -1.2682 0.2381
5 11 5 0.6891 -0.1146
5 11 6 0.5822 -0.0662
5 11 7 -1.0622 0.0378
5 11 8 -1.4238 -0.0916
5 11 9 -0.4209 0.1331
5 11 10 -0.0179 0.0612
5 11 11 -0.2679 0.0650
5 11 12 -0.1061 -0.0167
5 11 13 0.2172 0.0528
5 11 14 0.6293 -0.0874
5 12 0 -3.6276 -0.2659
5 12 1 -0.0220 -0.0473
5 12 2 0.6688 -0.2311
5 12 3 -1.1338 -0.1706
5 12 4 -1.1732 0.3934
5 12 5 0.7240 0.1459
5 12 6 -0.6890 0.2678
5 12 7 -0.5246 0.2258
5 12 8 1.0505 -0.2598
5 12 9 0.6113 -0.0082
5 12 10 0.4046 0.0717
5 12 11 0.4156 -0.1580
5 12 12 -0.0289 0.0601
5 12 13 0.3572 0.1705
5 13 0 0.8998 0.2319
5 13 1 1.9184 0.4379
5 13 2 -2.7691 -0.2549
5 13 3 -0.7209 -0.0524
5 13 4 2.4004 -0.0848
5 13 5 -0.1780 -0.2044
5 13 6 -2.1086 0.3603
5 13 7 0.1686 0.1238
5 13 8 0.2049 0.0439
5 13 9 0.3001 0.1751
5 13 10 0.1070 -0.1629
5 13 11 0.4416 -0.0414
5 13 12 -0.0612 0.0876
5 13 13 0.0982 -0.1729
5 14 0 -0.1356 0.2919
5 14 1 -3.6097 0.2519
5 14 2 1.1732 0.0761
5 14 3 2.7964 0.0552
5 14 4 1.4674 -0.2663
5 14 5 -0.9228 0.0194
5 14 6 0.5862 -0.0939
5 14 7 0.0556 -0.1120
5 14 8 -0.9051 0.2203
5 14 9 -0.1195 -0.0743
5 14 10 -0.3989 0.0773
5 14 11 -0.4413 0.1089
5 14 12 0.1516 0.0445
5 14 13 -0.5602 0.0109
5 15 0 -3.1520 -0.2015
5 15 1 -1.4400 -0.3142
5 15 2 2.7230 0.3818
5 15 3 0.0105 -0.0304
5 15 4 -1.7511 0.0219
5 15 5 0.0263 0.2231
5 15 6 0.9073 -0.3131
5 15 7 -0.1801 0.0726
5 15 8 0.7052 0.0498
5 15 9 -0.0096 -0.1172
5 15 10 -0.0455 0.2511
5 15 11 -0.7153 0.0269
5 15 12 0.2000 0.1260
5 16 0 -0.6327 -0.2056
5 16 1 3.3564 -0.0474
5 16 2 -0.0687 0.0957
5 16 3 -1.1957 -0.2249
5 16 4 -0.5697 -0.0927
5 16 5 -0.5138 -0.0015
5 16 6 -1.0104 -0.0458
5 16 7 0.3899 0.1145
5 16 8 1.0254 0.0503
5 16 9 -0.2251 -0.0089
5 16 10 0.1301 0.0094
5 16 11 0.4307 0.0157
5 16 12 -0.2243 -0.1388
5 17 0 2.2766 0.0428
5 17 1 0.4825 0.1124
5 17 2 -0.4965 -0.1144
5 17 3 1.5478 0.0397
5 17 4 0.2063 0.0136
5 17 5 -0.5087 -0.1679
5 17 6 0.3218 -0.0031
5 17 7 0.7186 -0.0584
5 17 8 -0.9168 -0.0560
5 17 9 -0.5480 -0.0078
5 17 10 -0.2681 -0.1071
5 17 11 0.6544 0.0918
5 18 0 0.4124 -0.1288
5 18 1 -0.7417 0.0188
5 18 2 0.3642 0.0003
5 18 3 0.1830 0.2536
5 18 4 -0.8763 0.0857
5 18 5 0.7605 -0.0746
5 18 6 1.0284 0.0482
5 18 7 0.2335 -0.2325
5 18 8 -1.1691 -0.1259
5 18 9 -0.2096 0.1413
5 18 10 -0.3614 -0.1208
5 18 11 -0.3506 0.0239
5 19 0 -0.1918 0.1732
5 19 1 0.9999 -0.1649
5 19 2 0.6454 -0.1136
5 19 3 -1.6307 -0.0250
5 19 4 -0.0088 -0.0932
5 19 5 0.4645 0.1210
5 19 6 -0.1999 0.0637
5 19 7 -1.2951 -0.1547
5 19 8 0.0001 0.0119
5 19 9 0.2436 -0.1051
5 19 10 0.4601 -0.0082
5 20 0 2.1317 0.2192
5 20 1 1.0465 -0.1465
5 20 2 -0.6933 -0.0649
5 20 3 0.1729 -0.0299
5 20 4 1.1635 -0.0267
5 20 5 -0.8662 0.0461
5 20 6 -0.3732 -0.0776
5 20 7 -0.6590 0.0792
5 20 8 0.3877 -0.0248
5 20 9 -0.3282 -0.1616
5 20 10 0.2418 0.0770
5 21 0 0.0701 -0.0692
5 21 1 0.0681 0.1621
5 21 2 -0.2322 0.0386
5 21 3 -0.4086 -0.0357
5 21 4 -0.0472 0.1423
5 21 5 0.2007 -0.0510
5 21 6 -0.1283 -0.0330
5 21 7 0.6563 0.0761
5 21 8 -0.1016 -0.0830
5 21 9 0.1045 0.1171
5 22 0 -0.7518 -0.0684
5 22 1 -0.8563 0.2039
5 22 2 -0.4983 -0.0855
5 22 3 0.3264 -0.1271
5 22 4 -0.8452 0.0604
5 22 5 0.9155 -0.0223
5 22 6 -0.2245 0.0719
5 22 7 0.3736 -0.0308
5 22 8 -0.4770 -0.0499
5 23 0 0.3547 0.0684
5 23 1 -0.0873 0.0094
5 23 2 0.1811 -0.0083
5 23 3 0.3452 0.0749
5 23 4 0.3775 -0.0886
5 23 5 0.3093 -0.0678
5 23 6 -0.1547 0.0496
5 23 7 -0.9816 -0.0289
5 24 0 0.3265 0.0896
5 24 1 -0.2351 -0.0022
5 24 2 0.9153 0.0834
5 24 3 -0.3498 0.0579
5 24 4 0.5279 -0.0524
5 24 5 -1.2781 0.0370
5 24 6 0.1596 -0.0812
5 25 0 -0.4806 -0.0115
5 25 1 0.3013 -0.0763
5 25 2 -1.2063 0.0183
5 25 3 -0.3101 -0.1201
5 25 4 -0.2854 0.0773
5 25 5 -0.4790 0.0780
5 26 0 0.3035 -0.1063
5 26 1 -0.4610 -0.0285
5 26 2 -0.6508 0.0464
5 26 3 0.1921 -0.0934
5 26 4 -0.8226 -0.0234
5 27 0 0.2201 -0.0403
5 27 1 -0.8045 0.0243
6 0 0 3.4577 1.2549
6 0 2 -4.9583 -1.9851
6 0 4 -3.3838 2.8518
6 0 6 -4.7595 0.2776
6 0 8 2.2221 -2.7545
6 0 10 -0.9085 -0.5128
6 0 12 -0.3278 0.9718
6 0 14 -0.1990 -0.0715
6 1 0 -3.8640 1.3458
6 1 1 -4.4707 4.8779
6 1 2 10.0554 -1.0074
6 1 3 4.1877 -0.6763
6 1 4 5.3012 -0.2428
6 1 5 -0.9830 -3.2309
6 1 6 -1.8997 1.2966
6 1 7 -0.2730 0.2470
6 1 8 1.3957 0.5200
6 1 9 0.3336 1.7549
6 1 10 0.3261 -0.7069
6 1 11 0.1187 -1.0939
6 1 12 -0.4326 -0.3106
6 1 13 -0.1560 -0.7264
6 1 14 0.1610 0.1195
6 1 15 0.0145 0.5032
6 2 0 -7.3101 0.5659
6 2 1 4.6337 0.0588
6 2 2 6.0488 1.1567
6 2 3 2.0823 1.0306
6 2 4 2.9793 -2.0006
6 2 5 -3.3299 0.7869
6 2 6 3.7152 -0.5659
6 2 7 0.4803 -0.1092
6 2 8 -0.9717 1.7319
6 2 9 -1.2525 -0.4747
6 2 10 0.6772 0.4175
6 2 11 0.3524 -0.0237
6 2 12 0.0792 -0.9332
6 2 13 0.6649 0.3113
6 2 14 0.2799 -0.0422
6 2 15 -0.5587 -0.2096
6 3 0 -0.4941 -1.2861
6 3 1 10.0421 -1.9547
6 3 2 2.3487 1.9138
6 3 3 -6.8780 -0.1155
6 3 4 -7.0384 1.0078
6 3 5 0.7977 1.6680
6 3 6 0.7121 -1.4397
6 3 7 0.9998 -0.1680
6 3 8 0.4482 -0.2868
6 3 9 0.1351 -0.8135
6 3 10 -0.1735 0.7917
6 3 11 -0.3849 0.2193
6 3 12 -0.0465 0.0398
6 3 13 0.0829 0.3218
6 3 14 0.0161 -0.3741
6 3 15 -0.0009 -0.2152
6 4 0 12.1552 -0.2971
6 4 1 2.4373 0.4670
6 4 2 -3.8903 0.0354
6 4 3 -1.2847 0.2923
6 4 4 -3.5415 0.5811
6 4 5 3.6176 -0.4987
6 4 6 -0.8203 0.1824
6 4 7 1.5366 -0.0880
6 4 8 -0.4888 -0.2664
6 4 9 1.0461 0.4058
6 4 10 0.4209 -0.0832
6 4 11 -0.1445 0.0948
6 4 12 0.0640 0.0812
6 4 13 -0.8352 -0.1966
6 4 14 -0.5723 0.0031
6 5 0 12.7358 0.4539
6 5 1 -6.2672 0.4727
6 5 2 -6.0284 -0.6426
6 5 3 2.4831 0.0800
6 5 4 4.3280 -0.1732
6 5 5 0.0488 -0.2652
6 5 6 2.8112 0.2034
6 5 7 0.4660 0.0258
6 5 8 -1.0529 0.2109
6 5 9 -0.5231 0.4165
6 5 10 -0.2168 -0.2019
6 5 11 0.6604 0.1662
6 5 12 0.4295 0.0863
6 5 13 0.0248 -0.1589
6 5 14 -0.3063 0.0716
6 6 0 -11.4010 -0.2854
6 6 1 -4.0205 -0.8489
6 6 2 0.2985 -0.3404
6 6 3 -4.2684 0.3904
6 6 4 1.0727 0.1305
6 6 5 1.2144 0.1003
6 6 6 0.2567 0.2915
6 6 7 -3.4370 -0.2708
6 6 8 0.7672 -0.2096
6 6 9 0.8172 0.0755
6 6 10 -0.2142 -0.1232
6 6 11 -0.5296 0.0877
6 6 12 -0.2473 0.2301
6 6 13 0.3283 -0.0313
6 6 14 0.4339 0.1406
6 7 0 -9.8915 0.5401
6 7 1 -1.7195 -0.6354
6 7 2 -3.3132 -0.6014
6 7 3 -1.2249 0.2384
6 7 4 1.8250 -0.2322
6 7 5 0.2737 0.4132
6 7 6 -3.2349 0.3922
6 7 7 -1.8925 -0.1481
6 7 8 0.2782 0.1773
6 7 9 -0.1598 -0.3300
6 7 10 0.2426 -0.3281
6 7 11 -0.0418 0.1081
6 7 12 -0.3943 -0.0227
6 7 13 -0.2868 0.1500
6 7 14 0.3293 0.0988
6 8 0 5.7601 0.2381
6 8 1 -2.0408 0.1467
6 8 2 -4.1656 0.0398
6 8 3 6.2311 -0.6685
6 8 4 2.9833 -0.1489
6 8 5 -2.4587 -0.0804
6 8 6 -1.9748 -0.2341
6 8 7 2.7983 0.2821
6 8 8 -0.0985 0.0075
6 8 9 -1.1378 -0.0564
6 8 10 -0.4102 0.2268
6 8 11 0.0169 -0.1429
6 8 12 -0.0542 0.0613
6 8 13 0.2649 -0.0271
6 8 14 0.2388 -0.2226
6 9 0 -2.9500 -0.6031
6 9 1 -2.0940 0.6000
6 9 2 8.3210 0.0923
6 9 3 3.3762 -0.3776
6 9 4 -4.3088 0.2675
6 9 5 -1.0780 -0.7309
6 9 6 2.0766 -0.2994
6 9 7 1.4394 0.1896
6 9 8 0.5746 -0.2460
6 9 9 1.4018 0.2921
6 9 10 0.6594 0.1806
6 9 11 -0.4651 -0.1351
6 9 12 -0.4821 0.0070
6 9 13 -0.1178 -0.0815
6 9 14 -0.0253 0.0562
6 10 0 -3.6704 -0.3593
6 10 1 4.7143 0.0741
6 10 2 5.5587 -0.1480
6 10 3 -3.1601 -0.0282
6 10 4 -1.9837 0.0506
6 10 5 1.1637 0.0882
6 10 6 1.3989 0.1187
6 10 7 -0.4326 -0.0005
6 10 8 0.7842 -0.0744
6 10 9 0.7209 -0.1709
6 10 10 -0.0571 -0.0741
6 10 11 0.2346 -0.1034
6 10 12 0.2154 -0.0738
6 10 13 -0.2211 0.1985
6 10 14 -0.5683 0.1493
6 11 0 2.8147 0.3795
6 11 1 5.4294 -0.1836
6 11 2 -2.9911 0.0254
6 11 3 -2.3008 0.2212
6 11 4 3.3618 -0.2556
6 11 5 1.3368 0.0898
6 11 6 -0.3385 -0.0159
6 11 7 0.2447 0.0121
6 11 8 -0.5491 0.0828
6 11 9 -1.5882 -0.1683
6 11 10 -1.2076 -0.1070
6 11 11 -0.2615 -0.0368
6 11 12 0.1870 -0.0191
6 11 13 0.2556 -0.0272
6 12 0 3.0329 0.2216
6 12 1 -3.5509 0.0773
6 12 2 -2.1979 0.3898
6 12 3 1.7900 0.2387
6 12 4 -0.2011 -0.2875
6 12 5 -0.8087 -0.0433
6 12 6 0.9361 -0.2435
6 12 7 0.0183 -0.2134
6 12 8 -0.8101 0.2475
6 12 9 -0.6126 0.0557
6 12 10 -0.0329 -0.0435
6 12 11 -0.5852 0.1019
6 12 12 -0.0311 -0.1318
6 12 13 -0.1077 -0.0658
6 13 0 -0.0526 -0.2917
6 13 1 -1.2030 -0.3816
6 13 2 0.7143 0.3383
6 13 3 -0.8127 0.0477
6 13 4 -3.0369 0.2249
6 13 5 0.2303 0.2433
6 13 6 0.2264 -0.1828
6 13 7 -0.8542 -0.0117
6 13 8 0.2978 -0.0007
6 13 9 0.9574 -0.1169
6 13 10 0.7627 0.1539
6 13 11 0.0721 0.0184
6 13 12 0.0019 -0.0873
6 13 13 0.6281 0.1592
6 14 0 -0.5200 -0.2964
6 14 1 2.2736 -0.0844
6 14 2 -0.6087 -0.1156
6 14 3 -1.3740 -0.0674
6 14 4 1.1980 0.3116
6 14 5 1.2799 -0.0164
6 14 6 -1.3803 0.1532
6 14 7 -0.0791 0.1067
6 14 8 0.0177 -0.1869
6 14 9 0.0413 0.1102
6 14 10 -0.3004 -0.0709
6 14 11 0.7813 -0.0853
6 14 12 -0.0113 -0.0083
6 15 0 0.6279 0.2274
6 15 1 -2.1075 0.2409
6 15 2 -2.5869 -0.3047
6 15 3 1.6355 0.1547
6 15 4 2.9540 -0.0614
6 15 5 -0.4170 -0.1726
6 15 6 0.1677 0.3693
6 15 7 0.2639 -0.0627
6 15 8 -0.6582 0.0236
6 15 9 -0.3764 0.1067
6 15 10 -0.5262 -0.2007
6 15 11 -0.0308 0.0866
6 15 12 0.3532 0.0649
6 16 0 -0.7408 0.0829
6 16 1 -2.0382 0.0064
6 16 2 0.5648 -0.1014
6 16 3 0.8763 0.2102
6 16 4 -0.4379 -0.0071
6 16 5 -0.6923 0.0865
6 16 6 0.1718 0.0776
6 16 7 -0.2935 -0.0548
6 16 8 0.7763 0.0682
6 16 9 0.1016 0.0259
6 16 10 0.3455 -0.0053
6 16 11 -0.7023 0.0060
6 16 12 -0.0070 0.3711
6 17 0 -2.2271 -0.0351
6 17 1 1.3227 -0.0952
6 17 2 2.7854 0.1091
6 17 3 -0.7448 -0.1492
6 17 4 -0.6586 -0.1011
6 17 5 0.1054 0.1490
6 17 6 -0.6894 -0.0256
6 17 7 -0.3732 0.0644
6 17 8 0.8986 0.0066
6 17 9 0.3612 -0.0439
6 17 10 -0.1182 0.1101
6 17 11 -0.2504 -0.0128
6 18 0 -0.2461 0.1190
6 18 1 0.2440 0.0342
6 18 2 -0.5653 0.0189
6 18 3 0.8679 -0.2353
6 18 4 0.5052 -0.0397
6 18 5 -0.4160 0.0242
6 18 6 0.2556 -0.1062
6 18 7 1.3893 0.2470
6 18 8 -0.7129 0.0240
6 18 9 -0.7051 -0.1288
6 18 10 -0.5543 0.1214
6 18 11 0.5187 0.0518
6 19 0 -0.4559 -0.2164
6 19 1 -0.1397 0.1433
6 19 2 -0.1774 0.1077
6 19 3 0.2105 -0.0466
6 19 4 -0.9057 0.1188
6 19 5 0.6538 -0.1472
6 19 6 0.3182 -0.0759
6 19 7 0.4196 0.0937
6 19 8 -0.2983 -0.0323
6 19 9 -0.3392 0.1300
6 19 10 -0.1389 0.0035
6 20 0 0.5165 -0.1275
6 20 1 0.8701 0.1837
6 20 2 1.3669 -0.0040
6 20 3 -0.1169 0.0213
6 20 4 -0.6573 -0.0066
6 20 5 0.1891 -0.1293
6 20 6 0.1706 0.0688
6 20 7 -0.9347 -0.1512
6 20 8 -0.1843 -0.0261
6 20 9 0.0023 0.0258
6 21 0 1.4405 0.1152
6 21 1 1.0394 -0.1100
6 21 2 -0.0436 0.0103
6 21 3 -0.3242 0.0935
6 21 4 1.0140 -0.1237
6 21 5 -0.8972 0.0764
6 21 6 0.2493 0.0172
6 21 7 -0.3757 -0.0996
6 21 8 0.0273 -0.0213
6 21 9 -0.4402 -0.2177
6 22 0 0.2481 0.0542
6 22 1 -0.6000 -0.1713
6 22 2 -0.2483 0.1256
6 22 3 -0.0189 0.0870
6 22 4 -0.1392 -0.0729
6 22 5 -0.4503 0.0834
6 22 6 0.5909 -0.0238
6 22 7 0.4564 -0.0252
6 22 8 -0.4047 -0.0330
6 23 0 -0.0514 -0.0507
6 23 1 0.5758 0.0013
6 23 2 -0.5344 -0.0188
6 23 3 0.5792 -0.0571
6 23 4 -0.3217 0.0847
6 23 5 1.3041 0.0545
6 23 6 -0.5356 -0.0947
6 23 7 0.4895 -0.0042
6 24 0 0.7846 -0.0220
6 24 1 0.4463 0.0070
6 24 2 0.8078 -0.0298
6 24 3 -0.0594 -0.0079
6 24 4 0.0893 0.0392
6 24 5 1.1782 0.0060
6 24 6 -0.0483 -0.0252
6 25 0 0.0933 -0.0263
6 25 1 -0.2819 0.1327
6 25 2 0.4113 -0.0218
6 25 3 -0.7319 0.0274
6 25 4 0.6920 -0.0334
6 25 5 -1.1634 -0.1539
6 26 0 -0.4775 0.1607
6 26 1 0.4750 0.0217
6 26 2 -0.8041 -0.1747
6 26 3 -0.2457 0.0448
6 27 0 0.9266 0.1044
7 0 0 6.2289 -0.7044
7 0 2 -3.1851 1.5615
7 0 4 -6.1787 -3.4341
7 0 6 1.3615 -1.2133
7 0 8 -1.1792 1.6792
7 0 10 -1.7494 0.7756
7 0 12 0.1850 -0.8878
7 0 14 0.6528 0.2233
7 1 0 10.2962 -0.4112
7 1 1 -2.6592 -4.7339
7 1 2 -1.3427 1.4034
7 1 3 -1.8711 -0.5997
7 1 4 -3.5839 0.7116
7 1 5 1.8103 2.8609
7 1 6 -2.3905 -1.3433
7 1 7 -0.5758 -0.7322
7 1 8 0.9426 -0.7820
7 1 9 0.0429 -1.8660
7 1 10 -0.3530 0.3244
7 1 11 0.3557 0.7630
7 1 12 -0.2415 0.2059
7 1 13 -0.4432 0.8230
7 1 14 -0.1097 -0.0870
7 2 0 -4.6632 -0.5381
7 2 1 -5.9467 0.1774
7 2 2 -0.4060 -1.3559
7 2 3 -0.7003 -0.3885
7 2 4 5.2775 2.0102
7 2 5 1.9517 -0.6125
7 2 6 -1.3545 1.0211
7 2 7 -0.2030 -0.3423
7 2 8 0.6019 -1.5677
7 2 9 -0.5308 0.3787
7 2 10 1.0375 -0.4913
7 2 11 0.0832 -0.1760
7 2 12 0.2455 0.6454
7 2 13 -0.0824 -0.2317
7 2 14 -0.5583 0.1557
7 3 0 -6.1268 1.4298
7 3 1 2.7606 2.2752
7 3 2 -0.7193 -1.7106
7 3 3 3.5649 0.2329
7 3 4 3.1951 -0.9908
7 3 5 -5.3326 -1.3591
7 3 6 1.2542 1.2909
7 3 7 0.4159 0.0234
7 3 8 -0.2245 0.4333
7 3 9 -0.4079 0.8370
7 3 10 0.0667 -0.7708
7 3 11 -0.3095 -0.1196
7 3 12 -0.2980 -0.1659
7 3 13 0.6603 -0.3951
7 3 14 0.4336 0.3662
7 4 0 -2.2325 0.6226
7 4 1 4.1217 -0.1597
7 4 2 4.2455 0.3809
7 4 3 2.3130 -0.0886
7 4 4 -4.0406 -0.5082
7 4 5 -1.7408 0.5652
7 4 6 -0.4190 -0.0950
7 4 7 -0.6119 0.1619
7 4 8 -0.1341 0.2350
7 4 9 0.7574 -0.3622
7 4 10 0.2762 0.2013
7 4 11 -0.0328 -0.3742
7 4 12 -0.3701 -0.1365
7 4 13 -0.1507 0.0936
7 4 14 -0.1240 -0.1511
7 5 0 3.3081 -0.2315
7 5 1 0.6591 -0.1641
7 5 2 1.9536 0.5252
7 5 3 -1.6674 0.0066
7 5 4 -1.9817 0.4169
7 5 5 3.4043 0.4666
7 5 6 0.3969 -0.2571
7 5 7 1.3676 0.2686
7 5 8 -0.3223 -0.0812
7 5 9 0.0346 -0.3410
7 5 10 0.3010 0.1507
7 5 11 0.4309 -0.1861
7 5 12 0.3397 -0.1062
7 5 13 -0.0385 0.1176
7 5 14 -0.4353 -0.2027
7 6 0 6.8127 0.1113
7 6 1 3.1741 0.7547
7 6 2 -2.1375 0.3118
7 6 3 -2.5364 -0.5796
7 6 4 1.0099 -0.2065
7 6 5 -0.2082 -0.1223
7 6 6 1.4499 -0.1812
7 6 7 2.2594 0.3136
7 6 8 0.5246 0.2099
7 6 9 0.0429 0.0917
7 6 10 -0.3337 0.1327
7 6 11 0.2695 -0.0747
7 6 12 0.3027 0.0388
7 6 13 -0.2308 0.1150
7 6 14 0.4122 -0.1517
7 7 0 -0.4611 -0.2820
7 7 1 -1.2839 0.4266
7 7 2 1.6220 0.2904
7 7 3 -1.4971 -0.0229
7 7 4 -1.7056 0.4077
7 7 5 0.3893 -0.4823
7 7 6 0.7427 -0.3863
7 7 7 -2.2618 0.1245
7 7 8 -0.0735 -0.1957
7 7 9 0.8364 0.3894
7 7 10 0.8624 0.3038
7 7 11 -0.0674 0.0524
7 7 12 -0.1491 0.0638
7 7 13 -0.5253 -0.0850
7 7 14 -0.5805 -0.0181
7 8 0 -1.9960 -0.3750
7 8 1 -2.8948 -0.2537
7 8 2 -2.3082 0.0735
7 8 3 -1.0387 0.5036
7 8 4 1.7492 0.1833
7 8 5 1.8923 0.2214
7 8 6 -1.1156 0.1691
7 8 7 -2.1184 -0.3675
7 8 8 -0.4917 0.1094
7 8 9 -0.5931 0.0704
7 8 10 -0.4647 -0.2214
7 8 11 -0.0895 0.2252
7 8 12 0.1615 -0.1249
7 8 13 0.4146 -0.1018
7 8 14 -0.2703 0.0684
7 9 0 -1.3235 0.5419
7 9 1 -0.3168 -0.7473
7 9 2 -5.4809 -0.2701
7 9 3 1.3522 0.1938
7 9 4 2.7010 -0.4270
7 9 5 -1.3343 0.5250
7 9 6 -1.5935 0.2350
7 9 7 1.0760 -0.1862
7 9 8 0.4560 0.2897
7 9 9 -0.5613 -0.3664
7 9 10 -0.7184 -0.1103
7 9 11 -0.1560 0.0936
7 9 12 -0.0276 -0.0597
7 9 13 0.3105 0.0426
7 10 0 0.5366 0.2343
7 10 1 -3.9176 -0.1411
7 10 2 0.9761 -0.0829
7 10 3 3.3415 -0.0714
7 10 4 -2.2588 -0.0353
7 10 5 -2.3030 -0.1030
7 10 6 0.5104 -0.1721
7 10 7 1.1125 -0.0700
7 10 8 0.4397 -0.0197
7 10 9 1.1601 0.1161
7 10 10 1.4732 0.0845
7 10 11 0.5396 0.1008
7 10 12 -0.3857 0.1056
7 10 13 -0.7552 -0.1215
7 11 0 -1.6177 -0.4423
7 11 1 0.6686 0.0071
7 11 2 4.7108 -0.0103
7 11 3 -0.7184 -0.1763
7 11 4 -1.3215 0.2031
7 11 5 1.5129 -0.1385
7 11 6 1.0487 -0.0043
7 11 7 0.0777 -0.0217
7 11 8 0.2590 -0.1668
7 11 9 0.9779 0.0772
7 11 10 0.3909 0.0723
7 11 11 0.0487 0.0509
7 11 12 -0.5279 0.0287
7 11 13 -0.1855 0.1247
7 12 0 -2.1601 -0.1742
7 12 1 3.7516 0.0246
7 12 2 0.8302 -0.4923
7 12 3 -1.8601 -0.2393
7 12 4 2.2386 0.1857
7 12 5 1.2080 -0.0180
7 12 6 -0.3227 0.0809
7 12 7 0.3692 0.1535
7 12 8 0.2780 -0.2501
7 12 9 -1.0671 -0.0289
7 12 10 -1.1891 -0.0175
7 12 11 -0.6223 -0.1855
7 12 12 -0.3567 0.0438
7 12 13 0.1867 -0.0353
7 13 0 2.5346 0.3579
7 13 1 0.2617 0.2509
7 13 2 -2.6027 -0.2156
7 13 3 0.8105 0.0614
7 13 4 0.4569 -0.2775
7 13 5 -1.7768 -0.2502
7 13 6 0.2733 0.1844
7 13 7 0.0453 -0.0175
7 13 8 -0.4094 0.0160
7 13 9 -0.4691 0.1221
7 13 10 -0.0154 -0.1609
7 13 11 -0.6533 -0.1321
7 13 12 0.5256 -0.0132
7 14 0 1.1133 0.3072
7 14 1 -0.7634 0.0975
7 14 2 1.0691 0.1458
7 14 3 0.1745 0.1004
7 14 4 -2.5022 -0.1768
7 14 5 0.0909 0.0077
7 14 6 0.6401 -0.1646
7 14 7 -0.2839 -0.0405
7 14 8 -0.1761 0.2049
7 14 9 0.6954 -0.1005
7 14 10 0.7607 -0.0260
7 14 11 -0.0347 -0.0656
7 14 12 -0.2039 -0.0605
7 15 0 -2.0103 -0.2409
7 15 1 0.2142 -0.2039
7 15 2 1.0540 0.3497
7 15 3 -1.7963 -0.1548
7 15 4 -0.3347 0.1563
7 15 5 2.2095 0.1610
7 15 6 -0.2527 -0.2999
7 15 7 -0.3465 0.0477
7 15 8 0.4478 -0.0911
7 15 9 0.5256 -0.0988
7 15 10 -0.7009 0.1578
7 15 11 0.3060 -0.0744
7 15 12 -0.1751 -0.1701
7 16 0 1.5036 -0.1241
7 16 1 -0.3746 -0.0206
7 16 2 -3.3376 0.1275
7 16 3 -0.1744 -0.0719
7 16 4 1.7838 0.0977
7 16 5 -0.4350 -0.0902
7 16 6 -0.1418 -0.0043
7 16 7 0.6549 0.1140
7 16 8 -0.3936 -0.0041
7 16 9 -0.5162 -0.0182
7 16 10 -0.1509 -0.0159
7 16 11 0.1270 0.0423
7 17 0 1.3013 -0.1218
7 17 1 -0.7914 0.1021
7 17 2 -0.5475 -0.0583
7 17 3 1.1563 0.1537
7 17 4 0.1340 0.0492
7 17 5 -0.6039 -0.0570
7 17 6 0.0053 0.0977
7 17 7 -0.5043 -0.0371
7 17 8 0.4098 0.1030
7 17 9 -0.1927 0.0650
7 17 10 0.4065 -0.1432
7 17 11 -0.0962 -0.0778
7 18 0 -2.0178 -0.0572
7 18 1 -1.1755 -0.0322
7 18 2 2.0593 -0.0605
7 18 3 0.3623 0.2737
7 18 4 -0.1567 0.0042
7 18 5 0.0925 0.0278
7 18 6 0.2493 0.1310
7 18 7 -0.4974 -0.1699
7 18 8 0.2645 -0.0143
7 18 9 0.6614 0.0225
7 18 10 -0.2321 -0.1152
7 19 0 -1.6979 0.1404
7 19 1 -0.3184 -0.1685
7 19 2 -0.9893 -0.0360
7 19 3 -0.2820 0.0227
7 19 4 0.8785 -0.1031
7 19 5 -0.2110 0.2398
7 19 6 -0.4810 0.0385
7 19 7 1.0542 -0.0333
7 19 8 0.3155 0.0924
7 19 9 -0.2849 -0.1079
7 19 10 -0.9191 0.0381
7 20 0 -0.1328 0.0848
7 20 1 -0.1637 -0.2579
7 20 2 -0.0184 0.0216
7 20 3 0.7863 -0.0613
7 20 4 -0.4761 -0.0170
7 20 5 0.3360 0.0508
7 20 6 -0.0648 -0.0493
7 20 7 0.1434 0.1828
7 20 8 -0.0932 0.0499
7 20 9 -0.0751 0.1179
7 21 0 0.1029 -0.1224
7 21 1 0.8425 0.1698
7 21 2 0.7672 -0.0618
7 21 3 0.2937 -0.0874
7 21 4 0.1030 0.1776
7 21 5 0.3704 -0.1813
7 21 6 -0.5111 -0.0465
7 21 7 0.1482 0.1558
7 21 8 -0.0004 -0.0071
7 22 0 -0.1568 -0.0269
7 22 1 0.1076 0.1711
7 22 2 0.1847 -0.0719
7 22 3 -1.1729 -0.0533
7 22 4 0.0073 0.0406
7 22 5 -0.6940 -0.0630
7 22 6 0.5943 0.1112
7 22 7 -0.0659 -0.0216
7 22 8 0.2836 -0.0699
7 23 0 -0.0538 -0.0074
7 23 1 -0.3962 0.0626
7 23 2 -0.1920 0.0079
7 23 3 0.3455 0.0257
7 23 4 -0.3065 -0.1017
7 23 5 -1.1397 -0.0588
7 23 6 1.0995 0.1953
7 23 7 0.2799 -0.1104
7 24 0 0.0100 0.0903
7 24 1 0.9511 -0.0259
7 24 2 0.4823 0.0720
7 24 3 1.3540 0.0725
7 24 4 -0.2581 -0.1002
7 24 5 1.3453 0.1446
7 24 6 -0.1014 -0.0889
7 25 0 0.7007 0.0002
7 25 1 0.1583 -0.1127
7 25 2 0.5740 0.1341
7 25 3 0.0660 -0.0051
7 25 4 0.1612 -0.0082
7 26 0 -0.2361 -0.2814
7 26 1 -0.4012 0.0272
7 26 2 0.1260 0.1790
8 0 0 -5.6895 -0.4403
8 0 2 2.5705 -2.5191
8 0 4 0.5589 2.3298
8 0 6 0.7134 1.9120
8 0 8 0.3724 -1.3477
8 0 10 0.1702 -0.4038
8 0 12 0.3485 1.0827
8 0 14 -0.3996 -0.0729
8 1 0 1.4585 0.3451
8 1 1 2.5189 3.6763
8 1 2 1.9454 -1.4733
8 1 3 2.7972 0.5966
8 1 4 -4.5186 -1.3968
8 1 5 -2.1326 -3.1450
8 1 6 0.1695 0.7978
8 1 7 -0.1111 0.9077
8 1 8 -0.4302 0.5392
8 1 9 0.5398 1.8767
8 1 10 -0.9360 -0.2318
8 1 11 -0.0271 -0.0841
8 1 12 -0.5089 -0.0987
8 1 13 -0.0777 -0.7468
8 1 14 0.6289 0.1878
8 2 0 3.6344 0.2018
8 2 1 -0.6899 -0.6650
8 2 2 -0.1474 1.7245
8 2 3 -2.4231 0.0211
8 2 4 -1.6410 -1.7783
8 2 5 2.2254 0.3016
8 2 6 -0.5501 -1.2054
8 2 7 -0.2253 -0.1517
8 2 8 0.0253 1.2211
8 2 9 -1.0972 -0.3844
8 2 10 -0.4794 0.5494
8 2 11 0.8531 0.1571
8 2 12 0.1213 -0.5716
8 2 13 -0.1418 0.4104
8 2 14 0.1998 0.0326
8 3 0 -0.0044 -1.8276
8 3 1 -2.8531 -1.9940
8 3 2 -2.0135 1.5143
8 3 3 -5.8773 -0.4860
8 3 4 2.1853 1.0411
8 3 5 3.1584 1.3140
8 3 6 0.1993 -1.1992
8 3 7 0.5035 0.0447
8 3 8 0.1408 -0.5984
8 3 9 -1.0038 -0.8956
8 3 10 -0.0559 0.6457
8 3 11 -0.2463 0.1028
8 3 12 0.2921 0.0670
8 3 13 0.5323 0.4847
8 3 14 -0.1132 -0.1384
8 4 0 -1.0807 -0.5328
8 4 1 2.2777 0.3732
8 4 2 -2.3862 -0.1140
8 4 3 1.2616 -0.0637
8 4 4 3.0490 0.3446
8 4 5 -3.6622 -0.6193
8 4 6 -1.2619 0.1135
8 4 7 -0.1202 -0.2948
8 4 8 -0.5155 -0.2447
8 4 9 0.6323 0.3124
8 4 10 0.2274 -0.2184
8 4 11 -0.5527 0.2123
8 4 12 -0.1661 0.0896
8 4 13 -0.4974 -0.1082
8 4 14 0.2469 0.1630
8 5 0 -0.9370 0.5787
8 5 1 -2.3190 0.5414
8 5 2 1.1393 -0.4696
8 5 3 5.1459 0.3301
8 5 4 -1.7525 -0.2838
8 5 5 -1.1992 -0.3967
8 5 6 -0.6845 0.2787
8 5 7 -1.9310 -0.3960
8 5 8 -0.5127 0.0488
8 5 9 0.0390 0.1529
8 5 10 0.3248 -0.0993
8 5 11 0.2148 0.0739
8 5 12 0.2659 -0.0532
8 5 13 0.0363 -0.1806
8 5 14 -0.7975 0.0135
8 6 0 -0.2104 -0.0818
8 6 1 -2.5121 -0.5836
8 6 2 0.7630 -0.2293
8 6 3 0.1877 0.5436
8 6 4 -1.8148 0.1263
8 6 5 1.5205 0.4082
8 6 6 0.8600 0.3213
8 6 7 0.8031 -0.2702
8 6 8 0.5760 -0.1351
8 6 9 -0.4541 -0.1225
8 6 10 -0.4880 -0.2666
8 6 11 0.1454 0.0209
8 6 12 -0.0695 0.0568
8 6 13 0.9279 -0.1075
8 6 14 0.2365 -0.0060
8 7 0 -0.5340 0.5046
8 7 1 5.0528 -0.3982
8 7 2 0.0159 -0.1903
8 7 3 -1.5549 -0.0348
8 7 4 0.6180 -0.5042
8 7 5 -1.2228 0.4413
8 7 6 0.3515 0.4368
8 7 7 1.9792 0.0926
8 7 8 0.7803 0.1603
8 7 9 0.5225 -0.3167
8 7 10 0.1689 -0.1971
8 7 11 0.2981 -0.1246
8 7 12 0.0251 -0.0208
8 7 13 -0.5788 0.2252
8 8 0 3.9322 0.5736
8 8 1 0.5449 0.5355
8 8 2 1.9957 0.0658
8 8 3 -0.0590 -0.4618
8 8 4 -0.3585 0.0425
8 8 5 -0.2125 -0.0501
8 8 6 0.7706 -0.2134
8 8 7 -0.2511 0.4240
8 8 8 -1.0130 -0.1042
8 8 9 0.1015 0.0572
8 8 10 1.0187 0.1673
8 8 11 0.4721 -0.0984
8 8 12 0.1376 0.0812
8 8 13 -0.3906 -0.0552
8 9 0 0.3567 -0.5245
8 9 1 -0.8591 0.6710
8 9 2 0.3184 0.3173
8 9 3 -2.4528 -0.0778
8 9 4 0.0897 0.4762
8 9 5 2.0401 -0.4714
8 9 6 -0.1595 -0.0848
8 9 7 -1.4134 0.1172
8 9 8 -0.7511 -0.1963
8 9 9 -0.2892 0.4157
8 9 10 -0.6257 0.0923
8 9 11 -0.5177 -0.0611
8 9 12 0.0212 0.0092
8 9 13 0.2943 -0.1984
8 10 0 -2.9729 -0.1598
8 10 1 0.8389 0.1951
8 10 2 -2.5216 -0.2041
8 10 3 -0.5520 -0.0201
8 10 4 0.2955 0.0557
8 10 5 -0.9208 0.0356
8 10 6 -1.5332 0.1568
8 10 7 -0.6912 0.0507
8 10 8 0.7046 0.0764
8 10 9 -0.1896 -0.0755
8 10 10 -0.5500 -0.0077
8 10 11 0.0390 -0.0520
8 10 12 0.6394 -0.0604
8 10 13 0.0396 -0.0124
8 11 0 2.1149 0.4400
8 11 1 -1.3286 -0.1548
8 11 2 -2.0199 0.0594
8 11 3 2.8330 0.1107
8 11 4 -0.7654 -0.2227
8 11 5 -1.4934 0.1639
8 11 6 0.0935 0.0641
8 11 7 0.6379 -0.0298
8 11 8 0.3239 0.1252
8 11 9 0.4078 -0.0832
8 11 10 1.0356 0.0166
8 11 11 1.1013 0.0461
8 11 12 0.5485 0.0860
8 11 13 -0.2710 0.0444
8 12 0 -0.1449 0.0551
8 12 1 -2.4168 -0.0920
8 12 2 1.8712 0.3929
8 12 3 0.0529 0.1839
8 12 4 -0.2652 -0.1663
8 12 5 1.4354 0.0050
8 12 6 1.4078 -0.1851
8 12 7 1.0985 -0.1452
8 12 8 -0.0693 0.2279
8 12 9 0.4968 -0.0285
8 12 10 0.7867 0.0721
8 12 11 0.3539 0.2213
8 12 12 -1.2685 -0.1249
8 13 0 -2.2367 -0.4652
8 13 1 0.4883 -0.2119
8 13 2 1.2355 0.0833
8 13 3 -1.9739 -0.2314
8 13 4 0.9600 0.1706
8 13 5 0.8873 0.2519
8 13 6 -0.5078 -0.2592
8 13 7 -0.5418 -0.0344
8 13 8 0.6293 -0.0766
8 13 9 -0.0883 -0.0894
8 13 10 -0.5519 0.1999
8 13 11 -0.4049 0.0626
8 13 12 -0.8438 -0.0938
8 14 0 1.4904 -0.1625
8 14 1 2.6123 -0.1463
8 14 2 -1.0169 -0.2419
8 14 3 0.7408 -0.0676
8 14 4 0.3988 0.1480
8 14 5 -1.9814 -0.0971
8 14 6 -0.6356 0.1220
8 14 7 -0.1989 0.0495
8 14 8 -0.7769 -0.1987
8 14 9 -0.1846 0.1094
8 14 10 0.3129 -0.0394
8 14 11 -0.5389 -0.0342
8 14 12 0.9667 0.0476
8 15 0 0.3448 0.2591
8 15 1 -0.1791 0.2013
8 15 2 0.6475 -0.3276
8 15 3 1.5392 0.1216
8 15 4 -1.0093 -0.1929
8 15 5 -0.3572 -0.1619
8 15 6 0.6956 0.1872
8 15 7 0.3723 -0.1176
8 15 8 -0.0968 0.0967
8 15 9 0.1933 0.1210
8 15 10 0.3076 -0.2016
8 15 11 0.0910 -0.0816
8 16 0 -1.4691 0.2768
8 16 1 -1.4324 -0.1092
8 16 2 0.6090 -0.1471
8 16 3 -1.4835 0.1043
8 16 4 -0.7797 -0.0986
8 16 5 1.4939 0.0328
8 16 6 0.4923 0.0104
8 16 7 -0.2409 -0.1389
8 16 8 0.6345 -0.0356
8 16 9 0.9910 -0.0088
8 16 10 -0.2446 0.0166
8 16 11 -0.3215 -0.0457
8 17 0 1.6883 0.0561
8 17 1 1.4172 -0.1016
8 17 2 -1.8547 0.0895
8 17 3 -1.4198 -0.1576
8 17 4 0.7417 0.0212
8 17 5 0.1235 0.0692
8 17 6 -1.0594 -0.0783
8 17 7 0.3602 0.0265
8 17 8 0.2458 -0.0303
8 17 9 -0.3626 -0.0585
8 17 10 0.1387 0.0384
8 18 0 1.8528 0.0093
8 18 1 0.1156 0.0660
8 18 2 -0.0890 0.0934
8 18 3 0.9862 -0.2360
8 18 4 0.0140 0.0119
8 18 5 -0.3474 -0.0529
8 18 6 0.6974 -0.0711
8 18 7 -0.4088 0.1642
8 18 8 -0.3686 -0.0364
8 18 9 -0.0403 0.0075
8 18 10 0.0873 -0.0464
8 19 0 -1.3498 -0.1330
8 19 1 -1.3617 0.2495
8 19 2 0.1612 -0.0385
8 19 3 -0.3427 0.0182
8 19 4 -0.1226 0.1902
8 19 5 0.1840 -0.1712
8 19 6 0.5745 -0.0408
8 19 7 -0.0083 0.0627
8 19 8 -0.0354 -0.0681
8 19 9 0.3895 -0.0151
8 20 0 -1.5393 -0.0977
8 20 1 -0.2142 0.1259
8 20 2 -0.6145 0.0180
8 20 3 -1.0447 0.1239
8 20 4 0.0167 -0.0432
8 20 5 0.2592 0.0489
8 20 6 -0.5665 0.0960
8 20 7 -0.1636 -0.1352
8 20 8 0.7581 0.0683
8 20 9 0.1968 -0.0683
8 21 0 0.4699 0.1042
8 21 1 -0.1497 -0.1791
8 21 2 0.1400 0.0211
8 21 3 1.7481 0.0929
8 21 4 0.4177 -0.1450
8 21 5 -0.2697 0.1456
8 21 6 -0.3045 0.0006
8 21 7 0.1749 -0.0145
8 21 8 -0.1903 0.1296
8 22 0 -0.4443 -0.0023
8 22 1 -0.4711 -0.2142
8 22 2 0.2622 0.1271
8 22 3 0.3838 0.0509
8 22 4 0.4128 0.0036
8 22 5 0.5141 0.0972
8 22 6 -0.8175 -0.1210
8 22 7 0.2689 0.1550
8 23 0 -0.4864 -0.0453
8 23 1 -0.9431 -0.1153
8 23 2 -0.6938 -0.0095
8 23 3 -1.4288 -0.0173
8 23 4 -0.2082 0.1251
8 23 5 -0.9911 -0.0684
8 23 6 0.2390 0.0063
8 24 0 -0.0926 -0.1393
8 24 1 0.3981 0.0823
8 24 2 -0.0580 -0.0974
8 24 3 0.0037 -0.1134
8 24 4 -0.1180 0.1487
8 24 5 -0.7507 -0.1680
8 25 0 0.2197 0.1509
8 25 1 0.8929 0.1416
8 25 2 0.7034 -0.1521
8 25 3 1.6941 0.1768
8 25 4 -0.2670 -0.0963
8 26 0 -0.1513 0.1758
8 26 1 -0.0059 -0.0703
9 0 0 1.0627 0.8151
9 0 2 -4.5173 2.8851
9 0 4 4.3919 -0.9091
9 0 6 0.6435 -1.5616
9 0 8 0.2965 1.5979
9 0 10 -0.5847 0.4142
9 0 12 0.4320 -0.9799
9 0 14 -0.4527 -0.1838
9 1 0 -0.4611 -1.1395
9 1 1 -1.3088 -3.3654
9 1 2 3.8635 0.9450
9 1 3 1.5410 -0.3212
9 1 4 -0.9844 1.1047
9 1 5 -0.2766 3.3570
9 1 6 -0.3425 -0.4100
9 1 7 -0.4094 0.1642
9 1 8 1.0116 -0.3554
9 1 9 1.0117 -1.8044
9 1 10 -0.3188 0.4270
9 1 11 -0.3332 -0.1371
9 1 12 -0.0518 0.2061
9 1 13 -0.0006 0.4131
9 1 14 -0.3603 -0.3732
9 2 0 -2.7362 -0.1992
9 2 1 1.6575 -0.1008
9 2 2 3.1671 -2.0907
9 2 3 3.4167 -0.0449
9 2 4 -1.6646 1.3781
9 2 5 -1.8465 -0.5155
9 2 6 -1.0643 1.1778
9 2 7 -0.0881 0.3203
9 2 8 -0.2829 -0.9302
9 2 9 0.7129 0.5320
9 2 10 0.8281 -0.5765
9 2 11 0.2523 0.1114
9 2 12 -0.0819 0.6114
9 2 13 -0.6461 -0.3476
9 2 14 0.4031 0.1437
9 3 0 -1.4577 1.3669
9 3 1 0.0716 1.5288
9 3 2 0.7018 -1.3700
9 3 3 -0.9683 0.7036
9 3 4 -1.8899 -1.1282
9 3 5 1.5867 -1.3227
9 3 6 0.7659 1.0683
9 3 7 0.4191 -0.3274
9 3 8 0.6809 0.5858
9 3 9 -1.4808 0.9136
9 3 10 -0.3632 -0.5186
9 3 11 0.2933 0.1067
9 3 12 0.0999 -0.0735
9 3 13 0.4490 -0.3143
9 3 14 0.3441 0.3548
9 4 0 3.0586 0.2089
9 4 1 0.5395 -0.6342
9 4 2 0.1766 0.3123
9 4 3 -3.2702 -0.0562
9 4 4 -0.0164 -0.4813
9 4 5 0.9839 0.4483
9 4 6 1.1800 -0.3005
9 4 7 0.6989 0.4313
9 4 8 0.2452 0.2267
9 4 9 -0.2771 -0.2230
9 4 10 -0.6672 0.1438
9 4 11 -0.5972 -0.1258
9 4 12 -0.8634 -0.1177
9 4 13 0.6329 0.2211
9 4 14 0.3338 0.0569
9 5 0 1.1471 -0.5828
9 5 1 4.0350 -0.4679
9 5 2 -1.3827 0.5019
9 5 3 -0.6559 -0.6310
9 5 4 3.0249 0.2385
9 5 5 -1.4794 0.0863
9 5 6 -1.2040 -0.3582
9 5 7 -0.6710 0.3503
9 5 8 -1.4093 -0.0911
9 5 9 0.6600 -0.1772
9 5 10 0.2425 0.1902
9 5 11 -0.1677 -0.1461
9 5 12 0.3689 -0.0475
9 5 13 -0.7483 0.2238
9 6 0 0.6382 -0.0752
9 6 1 -2.4924 0.8065
9 6 2 -1.6773 0.1753
9 6 3 1.4529 -0.4439
9 6 4 -0.4273 -0.1010
9 6 5 -0.2969 -0.4398
9 6 6 -0.6487 -0.2950
9 6 7 -1.1749 0.1224
9 6 8 -0.6541 0.0563
9 6 9 -0.4175 -0.0064
9 6 10 -0.2267 0.1645
9 6 11 0.0448 -0.0184
9 6 12 0.6276 0.0584
9 6 13 0.5420 0.0306
9 7 0 -1.9547 -0.5847
9 7 1 -2.6738 0.2926
9 7 2 -0.2248 0.0953
9 7 3 -0.3945 0.1726
9 7 4 -1.7679 0.4019
9 7 5 0.9552 -0.4798
9 7 6 -0.5874 -0.2608
9 7 7 0.1385 -0.1731
9 7 8 1.2637 -0.2384
9 7 9 -0.1851 0.2244
9 7 10 -0.5054 0.1164
9 7 11 -0.1790 0.0258
9 7 12 -0.3611 0.2153
9 7 13 0.2076 -0.0835
9 8 0 -2.0387 -0.4520
9 8 1 1.4552 -0.3769
9 8 2 1.0365 -0.0145
9 8 3 1.3266 0.4177
9 8 4 0.7654 -0.1001
9 8 5 -0.7268 0.1296
9 8 6 -0.0152 0.1381
9 8 7 0.7489 -0.3224
9 8 8 0.7002 0.0580
9 8 9 0.0231 -0.1438
9 8 10 0.1702 -0.1283
9 8 11 0.2151 0.1229
9 8 12 0.3848 -0.0981
9 8 13 -0.3466 0.0895
9 9 0 3.4436 0.6154
9 9 1 -0.2955 -0.4967
9 9 2 0.2663 0.0458
9 9 3 1.7965 0.0944
9 9 4 0.9529 -0.4684
9 9 5 -0.5632 0.6237
9 9 6 1.1475 0.0900
9 9 7 0.8254 -0.0179
9 9 8 -0.9137 0.2141
9 9 9 -0.5374 -0.3678
9 9 10 0.1823 -0.1248
9 9 11 0.1527 -0.0199
9 9 12 -0.1473 -0.1358
9 9 13 0.5922 0.1288
9 10 0 0.3395 0.1458
9 10 1 -0.4963 -0.1285
9 10 2 0.9192 0.2111
9 10 3 -2.6559 0.0615
9 10 4 -0.7410 0.0445
9 10 5 0.3402 -0.0371
9 10 6 0.0842 -0.0928
9 10 7 -0.6217 0.0383
9 10 8 -0.9728 -0.0388
9 10 9 -0.0409 0.0871
9 10 10 -0.1703 -0.0012
9 10 11 -0.3981 0.0548
9 10 12 -0.4624 -0.1304
9 10 13 -0.1453 -0.1764
9 11 0 -1.8557 -0.3468
9 11 1 2.2561 0.2308
9 11 2 0.2753 -0.0658
9 11 3 -1.3152 -0.1342
9 11 4 -0.9644 0.2754
9 11 5 -0.6150 -0.0959
9 11 6 -1.7072 0.0244
9 11 7 -1.8208 0.0201
9 11 8 0.3856 -0.1392
9 11 9 0.1886 0.1389
9 11 10 -0.4339 0.0069
9 11 11 0.3320 0.0717
9 11 12 1.0176 0.0916
9 12 0 0.4970 0.1103
9 12 1 1.1516 0.0865
9 12 2 -0.9816 -0.2982
9 12 3 2.2437 -0.0583
9 12 4 -0.2819 0.2044
9 12 5 -0.4318 -0.0134
9 12 6 0.1510 0.3138
9 12 7 0.6706 0.1235
9 12 8 -0.0173 -0.1852
9 12 9 -0.0055 0.0593
9 12 10 0.1449 -0.0202
[truncated: 61,007 more chars]
